# Supplementary material for: Vex-seq: high-throughput identification of the impact of genetic variation on pre-mRNA splicing efficiency
Source: Genome Biol. 2018 Jun 1;19:71. doi: 10.1186/s13059-018-1437-x (PMC5984807; doi:10.1186/s13059-018-1437-x)
Supplement: Supplementary file 1 — This document contains Table S1., which kists the oligo sequences used to assemble the splicing reporters along with their corresponding variants. (XLSX 588 kb) [file 13059_2018_1437_MOESM1_ESM.xlsx]

## Sheet: Sheet1
chromosome	position	reference	alternative	Upstream Int Adj	Down Int Adj	Exon up	Exon down	strand	Sequence	Final Sequence	Barcode
chr1	16069286	Control	Original	16069268	16069433	16069330	16069402	+	ATGAAGCCTGCCCTCCTAACACCCCTGCACGCTGCCTCGCTGCCTCCCTCCCGCCCCCTCAGGCCTGATCGGGGCCCTTGGAGTCTTGGTCCTGAACAGCCTCCTGAAAGTTTACTTCTTCGTGGGCTGTGCCAAGTGAGTGCCCACCTCATCCCCCCAGGGAATG	TAGCGTCTGTCCGTCTGCAGATGAAGCCTGCCCTCCTAACACCCCTGCACGCTGCCTCGCTGCCTCCCTCCCGCCCCCTCAGGCCTGATCGGGGCCCTTGGAGTCTTGGTCCTGAACAGCCTCCTGAAAGTTTACTTCTTCGTGGGCTGTGCCAAGTGAGTGCCCACCTCATCCCCCCAGGGAATGCAATTGACTACTAGTTCTTAGGCTCTAGACAACTACTACTACAG	TCTTAGGC
chr1	16069286	Control	Original	16069268	16069433	16069330	16069402	+	ATGAAGCCTGCCCTCCTAACACCCCTGCACGCTGCCTCGCTGCCTCCCTCCCGCCCCCTCAGGCCTGATCGGGGCCCTTGGAGTCTTGGTCCTGAACAGCCTCCTGAAAGTTTACTTCTTCGTGGGCTGTGCCAAGTGAGTGCCCACCTCATCCCCCCAGGGAATG	TAGCGTCTGTCCGTCTGCAGATGAAGCCTGCCCTCCTAACACCCCTGCACGCTGCCTCGCTGCCTCCCTCCCGCCCCCTCAGGCCTGATCGGGGCCCTTGGAGTCTTGGTCCTGAACAGCCTCCTGAAAGTTTACTTCTTCGTGGGCTGTGCCAAGTGAGTGCCCACCTCATCCCCCCAGGGAATGCAATTGACTACTAGTGATTCGCTTCTAGACAACTACTACTACAG	GATTCGCT
chr1	16069286	Control	Original	16069268	16069433	16069330	16069402	+	ATGAAGCCTGCCCTCCTAACACCCCTGCACGCTGCCTCGCTGCCTCCCTCCCGCCCCCTCAGGCCTGATCGGGGCCCTTGGAGTCTTGGTCCTGAACAGCCTCCTGAAAGTTTACTTCTTCGTGGGCTGTGCCAAGTGAGTGCCCACCTCATCCCCCCAGGGAATG	TAGCGTCTGTCCGTCTGCAGATGAAGCCTGCCCTCCTAACACCCCTGCACGCTGCCTCGCTGCCTCCCTCCCGCCCCCTCAGGCCTGATCGGGGCCCTTGGAGTCTTGGTCCTGAACAGCCTCCTGAAAGTTTACTTCTTCGTGGGCTGTGCCAAGTGAGTGCCCACCTCATCCCCCCAGGGAATGCAATTGACTACTAGTTCTTAGGGTCTAGACAACTACTACTACAG	TCTTAGGG
chr1	16069286	Control	Original	16069268	16069433	16069330	16069402	+	ATGAAGCCTGCCCTCCTAACACCCCTGCACGCTGCCTCGCTGCCTCCCTCCCGCCCCCTCAGGCCTGATCGGGGCCCTTGGAGTCTTGGTCCTGAACAGCCTCCTGAAAGTTTACTTCTTCGTGGGCTGTGCCAAGTGAGTGCCCACCTCATCCCCCCAGGGAATG	TAGCGTCTGTCCGTCTGCAGATGAAGCCTGCCCTCCTAACACCCCTGCACGCTGCCTCGCTGCCTCCCTCCCGCCCCCTCAGGCCTGATCGGGGCCCTTGGAGTCTTGGTCCTGAACAGCCTCCTGAAAGTTTACTTCTTCGTGGGCTGTGCCAAGTGAGTGCCCACCTCATCCCCCCAGGGAATGCAATTGACTACTAGTTTTCGCGGTCTAGACAACTACTACTACAG	TTTCGCGG
chr1	16069286	Control	Mutated	16069268	16069433	16069330	16069402	+	ATGAAGCCTGCCCTCCTAACACCCCTGCACGCTGCCTCGCTGCCTCCCTCCCGCCCCCTCTCGCCTGATCGGGGCCCTTGGAGTCTTGGTCCTGAACAGCCTCCTGAAAGTTTACTTCTTCGTGGGCTGTGCCAACAGAGTGCCCACCTCATCCCCCCAGGGAATG	TAGCGTCTGTCCGTCTGCAGATGAAGCCTGCCCTCCTAACACCCCTGCACGCTGCCTCGCTGCCTCCCTCCCGCCCCCTCTCGCCTGATCGGGGCCCTTGGAGTCTTGGTCCTGAACAGCCTCCTGAAAGTTTACTTCTTCGTGGGCTGTGCCAACAGAGTGCCCACCTCATCCCCCCAGGGAATGCAATTGACTACTAGTACCTACTGTCTAGACAACTACTACTACAG	ACCTACTG
chr1	16069286	Control	Mutated	16069268	16069433	16069330	16069402	+	ATGAAGCCTGCCCTCCTAACACCCCTGCACGCTGCCTCGCTGCCTCCCTCCCGCCCCCTCTCGCCTGATCGGGGCCCTTGGAGTCTTGGTCCTGAACAGCCTCCTGAAAGTTTACTTCTTCGTGGGCTGTGCCAACAGAGTGCCCACCTCATCCCCCCAGGGAATG	TAGCGTCTGTCCGTCTGCAGATGAAGCCTGCCCTCCTAACACCCCTGCACGCTGCCTCGCTGCCTCCCTCCCGCCCCCTCTCGCCTGATCGGGGCCCTTGGAGTCTTGGTCCTGAACAGCCTCCTGAAAGTTTACTTCTTCGTGGGCTGTGCCAACAGAGTGCCCACCTCATCCCCCCAGGGAATGCAATTGACTACTAGTATTGTTTTTCTAGACAACTACTACTACAG	ATTGTTTT
chr1	16069286	Control	Mutated	16069268	16069433	16069330	16069402	+	ATGAAGCCTGCCCTCCTAACACCCCTGCACGCTGCCTCGCTGCCTCCCTCCCGCCCCCTCTCGCCTGATCGGGGCCCTTGGAGTCTTGGTCCTGAACAGCCTCCTGAAAGTTTACTTCTTCGTGGGCTGTGCCAACAGAGTGCCCACCTCATCCCCCCAGGGAATG	TAGCGTCTGTCCGTCTGCAGATGAAGCCTGCCCTCCTAACACCCCTGCACGCTGCCTCGCTGCCTCCCTCCCGCCCCCTCTCGCCTGATCGGGGCCCTTGGAGTCTTGGTCCTGAACAGCCTCCTGAAAGTTTACTTCTTCGTGGGCTGTGCCAACAGAGTGCCCACCTCATCCCCCCAGGGAATGCAATTGACTACTAGTACCTACTCTCTAGACAACTACTACTACAG	ACCTACTC
chr1	16069286	Control	Mutated	16069268	16069433	16069330	16069402	+	ATGAAGCCTGCCCTCCTAACACCCCTGCACGCTGCCTCGCTGCCTCCCTCCCGCCCCCTCTCGCCTGATCGGGGCCCTTGGAGTCTTGGTCCTGAACAGCCTCCTGAAAGTTTACTTCTTCGTGGGCTGTGCCAACAGAGTGCCCACCTCATCCCCCCAGGGAATG	TAGCGTCTGTCCGTCTGCAGATGAAGCCTGCCCTCCTAACACCCCTGCACGCTGCCTCGCTGCCTCCCTCCCGCCCCCTCTCGCCTGATCGGGGCCCTTGGAGTCTTGGTCCTGAACAGCCTCCTGAAAGTTTACTTCTTCGTGGGCTGTGCCAACAGAGTGCCCACCTCATCCCCCCAGGGAATGCAATTGACTACTAGTGATTCGCGTCTAGACAACTACTACTACAG	GATTCGCG
chr1	16069286	Control	Consensus	16069268	16069433	16069330	16069402	+	ATGAAGCCTGCCCTCCTAACACCCCTGCACGCTGCCTCGCTGCCTCCCTCCCCCCCCCTCAGGCCTGATCGGGGCCCTTGGAGTCTTGGTCCTGAACAGCCTCCTGAAAGTTTACTTCTTCGTGGGCTGTGCCAAGTAAGTGCCCACCTCATCCCCCCAGGGAATG	TAGCGTCTGTCCGTCTGCAGATGAAGCCTGCCCTCCTAACACCCCTGCACGCTGCCTCGCTGCCTCCCTCCCCCCCCCTCAGGCCTGATCGGGGCCCTTGGAGTCTTGGTCCTGAACAGCCTCCTGAAAGTTTACTTCTTCGTGGGCTGTGCCAAGTAAGTGCCCACCTCATCCCCCCAGGGAATGCAATTGACTACTAGTTCTTAGGATCTAGACAACTACTACTACAG	TCTTAGGA
chr1	16069286	Control	Consensus	16069268	16069433	16069330	16069402	+	ATGAAGCCTGCCCTCCTAACACCCCTGCACGCTGCCTCGCTGCCTCCCTCCCCCCCCCTCAGGCCTGATCGGGGCCCTTGGAGTCTTGGTCCTGAACAGCCTCCTGAAAGTTTACTTCTTCGTGGGCTGTGCCAAGTAAGTGCCCACCTCATCCCCCCAGGGAATG	TAGCGTCTGTCCGTCTGCAGATGAAGCCTGCCCTCCTAACACCCCTGCACGCTGCCTCGCTGCCTCCCTCCCCCCCCCTCAGGCCTGATCGGGGCCCTTGGAGTCTTGGTCCTGAACAGCCTCCTGAAAGTTTACTTCTTCGTGGGCTGTGCCAAGTAAGTGCCCACCTCATCCCCCCAGGGAATGCAATTGACTACTAGTTTTCGCGTTCTAGACAACTACTACTACAG	TTTCGCGT
chr1	16069286	Control	Consensus	16069268	16069433	16069330	16069402	+	ATGAAGCCTGCCCTCCTAACACCCCTGCACGCTGCCTCGCTGCCTCCCTCCCCCCCCCTCAGGCCTGATCGGGGCCCTTGGAGTCTTGGTCCTGAACAGCCTCCTGAAAGTTTACTTCTTCGTGGGCTGTGCCAAGTAAGTGCCCACCTCATCCCCCCAGGGAATG	TAGCGTCTGTCCGTCTGCAGATGAAGCCTGCCCTCCTAACACCCCTGCACGCTGCCTCGCTGCCTCCCTCCCCCCCCCTCAGGCCTGATCGGGGCCCTTGGAGTCTTGGTCCTGAACAGCCTCCTGAAAGTTTACTTCTTCGTGGGCTGTGCCAAGTAAGTGCCCACCTCATCCCCCCAGGGAATGCAATTGACTACTAGTTCTTAGGTTCTAGACAACTACTACTACAG	TCTTAGGT
chr1	16069286	Control	Consensus	16069268	16069433	16069330	16069402	+	ATGAAGCCTGCCCTCCTAACACCCCTGCACGCTGCCTCGCTGCCTCCCTCCCCCCCCCTCAGGCCTGATCGGGGCCCTTGGAGTCTTGGTCCTGAACAGCCTCCTGAAAGTTTACTTCTTCGTGGGCTGTGCCAAGTAAGTGCCCACCTCATCCCCCCAGGGAATG	TAGCGTCTGTCCGTCTGCAGATGAAGCCTGCCCTCCTAACACCCCTGCACGCTGCCTCGCTGCCTCCCTCCCCCCCCCTCAGGCCTGATCGGGGCCCTTGGAGTCTTGGTCCTGAACAGCCTCCTGAAAGTTTACTTCTTCGTGGGCTGTGCCAAGTAAGTGCCCACCTCATCCCCCCAGGGAATGCAATTGACTACTAGTTTTCAAGATCTAGACAACTACTACTACAG	TTTCAAGA
chr1	16069287	C	T	16069268	16069433	16069330	16069402	+	ATGAAGCCTGCCCTCCTAATACCCCTGCACGCTGCCTCGCTGCCTCCCTCCCGCCCCCTCAGGCCTGATCGGGGCCCTTGGAGTCTTGGTCCTGAACAGCCTCCTGAAAGTTTACTTCTTCGTGGGCTGTGCCAAGTGAGTGCCCACCTCATCCCCCCAGGGAATG	TAGCGTCTGTCCGTCTGCAGATGAAGCCTGCCCTCCTAATACCCCTGCACGCTGCCTCGCTGCCTCCCTCCCGCCCCCTCAGGCCTGATCGGGGCCCTTGGAGTCTTGGTCCTGAACAGCCTCCTGAAAGTTTACTTCTTCGTGGGCTGTGCCAAGTGAGTGCCCACCTCATCCCCCCAGGGAATGCAATTGACTACTAGTACCTACTTTCTAGACAACTACTACTACAG	ACCTACTT
chr1	16069287	C	T	16069268	16069433	16069330	16069402	+	ATGAAGCCTGCCCTCCTAATACCCCTGCACGCTGCCTCGCTGCCTCCCTCCCGCCCCCTCAGGCCTGATCGGGGCCCTTGGAGTCTTGGTCCTGAACAGCCTCCTGAAAGTTTACTTCTTCGTGGGCTGTGCCAAGTGAGTGCCCACCTCATCCCCCCAGGGAATG	TAGCGTCTGTCCGTCTGCAGATGAAGCCTGCCCTCCTAATACCCCTGCACGCTGCCTCGCTGCCTCCCTCCCGCCCCCTCAGGCCTGATCGGGGCCCTTGGAGTCTTGGTCCTGAACAGCCTCCTGAAAGTTTACTTCTTCGTGGGCTGTGCCAAGTGAGTGCCCACCTCATCCCCCCAGGGAATGCAATTGACTACTAGTCGTCCTCGTCTAGACAACTACTACTACAG	CGTCCTCG
chr1	16069287	C	T	16069268	16069433	16069330	16069402	+	ATGAAGCCTGCCCTCCTAATACCCCTGCACGCTGCCTCGCTGCCTCCCTCCCGCCCCCTCAGGCCTGATCGGGGCCCTTGGAGTCTTGGTCCTGAACAGCCTCCTGAAAGTTTACTTCTTCGTGGGCTGTGCCAAGTGAGTGCCCACCTCATCCCCCCAGGGAATG	TAGCGTCTGTCCGTCTGCAGATGAAGCCTGCCCTCCTAATACCCCTGCACGCTGCCTCGCTGCCTCCCTCCCGCCCCCTCAGGCCTGATCGGGGCCCTTGGAGTCTTGGTCCTGAACAGCCTCCTGAAAGTTTACTTCTTCGTGGGCTGTGCCAAGTGAGTGCCCACCTCATCCCCCCAGGGAATGCAATTGACTACTAGTCTTCGGTCTCTAGACAACTACTACTACAG	CTTCGGTC
chr1	16069297	C	T	16069268	16069433	16069330	16069402	+	ATGAAGCCTGCCCTCCTAACACCCCTGCATGCTGCCTCGCTGCCTCCCTCCCGCCCCCTCAGGCCTGATCGGGGCCCTTGGAGTCTTGGTCCTGAACAGCCTCCTGAAAGTTTACTTCTTCGTGGGCTGTGCCAAGTGAGTGCCCACCTCATCCCCCCAGGGAATG	TAGCGTCTGTCCGTCTGCAGATGAAGCCTGCCCTCCTAACACCCCTGCATGCTGCCTCGCTGCCTCCCTCCCGCCCCCTCAGGCCTGATCGGGGCCCTTGGAGTCTTGGTCCTGAACAGCCTCCTGAAAGTTTACTTCTTCGTGGGCTGTGCCAAGTGAGTGCCCACCTCATCCCCCCAGGGAATGCAATTGACTACTAGTCGTCCTCATCTAGACAACTACTACTACAG	CGTCCTCA
chr1	16069297	C	T	16069268	16069433	16069330	16069402	+	ATGAAGCCTGCCCTCCTAACACCCCTGCATGCTGCCTCGCTGCCTCCCTCCCGCCCCCTCAGGCCTGATCGGGGCCCTTGGAGTCTTGGTCCTGAACAGCCTCCTGAAAGTTTACTTCTTCGTGGGCTGTGCCAAGTGAGTGCCCACCTCATCCCCCCAGGGAATG	TAGCGTCTGTCCGTCTGCAGATGAAGCCTGCCCTCCTAACACCCCTGCATGCTGCCTCGCTGCCTCCCTCCCGCCCCCTCAGGCCTGATCGGGGCCCTTGGAGTCTTGGTCCTGAACAGCCTCCTGAAAGTTTACTTCTTCGTGGGCTGTGCCAAGTGAGTGCCCACCTCATCCCCCCAGGGAATGCAATTGACTACTAGTCGTCCTCCTCTAGACAACTACTACTACAG	CGTCCTCC
chr1	16069297	C	T	16069268	16069433	16069330	16069402	+	ATGAAGCCTGCCCTCCTAACACCCCTGCATGCTGCCTCGCTGCCTCCCTCCCGCCCCCTCAGGCCTGATCGGGGCCCTTGGAGTCTTGGTCCTGAACAGCCTCCTGAAAGTTTACTTCTTCGTGGGCTGTGCCAAGTGAGTGCCCACCTCATCCCCCCAGGGAATG	TAGCGTCTGTCCGTCTGCAGATGAAGCCTGCCCTCCTAACACCCCTGCATGCTGCCTCGCTGCCTCCCTCCCGCCCCCTCAGGCCTGATCGGGGCCCTTGGAGTCTTGGTCCTGAACAGCCTCCTGAAAGTTTACTTCTTCGTGGGCTGTGCCAAGTGAGTGCCCACCTCATCCCCCCAGGGAATGCAATTGACTACTAGTCAGAGGCCTCTAGACAACTACTACTACAG	CAGAGGCC
chr1	16069298	G	A	16069268	16069433	16069330	16069402	+	ATGAAGCCTGCCCTCCTAACACCCCTGCACACTGCCTCGCTGCCTCCCTCCCGCCCCCTCAGGCCTGATCGGGGCCCTTGGAGTCTTGGTCCTGAACAGCCTCCTGAAAGTTTACTTCTTCGTGGGCTGTGCCAAGTGAGTGCCCACCTCATCCCCCCAGGGAATG	TAGCGTCTGTCCGTCTGCAGATGAAGCCTGCCCTCCTAACACCCCTGCACACTGCCTCGCTGCCTCCCTCCCGCCCCCTCAGGCCTGATCGGGGCCCTTGGAGTCTTGGTCCTGAACAGCCTCCTGAAAGTTTACTTCTTCGTGGGCTGTGCCAAGTGAGTGCCCACCTCATCCCCCCAGGGAATGCAATTGACTACTAGTCAGAGGCATCTAGACAACTACTACTACAG	CAGAGGCA
chr1	16069298	G	A	16069268	16069433	16069330	16069402	+	ATGAAGCCTGCCCTCCTAACACCCCTGCACACTGCCTCGCTGCCTCCCTCCCGCCCCCTCAGGCCTGATCGGGGCCCTTGGAGTCTTGGTCCTGAACAGCCTCCTGAAAGTTTACTTCTTCGTGGGCTGTGCCAAGTGAGTGCCCACCTCATCCCCCCAGGGAATG	TAGCGTCTGTCCGTCTGCAGATGAAGCCTGCCCTCCTAACACCCCTGCACACTGCCTCGCTGCCTCCCTCCCGCCCCCTCAGGCCTGATCGGGGCCCTTGGAGTCTTGGTCCTGAACAGCCTCCTGAAAGTTTACTTCTTCGTGGGCTGTGCCAAGTGAGTGCCCACCTCATCCCCCCAGGGAATGCAATTGACTACTAGTCCTATGATTCTAGACAACTACTACTACAG	CCTATGAT
chr1	16069298	G	A	16069268	16069433	16069330	16069402	+	ATGAAGCCTGCCCTCCTAACACCCCTGCACACTGCCTCGCTGCCTCCCTCCCGCCCCCTCAGGCCTGATCGGGGCCCTTGGAGTCTTGGTCCTGAACAGCCTCCTGAAAGTTTACTTCTTCGTGGGCTGTGCCAAGTGAGTGCCCACCTCATCCCCCCAGGGAATG	TAGCGTCTGTCCGTCTGCAGATGAAGCCTGCCCTCCTAACACCCCTGCACACTGCCTCGCTGCCTCCCTCCCGCCCCCTCAGGCCTGATCGGGGCCCTTGGAGTCTTGGTCCTGAACAGCCTCCTGAAAGTTTACTTCTTCGTGGGCTGTGCCAAGTGAGTGCCCACCTCATCCCCCCAGGGAATGCAATTGACTACTAGTCAGAGGCGTCTAGACAACTACTACTACAG	CAGAGGCG
chr1	16069305	C	T	16069268	16069433	16069330	16069402	+	ATGAAGCCTGCCCTCCTAACACCCCTGCACGCTGCCTTGCTGCCTCCCTCCCGCCCCCTCAGGCCTGATCGGGGCCCTTGGAGTCTTGGTCCTGAACAGCCTCCTGAAAGTTTACTTCTTCGTGGGCTGTGCCAAGTGAGTGCCCACCTCATCCCCCCAGGGAATG	TAGCGTCTGTCCGTCTGCAGATGAAGCCTGCCCTCCTAACACCCCTGCACGCTGCCTTGCTGCCTCCCTCCCGCCCCCTCAGGCCTGATCGGGGCCCTTGGAGTCTTGGTCCTGAACAGCCTCCTGAAAGTTTACTTCTTCGTGGGCTGTGCCAAGTGAGTGCCCACCTCATCCCCCCAGGGAATGCAATTGACTACTAGTTTGTGATATCTAGACAACTACTACTACAG	TTGTGATA
chr1	16069305	C	T	16069268	16069433	16069330	16069402	+	ATGAAGCCTGCCCTCCTAACACCCCTGCACGCTGCCTTGCTGCCTCCCTCCCGCCCCCTCAGGCCTGATCGGGGCCCTTGGAGTCTTGGTCCTGAACAGCCTCCTGAAAGTTTACTTCTTCGTGGGCTGTGCCAAGTGAGTGCCCACCTCATCCCCCCAGGGAATG	TAGCGTCTGTCCGTCTGCAGATGAAGCCTGCCCTCCTAACACCCCTGCACGCTGCCTTGCTGCCTCCCTCCCGCCCCCTCAGGCCTGATCGGGGCCCTTGGAGTCTTGGTCCTGAACAGCCTCCTGAAAGTTTACTTCTTCGTGGGCTGTGCCAAGTGAGTGCCCACCTCATCCCCCCAGGGAATGCAATTGACTACTAGTTTGTGATCTCTAGACAACTACTACTACAG	TTGTGATC
chr1	16069305	C	T	16069268	16069433	16069330	16069402	+	ATGAAGCCTGCCCTCCTAACACCCCTGCACGCTGCCTTGCTGCCTCCCTCCCGCCCCCTCAGGCCTGATCGGGGCCCTTGGAGTCTTGGTCCTGAACAGCCTCCTGAAAGTTTACTTCTTCGTGGGCTGTGCCAAGTGAGTGCCCACCTCATCCCCCCAGGGAATG	TAGCGTCTGTCCGTCTGCAGATGAAGCCTGCCCTCCTAACACCCCTGCACGCTGCCTTGCTGCCTCCCTCCCGCCCCCTCAGGCCTGATCGGGGCCCTTGGAGTCTTGGTCCTGAACAGCCTCCTGAAAGTTTACTTCTTCGTGGGCTGTGCCAAGTGAGTGCCCACCTCATCCCCCCAGGGAATGCAATTGACTACTAGTTTCATTCGTCTAGACAACTACTACTACAG	TTCATTCG
chr1	16069306	G	A	16069268	16069433	16069330	16069402	+	ATGAAGCCTGCCCTCCTAACACCCCTGCACGCTGCCTCACTGCCTCCCTCCCGCCCCCTCAGGCCTGATCGGGGCCCTTGGAGTCTTGGTCCTGAACAGCCTCCTGAAAGTTTACTTCTTCGTGGGCTGTGCCAAGTGAGTGCCCACCTCATCCCCCCAGGGAATG	TAGCGTCTGTCCGTCTGCAGATGAAGCCTGCCCTCCTAACACCCCTGCACGCTGCCTCACTGCCTCCCTCCCGCCCCCTCAGGCCTGATCGGGGCCCTTGGAGTCTTGGTCCTGAACAGCCTCCTGAAAGTTTACTTCTTCGTGGGCTGTGCCAAGTGAGTGCCCACCTCATCCCCCCAGGGAATGCAATTGACTACTAGTCCTATGAGTCTAGACAACTACTACTACAG	CCTATGAG
chr1	16069306	G	A	16069268	16069433	16069330	16069402	+	ATGAAGCCTGCCCTCCTAACACCCCTGCACGCTGCCTCACTGCCTCCCTCCCGCCCCCTCAGGCCTGATCGGGGCCCTTGGAGTCTTGGTCCTGAACAGCCTCCTGAAAGTTTACTTCTTCGTGGGCTGTGCCAAGTGAGTGCCCACCTCATCCCCCCAGGGAATG	TAGCGTCTGTCCGTCTGCAGATGAAGCCTGCCCTCCTAACACCCCTGCACGCTGCCTCACTGCCTCCCTCCCGCCCCCTCAGGCCTGATCGGGGCCCTTGGAGTCTTGGTCCTGAACAGCCTCCTGAAAGTTTACTTCTTCGTGGGCTGTGCCAAGTGAGTGCCCACCTCATCCCCCCAGGGAATGCAATTGACTACTAGTCCTATGACTCTAGACAACTACTACTACAG	CCTATGAC
chr1	16069306	G	A	16069268	16069433	16069330	16069402	+	ATGAAGCCTGCCCTCCTAACACCCCTGCACGCTGCCTCACTGCCTCCCTCCCGCCCCCTCAGGCCTGATCGGGGCCCTTGGAGTCTTGGTCCTGAACAGCCTCCTGAAAGTTTACTTCTTCGTGGGCTGTGCCAAGTGAGTGCCCACCTCATCCCCCCAGGGAATG	TAGCGTCTGTCCGTCTGCAGATGAAGCCTGCCCTCCTAACACCCCTGCACGCTGCCTCACTGCCTCCCTCCCGCCCCCTCAGGCCTGATCGGGGCCCTTGGAGTCTTGGTCCTGAACAGCCTCCTGAAAGTTTACTTCTTCGTGGGCTGTGCCAAGTGAGTGCCCACCTCATCCCCCCAGGGAATGCAATTGACTACTAGTCAGAGGCTTCTAGACAACTACTACTACAG	CAGAGGCT
chr1	16069307	C	A	16069268	16069433	16069330	16069402	+	ATGAAGCCTGCCCTCCTAACACCCCTGCACGCTGCCTCGATGCCTCCCTCCCGCCCCCTCAGGCCTGATCGGGGCCCTTGGAGTCTTGGTCCTGAACAGCCTCCTGAAAGTTTACTTCTTCGTGGGCTGTGCCAAGTGAGTGCCCACCTCATCCCCCCAGGGAATG	TAGCGTCTGTCCGTCTGCAGATGAAGCCTGCCCTCCTAACACCCCTGCACGCTGCCTCGATGCCTCCCTCCCGCCCCCTCAGGCCTGATCGGGGCCCTTGGAGTCTTGGTCCTGAACAGCCTCCTGAAAGTTTACTTCTTCGTGGGCTGTGCCAAGTGAGTGCCCACCTCATCCCCCCAGGGAATGCAATTGACTACTAGTTTCGCTCATCTAGACAACTACTACTACAG	TTCGCTCA
chr1	16069307	C	A	16069268	16069433	16069330	16069402	+	ATGAAGCCTGCCCTCCTAACACCCCTGCACGCTGCCTCGATGCCTCCCTCCCGCCCCCTCAGGCCTGATCGGGGCCCTTGGAGTCTTGGTCCTGAACAGCCTCCTGAAAGTTTACTTCTTCGTGGGCTGTGCCAAGTGAGTGCCCACCTCATCCCCCCAGGGAATG	TAGCGTCTGTCCGTCTGCAGATGAAGCCTGCCCTCCTAACACCCCTGCACGCTGCCTCGATGCCTCCCTCCCGCCCCCTCAGGCCTGATCGGGGCCCTTGGAGTCTTGGTCCTGAACAGCCTCCTGAAAGTTTACTTCTTCGTGGGCTGTGCCAAGTGAGTGCCCACCTCATCCCCCCAGGGAATGCAATTGACTACTAGTTTCATTCTTCTAGACAACTACTACTACAG	TTCATTCT
chr1	16069307	C	A	16069268	16069433	16069330	16069402	+	ATGAAGCCTGCCCTCCTAACACCCCTGCACGCTGCCTCGATGCCTCCCTCCCGCCCCCTCAGGCCTGATCGGGGCCCTTGGAGTCTTGGTCCTGAACAGCCTCCTGAAAGTTTACTTCTTCGTGGGCTGTGCCAAGTGAGTGCCCACCTCATCCCCCCAGGGAATG	TAGCGTCTGTCCGTCTGCAGATGAAGCCTGCCCTCCTAACACCCCTGCACGCTGCCTCGATGCCTCCCTCCCGCCCCCTCAGGCCTGATCGGGGCCCTTGGAGTCTTGGTCCTGAACAGCCTCCTGAAAGTTTACTTCTTCGTGGGCTGTGCCAAGTGAGTGCCCACCTCATCCCCCCAGGGAATGCAATTGACTACTAGTGTCCAACTTCTAGACAACTACTACTACAG	GTCCAACT
chr1	16069313	C	G	16069268	16069433	16069330	16069402	+	ATGAAGCCTGCCCTCCTAACACCCCTGCACGCTGCCTCGCTGCCTGCCTCCCGCCCCCTCAGGCCTGATCGGGGCCCTTGGAGTCTTGGTCCTGAACAGCCTCCTGAAAGTTTACTTCTTCGTGGGCTGTGCCAAGTGAGTGCCCACCTCATCCCCCCAGGGAATG	TAGCGTCTGTCCGTCTGCAGATGAAGCCTGCCCTCCTAACACCCCTGCACGCTGCCTCGCTGCCTGCCTCCCGCCCCCTCAGGCCTGATCGGGGCCCTTGGAGTCTTGGTCCTGAACAGCCTCCTGAAAGTTTACTTCTTCGTGGGCTGTGCCAAGTGAGTGCCCACCTCATCCCCCCAGGGAATGCAATTGACTACTAGTACCTACTATCTAGACAACTACTACTACAG	ACCTACTA
chr1	16069313	C	G	16069268	16069433	16069330	16069402	+	ATGAAGCCTGCCCTCCTAACACCCCTGCACGCTGCCTCGCTGCCTGCCTCCCGCCCCCTCAGGCCTGATCGGGGCCCTTGGAGTCTTGGTCCTGAACAGCCTCCTGAAAGTTTACTTCTTCGTGGGCTGTGCCAAGTGAGTGCCCACCTCATCCCCCCAGGGAATG	TAGCGTCTGTCCGTCTGCAGATGAAGCCTGCCCTCCTAACACCCCTGCACGCTGCCTCGCTGCCTGCCTCCCGCCCCCTCAGGCCTGATCGGGGCCCTTGGAGTCTTGGTCCTGAACAGCCTCCTGAAAGTTTACTTCTTCGTGGGCTGTGCCAAGTGAGTGCCCACCTCATCCCCCCAGGGAATGCAATTGACTACTAGTGTCCAACATCTAGACAACTACTACTACAG	GTCCAACA
chr1	16069313	C	G	16069268	16069433	16069330	16069402	+	ATGAAGCCTGCCCTCCTAACACCCCTGCACGCTGCCTCGCTGCCTGCCTCCCGCCCCCTCAGGCCTGATCGGGGCCCTTGGAGTCTTGGTCCTGAACAGCCTCCTGAAAGTTTACTTCTTCGTGGGCTGTGCCAAGTGAGTGCCCACCTCATCCCCCCAGGGAATG	TAGCGTCTGTCCGTCTGCAGATGAAGCCTGCCCTCCTAACACCCCTGCACGCTGCCTCGCTGCCTGCCTCCCGCCCCCTCAGGCCTGATCGGGGCCCTTGGAGTCTTGGTCCTGAACAGCCTCCTGAAAGTTTACTTCTTCGTGGGCTGTGCCAAGTGAGTGCCCACCTCATCCCCCCAGGGAATGCAATTGACTACTAGTGTCCAACGTCTAGACAACTACTACTACAG	GTCCAACG
chr1	16069319	C	T	16069268	16069433	16069330	16069402	+	ATGAAGCCTGCCCTCCTAACACCCCTGCACGCTGCCTCGCTGCCTCCCTCCTGCCCCCTCAGGCCTGATCGGGGCCCTTGGAGTCTTGGTCCTGAACAGCCTCCTGAAAGTTTACTTCTTCGTGGGCTGTGCCAAGTGAGTGCCCACCTCATCCCCCCAGGGAATG	TAGCGTCTGTCCGTCTGCAGATGAAGCCTGCCCTCCTAACACCCCTGCACGCTGCCTCGCTGCCTCCCTCCTGCCCCCTCAGGCCTGATCGGGGCCCTTGGAGTCTTGGTCCTGAACAGCCTCCTGAAAGTTTACTTCTTCGTGGGCTGTGCCAAGTGAGTGCCCACCTCATCCCCCCAGGGAATGCAATTGACTACTAGTTGTTAGTTTCTAGACAACTACTACTACAG	TGTTAGTT
chr1	16069319	C	T	16069268	16069433	16069330	16069402	+	ATGAAGCCTGCCCTCCTAACACCCCTGCACGCTGCCTCGCTGCCTCCCTCCTGCCCCCTCAGGCCTGATCGGGGCCCTTGGAGTCTTGGTCCTGAACAGCCTCCTGAAAGTTTACTTCTTCGTGGGCTGTGCCAAGTGAGTGCCCACCTCATCCCCCCAGGGAATG	TAGCGTCTGTCCGTCTGCAGATGAAGCCTGCCCTCCTAACACCCCTGCACGCTGCCTCGCTGCCTCCCTCCTGCCCCCTCAGGCCTGATCGGGGCCCTTGGAGTCTTGGTCCTGAACAGCCTCCTGAAAGTTTACTTCTTCGTGGGCTGTGCCAAGTGAGTGCCCACCTCATCCCCCCAGGGAATGCAATTGACTACTAGTCCGGGAGCTCTAGACAACTACTACTACAG	CCGGGAGC
chr1	16069319	C	T	16069268	16069433	16069330	16069402	+	ATGAAGCCTGCCCTCCTAACACCCCTGCACGCTGCCTCGCTGCCTCCCTCCTGCCCCCTCAGGCCTGATCGGGGCCCTTGGAGTCTTGGTCCTGAACAGCCTCCTGAAAGTTTACTTCTTCGTGGGCTGTGCCAAGTGAGTGCCCACCTCATCCCCCCAGGGAATG	TAGCGTCTGTCCGTCTGCAGATGAAGCCTGCCCTCCTAACACCCCTGCACGCTGCCTCGCTGCCTCCCTCCTGCCCCCTCAGGCCTGATCGGGGCCCTTGGAGTCTTGGTCCTGAACAGCCTCCTGAAAGTTTACTTCTTCGTGGGCTGTGCCAAGTGAGTGCCCACCTCATCCCCCCAGGGAATGCAATTGACTACTAGTTGCTAATGTCTAGACAACTACTACTACAG	TGCTAATG
chr1	16069320	G	A	16069268	16069433	16069330	16069402	+	ATGAAGCCTGCCCTCCTAACACCCCTGCACGCTGCCTCGCTGCCTCCCTCCCACCCCCTCAGGCCTGATCGGGGCCCTTGGAGTCTTGGTCCTGAACAGCCTCCTGAAAGTTTACTTCTTCGTGGGCTGTGCCAAGTGAGTGCCCACCTCATCCCCCCAGGGAATG	TAGCGTCTGTCCGTCTGCAGATGAAGCCTGCCCTCCTAACACCCCTGCACGCTGCCTCGCTGCCTCCCTCCCACCCCCTCAGGCCTGATCGGGGCCCTTGGAGTCTTGGTCCTGAACAGCCTCCTGAAAGTTTACTTCTTCGTGGGCTGTGCCAAGTGAGTGCCCACCTCATCCCCCCAGGGAATGCAATTGACTACTAGTTGTTAGTCTCTAGACAACTACTACTACAG	TGTTAGTC
chr1	16069320	G	A	16069268	16069433	16069330	16069402	+	ATGAAGCCTGCCCTCCTAACACCCCTGCACGCTGCCTCGCTGCCTCCCTCCCACCCCCTCAGGCCTGATCGGGGCCCTTGGAGTCTTGGTCCTGAACAGCCTCCTGAAAGTTTACTTCTTCGTGGGCTGTGCCAAGTGAGTGCCCACCTCATCCCCCCAGGGAATG	TAGCGTCTGTCCGTCTGCAGATGAAGCCTGCCCTCCTAACACCCCTGCACGCTGCCTCGCTGCCTCCCTCCCACCCCCTCAGGCCTGATCGGGGCCCTTGGAGTCTTGGTCCTGAACAGCCTCCTGAAAGTTTACTTCTTCGTGGGCTGTGCCAAGTGAGTGCCCACCTCATCCCCCCAGGGAATGCAATTGACTACTAGTGGCACGCGTCTAGACAACTACTACTACAG	GGCACGCG
chr1	16069320	G	A	16069268	16069433	16069330	16069402	+	ATGAAGCCTGCCCTCCTAACACCCCTGCACGCTGCCTCGCTGCCTCCCTCCCACCCCCTCAGGCCTGATCGGGGCCCTTGGAGTCTTGGTCCTGAACAGCCTCCTGAAAGTTTACTTCTTCGTGGGCTGTGCCAAGTGAGTGCCCACCTCATCCCCCCAGGGAATG	TAGCGTCTGTCCGTCTGCAGATGAAGCCTGCCCTCCTAACACCCCTGCACGCTGCCTCGCTGCCTCCCTCCCACCCCCTCAGGCCTGATCGGGGCCCTTGGAGTCTTGGTCCTGAACAGCCTCCTGAAAGTTTACTTCTTCGTGGGCTGTGCCAAGTGAGTGCCCACCTCATCCCCCCAGGGAATGCAATTGACTACTAGTGGCACGCATCTAGACAACTACTACTACAG	GGCACGCA
chr1	16069334	G	C	16069268	16069433	16069330	16069402	+	ATGAAGCCTGCCCTCCTAACACCCCTGCACGCTGCCTCGCTGCCTCCCTCCCGCCCCCTCAGGCCTCATCGGGGCCCTTGGAGTCTTGGTCCTGAACAGCCTCCTGAAAGTTTACTTCTTCGTGGGCTGTGCCAAGTGAGTGCCCACCTCATCCCCCCAGGGAATG	TAGCGTCTGTCCGTCTGCAGATGAAGCCTGCCCTCCTAACACCCCTGCACGCTGCCTCGCTGCCTCCCTCCCGCCCCCTCAGGCCTCATCGGGGCCCTTGGAGTCTTGGTCCTGAACAGCCTCCTGAAAGTTTACTTCTTCGTGGGCTGTGCCAAGTGAGTGCCCACCTCATCCCCCCAGGGAATGCAATTGACTACTAGTGGCACGCCTCTAGACAACTACTACTACAG	GGCACGCC
chr1	16069334	G	C	16069268	16069433	16069330	16069402	+	ATGAAGCCTGCCCTCCTAACACCCCTGCACGCTGCCTCGCTGCCTCCCTCCCGCCCCCTCAGGCCTCATCGGGGCCCTTGGAGTCTTGGTCCTGAACAGCCTCCTGAAAGTTTACTTCTTCGTGGGCTGTGCCAAGTGAGTGCCCACCTCATCCCCCCAGGGAATG	TAGCGTCTGTCCGTCTGCAGATGAAGCCTGCCCTCCTAACACCCCTGCACGCTGCCTCGCTGCCTCCCTCCCGCCCCCTCAGGCCTCATCGGGGCCCTTGGAGTCTTGGTCCTGAACAGCCTCCTGAAAGTTTACTTCTTCGTGGGCTGTGCCAAGTGAGTGCCCACCTCATCCCCCCAGGGAATGCAATTGACTACTAGTCATACGCTTCTAGACAACTACTACTACAG	CATACGCT
chr1	16069334	G	C	16069268	16069433	16069330	16069402	+	ATGAAGCCTGCCCTCCTAACACCCCTGCACGCTGCCTCGCTGCCTCCCTCCCGCCCCCTCAGGCCTCATCGGGGCCCTTGGAGTCTTGGTCCTGAACAGCCTCCTGAAAGTTTACTTCTTCGTGGGCTGTGCCAAGTGAGTGCCCACCTCATCCCCCCAGGGAATG	TAGCGTCTGTCCGTCTGCAGATGAAGCCTGCCCTCCTAACACCCCTGCACGCTGCCTCGCTGCCTCCCTCCCGCCCCCTCAGGCCTCATCGGGGCCCTTGGAGTCTTGGTCCTGAACAGCCTCCTGAAAGTTTACTTCTTCGTGGGCTGTGCCAAGTGAGTGCCCACCTCATCCCCCCAGGGAATGCAATTGACTACTAGTGTCTTGGTTCTAGACAACTACTACTACAG	GTCTTGGT
chr1	16069337	C	T	16069268	16069433	16069330	16069402	+	ATGAAGCCTGCCCTCCTAACACCCCTGCACGCTGCCTCGCTGCCTCCCTCCCGCCCCCTCAGGCCTGATTGGGGCCCTTGGAGTCTTGGTCCTGAACAGCCTCCTGAAAGTTTACTTCTTCGTGGGCTGTGCCAAGTGAGTGCCCACCTCATCCCCCCAGGGAATG	TAGCGTCTGTCCGTCTGCAGATGAAGCCTGCCCTCCTAACACCCCTGCACGCTGCCTCGCTGCCTCCCTCCCGCCCCCTCAGGCCTGATTGGGGCCCTTGGAGTCTTGGTCCTGAACAGCCTCCTGAAAGTTTACTTCTTCGTGGGCTGTGCCAAGTGAGTGCCCACCTCATCCCCCCAGGGAATGCAATTGACTACTAGTCTCCAGCCTCTAGACAACTACTACTACAG	CTCCAGCC
chr1	16069337	C	T	16069268	16069433	16069330	16069402	+	ATGAAGCCTGCCCTCCTAACACCCCTGCACGCTGCCTCGCTGCCTCCCTCCCGCCCCCTCAGGCCTGATTGGGGCCCTTGGAGTCTTGGTCCTGAACAGCCTCCTGAAAGTTTACTTCTTCGTGGGCTGTGCCAAGTGAGTGCCCACCTCATCCCCCCAGGGAATG	TAGCGTCTGTCCGTCTGCAGATGAAGCCTGCCCTCCTAACACCCCTGCACGCTGCCTCGCTGCCTCCCTCCCGCCCCCTCAGGCCTGATTGGGGCCCTTGGAGTCTTGGTCCTGAACAGCCTCCTGAAAGTTTACTTCTTCGTGGGCTGTGCCAAGTGAGTGCCCACCTCATCCCCCCAGGGAATGCAATTGACTACTAGTCTCCAGCATCTAGACAACTACTACTACAG	CTCCAGCA
chr1	16069337	C	T	16069268	16069433	16069330	16069402	+	ATGAAGCCTGCCCTCCTAACACCCCTGCACGCTGCCTCGCTGCCTCCCTCCCGCCCCCTCAGGCCTGATTGGGGCCCTTGGAGTCTTGGTCCTGAACAGCCTCCTGAAAGTTTACTTCTTCGTGGGCTGTGCCAAGTGAGTGCCCACCTCATCCCCCCAGGGAATG	TAGCGTCTGTCCGTCTGCAGATGAAGCCTGCCCTCCTAACACCCCTGCACGCTGCCTCGCTGCCTCCCTCCCGCCCCCTCAGGCCTGATTGGGGCCCTTGGAGTCTTGGTCCTGAACAGCCTCCTGAAAGTTTACTTCTTCGTGGGCTGTGCCAAGTGAGTGCCCACCTCATCCCCCCAGGGAATGCAATTGACTACTAGTAGAGTGGCTCTAGACAACTACTACTACAG	AGAGTGGC
chr1	16069338	G	A	16069268	16069433	16069330	16069402	+	ATGAAGCCTGCCCTCCTAACACCCCTGCACGCTGCCTCGCTGCCTCCCTCCCGCCCCCTCAGGCCTGATCAGGGCCCTTGGAGTCTTGGTCCTGAACAGCCTCCTGAAAGTTTACTTCTTCGTGGGCTGTGCCAAGTGAGTGCCCACCTCATCCCCCCAGGGAATG	TAGCGTCTGTCCGTCTGCAGATGAAGCCTGCCCTCCTAACACCCCTGCACGCTGCCTCGCTGCCTCCCTCCCGCCCCCTCAGGCCTGATCAGGGCCCTTGGAGTCTTGGTCCTGAACAGCCTCCTGAAAGTTTACTTCTTCGTGGGCTGTGCCAAGTGAGTGCCCACCTCATCCCCCCAGGGAATGCAATTGACTACTAGTATCTTCATTCTAGACAACTACTACTACAG	ATCTTCAT
chr1	16069338	G	A	16069268	16069433	16069330	16069402	+	ATGAAGCCTGCCCTCCTAACACCCCTGCACGCTGCCTCGCTGCCTCCCTCCCGCCCCCTCAGGCCTGATCAGGGCCCTTGGAGTCTTGGTCCTGAACAGCCTCCTGAAAGTTTACTTCTTCGTGGGCTGTGCCAAGTGAGTGCCCACCTCATCCCCCCAGGGAATG	TAGCGTCTGTCCGTCTGCAGATGAAGCCTGCCCTCCTAACACCCCTGCACGCTGCCTCGCTGCCTCCCTCCCGCCCCCTCAGGCCTGATCAGGGCCCTTGGAGTCTTGGTCCTGAACAGCCTCCTGAAAGTTTACTTCTTCGTGGGCTGTGCCAAGTGAGTGCCCACCTCATCCCCCCAGGGAATGCAATTGACTACTAGTAGAGTGGATCTAGACAACTACTACTACAG	AGAGTGGA
chr1	16069338	G	A	16069268	16069433	16069330	16069402	+	ATGAAGCCTGCCCTCCTAACACCCCTGCACGCTGCCTCGCTGCCTCCCTCCCGCCCCCTCAGGCCTGATCAGGGCCCTTGGAGTCTTGGTCCTGAACAGCCTCCTGAAAGTTTACTTCTTCGTGGGCTGTGCCAAGTGAGTGCCCACCTCATCCCCCCAGGGAATG	TAGCGTCTGTCCGTCTGCAGATGAAGCCTGCCCTCCTAACACCCCTGCACGCTGCCTCGCTGCCTCCCTCCCGCCCCCTCAGGCCTGATCAGGGCCCTTGGAGTCTTGGTCCTGAACAGCCTCCTGAAAGTTTACTTCTTCGTGGGCTGTGCCAAGTGAGTGCCCACCTCATCCCCCCAGGGAATGCAATTGACTACTAGTAGAGTGGGTCTAGACAACTACTACTACAG	AGAGTGGG
chr1	16069341	G	T	16069268	16069433	16069330	16069402	+	ATGAAGCCTGCCCTCCTAACACCCCTGCACGCTGCCTCGCTGCCTCCCTCCCGCCCCCTCAGGCCTGATCGGGTCCCTTGGAGTCTTGGTCCTGAACAGCCTCCTGAAAGTTTACTTCTTCGTGGGCTGTGCCAAGTGAGTGCCCACCTCATCCCCCCAGGGAATG	TAGCGTCTGTCCGTCTGCAGATGAAGCCTGCCCTCCTAACACCCCTGCACGCTGCCTCGCTGCCTCCCTCCCGCCCCCTCAGGCCTGATCGGGTCCCTTGGAGTCTTGGTCCTGAACAGCCTCCTGAAAGTTTACTTCTTCGTGGGCTGTGCCAAGTGAGTGCCCACCTCATCCCCCCAGGGAATGCAATTGACTACTAGTCATACGCGTCTAGACAACTACTACTACAG	CATACGCG
chr1	16069341	G	T	16069268	16069433	16069330	16069402	+	ATGAAGCCTGCCCTCCTAACACCCCTGCACGCTGCCTCGCTGCCTCCCTCCCGCCCCCTCAGGCCTGATCGGGTCCCTTGGAGTCTTGGTCCTGAACAGCCTCCTGAAAGTTTACTTCTTCGTGGGCTGTGCCAAGTGAGTGCCCACCTCATCCCCCCAGGGAATG	TAGCGTCTGTCCGTCTGCAGATGAAGCCTGCCCTCCTAACACCCCTGCACGCTGCCTCGCTGCCTCCCTCCCGCCCCCTCAGGCCTGATCGGGTCCCTTGGAGTCTTGGTCCTGAACAGCCTCCTGAAAGTTTACTTCTTCGTGGGCTGTGCCAAGTGAGTGCCCACCTCATCCCCCCAGGGAATGCAATTGACTACTAGTCTCCAGCTTCTAGACAACTACTACTACAG	CTCCAGCT
chr1	16069341	G	T	16069268	16069433	16069330	16069402	+	ATGAAGCCTGCCCTCCTAACACCCCTGCACGCTGCCTCGCTGCCTCCCTCCCGCCCCCTCAGGCCTGATCGGGTCCCTTGGAGTCTTGGTCCTGAACAGCCTCCTGAAAGTTTACTTCTTCGTGGGCTGTGCCAAGTGAGTGCCCACCTCATCCCCCCAGGGAATG	TAGCGTCTGTCCGTCTGCAGATGAAGCCTGCCCTCCTAACACCCCTGCACGCTGCCTCGCTGCCTCCCTCCCGCCCCCTCAGGCCTGATCGGGTCCCTTGGAGTCTTGGTCCTGAACAGCCTCCTGAAAGTTTACTTCTTCGTGGGCTGTGCCAAGTGAGTGCCCACCTCATCCCCCCAGGGAATGCAATTGACTACTAGTTCATCGAGTCTAGACAACTACTACTACAG	TCATCGAG
chr1	16069346	T	C	16069268	16069433	16069330	16069402	+	ATGAAGCCTGCCCTCCTAACACCCCTGCACGCTGCCTCGCTGCCTCCCTCCCGCCCCCTCAGGCCTGATCGGGGCCCTCGGAGTCTTGGTCCTGAACAGCCTCCTGAAAGTTTACTTCTTCGTGGGCTGTGCCAAGTGAGTGCCCACCTCATCCCCCCAGGGAATG	TAGCGTCTGTCCGTCTGCAGATGAAGCCTGCCCTCCTAACACCCCTGCACGCTGCCTCGCTGCCTCCCTCCCGCCCCCTCAGGCCTGATCGGGGCCCTCGGAGTCTTGGTCCTGAACAGCCTCCTGAAAGTTTACTTCTTCGTGGGCTGTGCCAAGTGAGTGCCCACCTCATCCCCCCAGGGAATGCAATTGACTACTAGTCATACGCATCTAGACAACTACTACTACAG	CATACGCA
chr1	16069346	T	C	16069268	16069433	16069330	16069402	+	ATGAAGCCTGCCCTCCTAACACCCCTGCACGCTGCCTCGCTGCCTCCCTCCCGCCCCCTCAGGCCTGATCGGGGCCCTCGGAGTCTTGGTCCTGAACAGCCTCCTGAAAGTTTACTTCTTCGTGGGCTGTGCCAAGTGAGTGCCCACCTCATCCCCCCAGGGAATG	TAGCGTCTGTCCGTCTGCAGATGAAGCCTGCCCTCCTAACACCCCTGCACGCTGCCTCGCTGCCTCCCTCCCGCCCCCTCAGGCCTGATCGGGGCCCTCGGAGTCTTGGTCCTGAACAGCCTCCTGAAAGTTTACTTCTTCGTGGGCTGTGCCAAGTGAGTGCCCACCTCATCCCCCCAGGGAATGCAATTGACTACTAGTTGCACCCATCTAGACAACTACTACTACAG	TGCACCCA
chr1	16069346	T	C	16069268	16069433	16069330	16069402	+	ATGAAGCCTGCCCTCCTAACACCCCTGCACGCTGCCTCGCTGCCTCCCTCCCGCCCCCTCAGGCCTGATCGGGGCCCTCGGAGTCTTGGTCCTGAACAGCCTCCTGAAAGTTTACTTCTTCGTGGGCTGTGCCAAGTGAGTGCCCACCTCATCCCCCCAGGGAATG	TAGCGTCTGTCCGTCTGCAGATGAAGCCTGCCCTCCTAACACCCCTGCACGCTGCCTCGCTGCCTCCCTCCCGCCCCCTCAGGCCTGATCGGGGCCCTCGGAGTCTTGGTCCTGAACAGCCTCCTGAAAGTTTACTTCTTCGTGGGCTGTGCCAAGTGAGTGCCCACCTCATCCCCCCAGGGAATGCAATTGACTACTAGTTGCACCCCTCTAGACAACTACTACTACAG	TGCACCCC
chr1	16069367	C	G	16069268	16069433	16069330	16069402	+	ATGAAGCCTGCCCTCCTAACACCCCTGCACGCTGCCTCGCTGCCTCCCTCCCGCCCCCTCAGGCCTGATCGGGGCCCTTGGAGTCTTGGTCCTGAACAGGCTCCTGAAAGTTTACTTCTTCGTGGGCTGTGCCAAGTGAGTGCCCACCTCATCCCCCCAGGGAATG	TAGCGTCTGTCCGTCTGCAGATGAAGCCTGCCCTCCTAACACCCCTGCACGCTGCCTCGCTGCCTCCCTCCCGCCCCCTCAGGCCTGATCGGGGCCCTTGGAGTCTTGGTCCTGAACAGGCTCCTGAAAGTTTACTTCTTCGTGGGCTGTGCCAAGTGAGTGCCCACCTCATCCCCCCAGGGAATGCAATTGACTACTAGTATCTTCACTCTAGACAACTACTACTACAG	ATCTTCAC
chr1	16069367	C	G	16069268	16069433	16069330	16069402	+	ATGAAGCCTGCCCTCCTAACACCCCTGCACGCTGCCTCGCTGCCTCCCTCCCGCCCCCTCAGGCCTGATCGGGGCCCTTGGAGTCTTGGTCCTGAACAGGCTCCTGAAAGTTTACTTCTTCGTGGGCTGTGCCAAGTGAGTGCCCACCTCATCCCCCCAGGGAATG	TAGCGTCTGTCCGTCTGCAGATGAAGCCTGCCCTCCTAACACCCCTGCACGCTGCCTCGCTGCCTCCCTCCCGCCCCCTCAGGCCTGATCGGGGCCCTTGGAGTCTTGGTCCTGAACAGGCTCCTGAAAGTTTACTTCTTCGTGGGCTGTGCCAAGTGAGTGCCCACCTCATCCCCCCAGGGAATGCAATTGACTACTAGTAGAGTGGTTCTAGACAACTACTACTACAG	AGAGTGGT
chr1	16069367	C	G	16069268	16069433	16069330	16069402	+	ATGAAGCCTGCCCTCCTAACACCCCTGCACGCTGCCTCGCTGCCTCCCTCCCGCCCCCTCAGGCCTGATCGGGGCCCTTGGAGTCTTGGTCCTGAACAGGCTCCTGAAAGTTTACTTCTTCGTGGGCTGTGCCAAGTGAGTGCCCACCTCATCCCCCCAGGGAATG	TAGCGTCTGTCCGTCTGCAGATGAAGCCTGCCCTCCTAACACCCCTGCACGCTGCCTCGCTGCCTCCCTCCCGCCCCCTCAGGCCTGATCGGGGCCCTTGGAGTCTTGGTCCTGAACAGGCTCCTGAAAGTTTACTTCTTCGTGGGCTGTGCCAAGTGAGTGCCCACCTCATCCCCCCAGGGAATGCAATTGACTACTAGTATCTTCAATCTAGACAACTACTACTACAG	ATCTTCAA
chr1	16069372	T	G	16069268	16069433	16069330	16069402	+	ATGAAGCCTGCCCTCCTAACACCCCTGCACGCTGCCTCGCTGCCTCCCTCCCGCCCCCTCAGGCCTGATCGGGGCCCTTGGAGTCTTGGTCCTGAACAGCCTCCGGAAAGTTTACTTCTTCGTGGGCTGTGCCAAGTGAGTGCCCACCTCATCCCCCCAGGGAATG	TAGCGTCTGTCCGTCTGCAGATGAAGCCTGCCCTCCTAACACCCCTGCACGCTGCCTCGCTGCCTCCCTCCCGCCCCCTCAGGCCTGATCGGGGCCCTTGGAGTCTTGGTCCTGAACAGCCTCCGGAAAGTTTACTTCTTCGTGGGCTGTGCCAAGTGAGTGCCCACCTCATCCCCCCAGGGAATGCAATTGACTACTAGTATTGTTTCTCTAGACAACTACTACTACAG	ATTGTTTC
chr1	16069372	T	G	16069268	16069433	16069330	16069402	+	ATGAAGCCTGCCCTCCTAACACCCCTGCACGCTGCCTCGCTGCCTCCCTCCCGCCCCCTCAGGCCTGATCGGGGCCCTTGGAGTCTTGGTCCTGAACAGCCTCCGGAAAGTTTACTTCTTCGTGGGCTGTGCCAAGTGAGTGCCCACCTCATCCCCCCAGGGAATG	TAGCGTCTGTCCGTCTGCAGATGAAGCCTGCCCTCCTAACACCCCTGCACGCTGCCTCGCTGCCTCCCTCCCGCCCCCTCAGGCCTGATCGGGGCCCTTGGAGTCTTGGTCCTGAACAGCCTCCGGAAAGTTTACTTCTTCGTGGGCTGTGCCAAGTGAGTGCCCACCTCATCCCCCCAGGGAATGCAATTGACTACTAGTTAATTGTTTCTAGACAACTACTACTACAG	TAATTGTT
chr1	16069372	T	G	16069268	16069433	16069330	16069402	+	ATGAAGCCTGCCCTCCTAACACCCCTGCACGCTGCCTCGCTGCCTCCCTCCCGCCCCCTCAGGCCTGATCGGGGCCCTTGGAGTCTTGGTCCTGAACAGCCTCCGGAAAGTTTACTTCTTCGTGGGCTGTGCCAAGTGAGTGCCCACCTCATCCCCCCAGGGAATG	TAGCGTCTGTCCGTCTGCAGATGAAGCCTGCCCTCCTAACACCCCTGCACGCTGCCTCGCTGCCTCCCTCCCGCCCCCTCAGGCCTGATCGGGGCCCTTGGAGTCTTGGTCCTGAACAGCCTCCGGAAAGTTTACTTCTTCGTGGGCTGTGCCAAGTGAGTGCCCACCTCATCCCCCCAGGGAATGCAATTGACTACTAGTCCCCACAATCTAGACAACTACTACTACAG	CCCCACAA
chr1	16069382	C	G	16069268	16069433	16069330	16069402	+	ATGAAGCCTGCCCTCCTAACACCCCTGCACGCTGCCTCGCTGCCTCCCTCCCGCCCCCTCAGGCCTGATCGGGGCCCTTGGAGTCTTGGTCCTGAACAGCCTCCTGAAAGTTTAGTTCTTCGTGGGCTGTGCCAAGTGAGTGCCCACCTCATCCCCCCAGGGAATG	TAGCGTCTGTCCGTCTGCAGATGAAGCCTGCCCTCCTAACACCCCTGCACGCTGCCTCGCTGCCTCCCTCCCGCCCCCTCAGGCCTGATCGGGGCCCTTGGAGTCTTGGTCCTGAACAGCCTCCTGAAAGTTTAGTTCTTCGTGGGCTGTGCCAAGTGAGTGCCCACCTCATCCCCCCAGGGAATGCAATTGACTACTAGTGCTTCTGGTCTAGACAACTACTACTACAG	GCTTCTGG
chr1	16069382	C	G	16069268	16069433	16069330	16069402	+	ATGAAGCCTGCCCTCCTAACACCCCTGCACGCTGCCTCGCTGCCTCCCTCCCGCCCCCTCAGGCCTGATCGGGGCCCTTGGAGTCTTGGTCCTGAACAGCCTCCTGAAAGTTTAGTTCTTCGTGGGCTGTGCCAAGTGAGTGCCCACCTCATCCCCCCAGGGAATG	TAGCGTCTGTCCGTCTGCAGATGAAGCCTGCCCTCCTAACACCCCTGCACGCTGCCTCGCTGCCTCCCTCCCGCCCCCTCAGGCCTGATCGGGGCCCTTGGAGTCTTGGTCCTGAACAGCCTCCTGAAAGTTTAGTTCTTCGTGGGCTGTGCCAAGTGAGTGCCCACCTCATCCCCCCAGGGAATGCAATTGACTACTAGTTAATTGTATCTAGACAACTACTACTACAG	TAATTGTA
chr1	16069382	C	G	16069268	16069433	16069330	16069402	+	ATGAAGCCTGCCCTCCTAACACCCCTGCACGCTGCCTCGCTGCCTCCCTCCCGCCCCCTCAGGCCTGATCGGGGCCCTTGGAGTCTTGGTCCTGAACAGCCTCCTGAAAGTTTAGTTCTTCGTGGGCTGTGCCAAGTGAGTGCCCACCTCATCCCCCCAGGGAATG	TAGCGTCTGTCCGTCTGCAGATGAAGCCTGCCCTCCTAACACCCCTGCACGCTGCCTCGCTGCCTCCCTCCCGCCCCCTCAGGCCTGATCGGGGCCCTTGGAGTCTTGGTCCTGAACAGCCTCCTGAAAGTTTAGTTCTTCGTGGGCTGTGCCAAGTGAGTGCCCACCTCATCCCCCCAGGGAATGCAATTGACTACTAGTTAATTGTCTCTAGACAACTACTACTACAG	TAATTGTC
chr1	16069388	C	T	16069268	16069433	16069330	16069402	+	ATGAAGCCTGCCCTCCTAACACCCCTGCACGCTGCCTCGCTGCCTCCCTCCCGCCCCCTCAGGCCTGATCGGGGCCCTTGGAGTCTTGGTCCTGAACAGCCTCCTGAAAGTTTACTTCTTTGTGGGCTGTGCCAAGTGAGTGCCCACCTCATCCCCCCAGGGAATG	TAGCGTCTGTCCGTCTGCAGATGAAGCCTGCCCTCCTAACACCCCTGCACGCTGCCTCGCTGCCTCCCTCCCGCCCCCTCAGGCCTGATCGGGGCCCTTGGAGTCTTGGTCCTGAACAGCCTCCTGAAAGTTTACTTCTTTGTGGGCTGTGCCAAGTGAGTGCCCACCTCATCCCCCCAGGGAATGCAATTGACTACTAGTAGATTGTTTCTAGACAACTACTACTACAG	AGATTGTT
chr1	16069388	C	T	16069268	16069433	16069330	16069402	+	ATGAAGCCTGCCCTCCTAACACCCCTGCACGCTGCCTCGCTGCCTCCCTCCCGCCCCCTCAGGCCTGATCGGGGCCCTTGGAGTCTTGGTCCTGAACAGCCTCCTGAAAGTTTACTTCTTTGTGGGCTGTGCCAAGTGAGTGCCCACCTCATCCCCCCAGGGAATG	TAGCGTCTGTCCGTCTGCAGATGAAGCCTGCCCTCCTAACACCCCTGCACGCTGCCTCGCTGCCTCCCTCCCGCCCCCTCAGGCCTGATCGGGGCCCTTGGAGTCTTGGTCCTGAACAGCCTCCTGAAAGTTTACTTCTTTGTGGGCTGTGCCAAGTGAGTGCCCACCTCATCCCCCCAGGGAATGCAATTGACTACTAGTGACATCGCTCTAGACAACTACTACTACAG	GACATCGC
chr1	16069388	C	T	16069268	16069433	16069330	16069402	+	ATGAAGCCTGCCCTCCTAACACCCCTGCACGCTGCCTCGCTGCCTCCCTCCCGCCCCCTCAGGCCTGATCGGGGCCCTTGGAGTCTTGGTCCTGAACAGCCTCCTGAAAGTTTACTTCTTTGTGGGCTGTGCCAAGTGAGTGCCCACCTCATCCCCCCAGGGAATG	TAGCGTCTGTCCGTCTGCAGATGAAGCCTGCCCTCCTAACACCCCTGCACGCTGCCTCGCTGCCTCCCTCCCGCCCCCTCAGGCCTGATCGGGGCCCTTGGAGTCTTGGTCCTGAACAGCCTCCTGAAAGTTTACTTCTTTGTGGGCTGTGCCAAGTGAGTGCCCACCTCATCCCCCCAGGGAATGCAATTGACTACTAGTAGCTGCCATCTAGACAACTACTACTACAG	AGCTGCCA
chr1	16069389	G	A	16069268	16069433	16069330	16069402	+	ATGAAGCCTGCCCTCCTAACACCCCTGCACGCTGCCTCGCTGCCTCCCTCCCGCCCCCTCAGGCCTGATCGGGGCCCTTGGAGTCTTGGTCCTGAACAGCCTCCTGAAAGTTTACTTCTTCATGGGCTGTGCCAAGTGAGTGCCCACCTCATCCCCCCAGGGAATG	TAGCGTCTGTCCGTCTGCAGATGAAGCCTGCCCTCCTAACACCCCTGCACGCTGCCTCGCTGCCTCCCTCCCGCCCCCTCAGGCCTGATCGGGGCCCTTGGAGTCTTGGTCCTGAACAGCCTCCTGAAAGTTTACTTCTTCATGGGCTGTGCCAAGTGAGTGCCCACCTCATCCCCCCAGGGAATGCAATTGACTACTAGTCTCCTCGATCTAGACAACTACTACTACAG	CTCCTCGA
chr1	16069389	G	A	16069268	16069433	16069330	16069402	+	ATGAAGCCTGCCCTCCTAACACCCCTGCACGCTGCCTCGCTGCCTCCCTCCCGCCCCCTCAGGCCTGATCGGGGCCCTTGGAGTCTTGGTCCTGAACAGCCTCCTGAAAGTTTACTTCTTCATGGGCTGTGCCAAGTGAGTGCCCACCTCATCCCCCCAGGGAATG	TAGCGTCTGTCCGTCTGCAGATGAAGCCTGCCCTCCTAACACCCCTGCACGCTGCCTCGCTGCCTCCCTCCCGCCCCCTCAGGCCTGATCGGGGCCCTTGGAGTCTTGGTCCTGAACAGCCTCCTGAAAGTTTACTTCTTCATGGGCTGTGCCAAGTGAGTGCCCACCTCATCCCCCCAGGGAATGCAATTGACTACTAGTGACATCGGTCTAGACAACTACTACTACAG	GACATCGG
chr1	16069389	G	A	16069268	16069433	16069330	16069402	+	ATGAAGCCTGCCCTCCTAACACCCCTGCACGCTGCCTCGCTGCCTCCCTCCCGCCCCCTCAGGCCTGATCGGGGCCCTTGGAGTCTTGGTCCTGAACAGCCTCCTGAAAGTTTACTTCTTCATGGGCTGTGCCAAGTGAGTGCCCACCTCATCCCCCCAGGGAATG	TAGCGTCTGTCCGTCTGCAGATGAAGCCTGCCCTCCTAACACCCCTGCACGCTGCCTCGCTGCCTCCCTCCCGCCCCCTCAGGCCTGATCGGGGCCCTTGGAGTCTTGGTCCTGAACAGCCTCCTGAAAGTTTACTTCTTCATGGGCTGTGCCAAGTGAGTGCCCACCTCATCCCCCCAGGGAATGCAATTGACTACTAGTCTCCTCGCTCTAGACAACTACTACTACAG	CTCCTCGC
chr1	16069392	G	A	16069268	16069433	16069330	16069402	+	ATGAAGCCTGCCCTCCTAACACCCCTGCACGCTGCCTCGCTGCCTCCCTCCCGCCCCCTCAGGCCTGATCGGGGCCCTTGGAGTCTTGGTCCTGAACAGCCTCCTGAAAGTTTACTTCTTCGTGAGCTGTGCCAAGTGAGTGCCCACCTCATCCCCCCAGGGAATG	TAGCGTCTGTCCGTCTGCAGATGAAGCCTGCCCTCCTAACACCCCTGCACGCTGCCTCGCTGCCTCCCTCCCGCCCCCTCAGGCCTGATCGGGGCCCTTGGAGTCTTGGTCCTGAACAGCCTCCTGAAAGTTTACTTCTTCGTGAGCTGTGCCAAGTGAGTGCCCACCTCATCCCCCCAGGGAATGCAATTGACTACTAGTCTGTATTGTCTAGACAACTACTACTACAG	CTGTATTG
chr1	16069392	G	A	16069268	16069433	16069330	16069402	+	ATGAAGCCTGCCCTCCTAACACCCCTGCACGCTGCCTCGCTGCCTCCCTCCCGCCCCCTCAGGCCTGATCGGGGCCCTTGGAGTCTTGGTCCTGAACAGCCTCCTGAAAGTTTACTTCTTCGTGAGCTGTGCCAAGTGAGTGCCCACCTCATCCCCCCAGGGAATG	TAGCGTCTGTCCGTCTGCAGATGAAGCCTGCCCTCCTAACACCCCTGCACGCTGCCTCGCTGCCTCCCTCCCGCCCCCTCAGGCCTGATCGGGGCCCTTGGAGTCTTGGTCCTGAACAGCCTCCTGAAAGTTTACTTCTTCGTGAGCTGTGCCAAGTGAGTGCCCACCTCATCCCCCCAGGGAATGCAATTGACTACTAGTCTGTATTCTCTAGACAACTACTACTACAG	CTGTATTC
chr1	16069392	G	A	16069268	16069433	16069330	16069402	+	ATGAAGCCTGCCCTCCTAACACCCCTGCACGCTGCCTCGCTGCCTCCCTCCCGCCCCCTCAGGCCTGATCGGGGCCCTTGGAGTCTTGGTCCTGAACAGCCTCCTGAAAGTTTACTTCTTCGTGAGCTGTGCCAAGTGAGTGCCCACCTCATCCCCCCAGGGAATG	TAGCGTCTGTCCGTCTGCAGATGAAGCCTGCCCTCCTAACACCCCTGCACGCTGCCTCGCTGCCTCCCTCCCGCCCCCTCAGGCCTGATCGGGGCCCTTGGAGTCTTGGTCCTGAACAGCCTCCTGAAAGTTTACTTCTTCGTGAGCTGTGCCAAGTGAGTGCCCACCTCATCCCCCCAGGGAATGCAATTGACTACTAGTCTGTATTATCTAGACAACTACTACTACAG	CTGTATTA
chr1	16069397	T	C	16069268	16069433	16069330	16069402	+	ATGAAGCCTGCCCTCCTAACACCCCTGCACGCTGCCTCGCTGCCTCCCTCCCGCCCCCTCAGGCCTGATCGGGGCCCTTGGAGTCTTGGTCCTGAACAGCCTCCTGAAAGTTTACTTCTTCGTGGGCTGCGCCAAGTGAGTGCCCACCTCATCCCCCCAGGGAATG	TAGCGTCTGTCCGTCTGCAGATGAAGCCTGCCCTCCTAACACCCCTGCACGCTGCCTCGCTGCCTCCCTCCCGCCCCCTCAGGCCTGATCGGGGCCCTTGGAGTCTTGGTCCTGAACAGCCTCCTGAAAGTTTACTTCTTCGTGGGCTGCGCCAAGTGAGTGCCCACCTCATCCCCCCAGGGAATGCAATTGACTACTAGTAGATTGTGTCTAGACAACTACTACTACAG	AGATTGTG
chr1	16069397	T	C	16069268	16069433	16069330	16069402	+	ATGAAGCCTGCCCTCCTAACACCCCTGCACGCTGCCTCGCTGCCTCCCTCCCGCCCCCTCAGGCCTGATCGGGGCCCTTGGAGTCTTGGTCCTGAACAGCCTCCTGAAAGTTTACTTCTTCGTGGGCTGCGCCAAGTGAGTGCCCACCTCATCCCCCCAGGGAATG	TAGCGTCTGTCCGTCTGCAGATGAAGCCTGCCCTCCTAACACCCCTGCACGCTGCCTCGCTGCCTCCCTCCCGCCCCCTCAGGCCTGATCGGGGCCCTTGGAGTCTTGGTCCTGAACAGCCTCCTGAAAGTTTACTTCTTCGTGGGCTGCGCCAAGTGAGTGCCCACCTCATCCCCCCAGGGAATGCAATTGACTACTAGTAGATTGTCTCTAGACAACTACTACTACAG	AGATTGTC
chr1	16069397	T	C	16069268	16069433	16069330	16069402	+	ATGAAGCCTGCCCTCCTAACACCCCTGCACGCTGCCTCGCTGCCTCCCTCCCGCCCCCTCAGGCCTGATCGGGGCCCTTGGAGTCTTGGTCCTGAACAGCCTCCTGAAAGTTTACTTCTTCGTGGGCTGCGCCAAGTGAGTGCCCACCTCATCCCCCCAGGGAATG	TAGCGTCTGTCCGTCTGCAGATGAAGCCTGCCCTCCTAACACCCCTGCACGCTGCCTCGCTGCCTCCCTCCCGCCCCCTCAGGCCTGATCGGGGCCCTTGGAGTCTTGGTCCTGAACAGCCTCCTGAAAGTTTACTTCTTCGTGGGCTGCGCCAAGTGAGTGCCCACCTCATCCCCCCAGGGAATGCAATTGACTACTAGTAGTGCACGTCTAGACAACTACTACTACAG	AGTGCACG
chr1	16069417	C	T	16069268	16069433	16069330	16069402	+	ATGAAGCCTGCCCTCCTAACACCCCTGCACGCTGCCTCGCTGCCTCCCTCCCGCCCCCTCAGGCCTGATCGGGGCCCTTGGAGTCTTGGTCCTGAACAGCCTCCTGAAAGTTTACTTCTTCGTGGGCTGTGCCAAGTGAGTGCCCACCTTATCCCCCCAGGGAATG	TAGCGTCTGTCCGTCTGCAGATGAAGCCTGCCCTCCTAACACCCCTGCACGCTGCCTCGCTGCCTCCCTCCCGCCCCCTCAGGCCTGATCGGGGCCCTTGGAGTCTTGGTCCTGAACAGCCTCCTGAAAGTTTACTTCTTCGTGGGCTGTGCCAAGTGAGTGCCCACCTTATCCCCCCAGGGAATGCAATTGACTACTAGTAATTATTGTCTAGACAACTACTACTACAG	AATTATTG
chr1	16069417	C	T	16069268	16069433	16069330	16069402	+	ATGAAGCCTGCCCTCCTAACACCCCTGCACGCTGCCTCGCTGCCTCCCTCCCGCCCCCTCAGGCCTGATCGGGGCCCTTGGAGTCTTGGTCCTGAACAGCCTCCTGAAAGTTTACTTCTTCGTGGGCTGTGCCAAGTGAGTGCCCACCTTATCCCCCCAGGGAATG	TAGCGTCTGTCCGTCTGCAGATGAAGCCTGCCCTCCTAACACCCCTGCACGCTGCCTCGCTGCCTCCCTCCCGCCCCCTCAGGCCTGATCGGGGCCCTTGGAGTCTTGGTCCTGAACAGCCTCCTGAAAGTTTACTTCTTCGTGGGCTGTGCCAAGTGAGTGCCCACCTTATCCCCCCAGGGAATGCAATTGACTACTAGTAATTATTATCTAGACAACTACTACTACAG	AATTATTA
chr1	16069417	C	T	16069268	16069433	16069330	16069402	+	ATGAAGCCTGCCCTCCTAACACCCCTGCACGCTGCCTCGCTGCCTCCCTCCCGCCCCCTCAGGCCTGATCGGGGCCCTTGGAGTCTTGGTCCTGAACAGCCTCCTGAAAGTTTACTTCTTCGTGGGCTGTGCCAAGTGAGTGCCCACCTTATCCCCCCAGGGAATG	TAGCGTCTGTCCGTCTGCAGATGAAGCCTGCCCTCCTAACACCCCTGCACGCTGCCTCGCTGCCTCCCTCCCGCCCCCTCAGGCCTGATCGGGGCCCTTGGAGTCTTGGTCCTGAACAGCCTCCTGAAAGTTTACTTCTTCGTGGGCTGTGCCAAGTGAGTGCCCACCTTATCCCCCCAGGGAATGCAATTGACTACTAGTAGTGCACCTCTAGACAACTACTACTACAG	AGTGCACC
chr1	24666109	C	T	24666107	24666272	24666158	24666252	+	GTTCCAGATCCCTTCCTTCCTGATTCTCCTTCTGGTCTCCTGTGGTTTCAGCTGACTGCAAAGAAAACTTCAACACTGTGGAGCACATTGAGGAGGTGGCCTATAATGCACTGTCCTTTGTGTGGAACGTGAATGAAGAGGCCAAGGTCAGTGCTGAGGGCAGTGG	TAGCGTCTGTCCGTCTGCAGGTTCCAGATCCCTTCCTTCCTGATTCTCCTTCTGGTCTCCTGTGGTTTCAGCTGACTGCAAAGAAAACTTCAACACTGTGGAGCACATTGAGGAGGTGGCCTATAATGCACTGTCCTTTGTGTGGAACGTGAATGAAGAGGCCAAGGTCAGTGCTGAGGGCAGTGGCAATTGACTACTAGTAATTATTCTCTAGACAACTACTACTACAG	AATTATTC
chr1	24666109	C	T	24666107	24666272	24666158	24666252	+	GTTCCAGATCCCTTCCTTCCTGATTCTCCTTCTGGTCTCCTGTGGTTTCAGCTGACTGCAAAGAAAACTTCAACACTGTGGAGCACATTGAGGAGGTGGCCTATAATGCACTGTCCTTTGTGTGGAACGTGAATGAAGAGGCCAAGGTCAGTGCTGAGGGCAGTGG	TAGCGTCTGTCCGTCTGCAGGTTCCAGATCCCTTCCTTCCTGATTCTCCTTCTGGTCTCCTGTGGTTTCAGCTGACTGCAAAGAAAACTTCAACACTGTGGAGCACATTGAGGAGGTGGCCTATAATGCACTGTCCTTTGTGTGGAACGTGAATGAAGAGGCCAAGGTCAGTGCTGAGGGCAGTGGCAATTGACTACTAGTAGTGCACATCTAGACAACTACTACTACAG	AGTGCACA
chr1	24666109	C	T	24666107	24666272	24666158	24666252	+	GTTCCAGATCCCTTCCTTCCTGATTCTCCTTCTGGTCTCCTGTGGTTTCAGCTGACTGCAAAGAAAACTTCAACACTGTGGAGCACATTGAGGAGGTGGCCTATAATGCACTGTCCTTTGTGTGGAACGTGAATGAAGAGGCCAAGGTCAGTGCTGAGGGCAGTGG	TAGCGTCTGTCCGTCTGCAGGTTCCAGATCCCTTCCTTCCTGATTCTCCTTCTGGTCTCCTGTGGTTTCAGCTGACTGCAAAGAAAACTTCAACACTGTGGAGCACATTGAGGAGGTGGCCTATAATGCACTGTCCTTTGTGTGGAACGTGAATGAAGAGGCCAAGGTCAGTGCTGAGGGCAGTGGCAATTGACTACTAGTCACCTATCTCTAGACAACTACTACTACAG	CACCTATC
chr1	24666109	Control	Original	24666107	24666272	24666158	24666252	+	GTCCCAGATCCCTTCCTTCCTGATTCTCCTTCTGGTCTCCTGTGGTTTCAGCTGACTGCAAAGAAAACTTCAACACTGTGGAGCACATTGAGGAGGTGGCCTATAATGCACTGTCCTTTGTGTGGAACGTGAATGAAGAGGCCAAGGTCAGTGCTGAGGGCAGTGG	TAGCGTCTGTCCGTCTGCAGGTCCCAGATCCCTTCCTTCCTGATTCTCCTTCTGGTCTCCTGTGGTTTCAGCTGACTGCAAAGAAAACTTCAACACTGTGGAGCACATTGAGGAGGTGGCCTATAATGCACTGTCCTTTGTGTGGAACGTGAATGAAGAGGCCAAGGTCAGTGCTGAGGGCAGTGGCAATTGACTACTAGTGAAGAAATTCTAGACAACTACTACTACAG	GAAGAAAT
chr1	24666109	Control	Original	24666107	24666272	24666158	24666252	+	GTCCCAGATCCCTTCCTTCCTGATTCTCCTTCTGGTCTCCTGTGGTTTCAGCTGACTGCAAAGAAAACTTCAACACTGTGGAGCACATTGAGGAGGTGGCCTATAATGCACTGTCCTTTGTGTGGAACGTGAATGAAGAGGCCAAGGTCAGTGCTGAGGGCAGTGG	TAGCGTCTGTCCGTCTGCAGGTCCCAGATCCCTTCCTTCCTGATTCTCCTTCTGGTCTCCTGTGGTTTCAGCTGACTGCAAAGAAAACTTCAACACTGTGGAGCACATTGAGGAGGTGGCCTATAATGCACTGTCCTTTGTGTGGAACGTGAATGAAGAGGCCAAGGTCAGTGCTGAGGGCAGTGGCAATTGACTACTAGTAATTATTTTCTAGACAACTACTACTACAG	AATTATTT
chr1	24666109	Control	Original	24666107	24666272	24666158	24666252	+	GTCCCAGATCCCTTCCTTCCTGATTCTCCTTCTGGTCTCCTGTGGTTTCAGCTGACTGCAAAGAAAACTTCAACACTGTGGAGCACATTGAGGAGGTGGCCTATAATGCACTGTCCTTTGTGTGGAACGTGAATGAAGAGGCCAAGGTCAGTGCTGAGGGCAGTGG	TAGCGTCTGTCCGTCTGCAGGTCCCAGATCCCTTCCTTCCTGATTCTCCTTCTGGTCTCCTGTGGTTTCAGCTGACTGCAAAGAAAACTTCAACACTGTGGAGCACATTGAGGAGGTGGCCTATAATGCACTGTCCTTTGTGTGGAACGTGAATGAAGAGGCCAAGGTCAGTGCTGAGGGCAGTGGCAATTGACTACTAGTCACCTATATCTAGACAACTACTACTACAG	CACCTATA
chr1	24666109	Control	Original	24666107	24666272	24666158	24666252	+	GTCCCAGATCCCTTCCTTCCTGATTCTCCTTCTGGTCTCCTGTGGTTTCAGCTGACTGCAAAGAAAACTTCAACACTGTGGAGCACATTGAGGAGGTGGCCTATAATGCACTGTCCTTTGTGTGGAACGTGAATGAAGAGGCCAAGGTCAGTGCTGAGGGCAGTGG	TAGCGTCTGTCCGTCTGCAGGTCCCAGATCCCTTCCTTCCTGATTCTCCTTCTGGTCTCCTGTGGTTTCAGCTGACTGCAAAGAAAACTTCAACACTGTGGAGCACATTGAGGAGGTGGCCTATAATGCACTGTCCTTTGTGTGGAACGTGAATGAAGAGGCCAAGGTCAGTGCTGAGGGCAGTGGCAATTGACTACTAGTTATTAATATCTAGACAACTACTACTACAG	TATTAATA
chr1	24666109	Control	Mutated	24666107	24666272	24666158	24666252	+	GTCCCAGATCCCTTCCTTCCTGATTCTCCTTCTGGTCTCCTGTGGTTTCTCCTGACTGCAAAGAAAACTTCAACACTGTGGAGCACATTGAGGAGGTGGCCTATAATGCACTGTCCTTTGTGTGGAACGTGAATGAAGAGGCCAAGCACAGTGCTGAGGGCAGTGG	TAGCGTCTGTCCGTCTGCAGGTCCCAGATCCCTTCCTTCCTGATTCTCCTTCTGGTCTCCTGTGGTTTCTCCTGACTGCAAAGAAAACTTCAACACTGTGGAGCACATTGAGGAGGTGGCCTATAATGCACTGTCCTTTGTGTGGAACGTGAATGAAGAGGCCAAGCACAGTGCTGAGGGCAGTGGCAATTGACTACTAGTACTTGTGCTCTAGACAACTACTACTACAG	ACTTGTGC
chr1	24666109	Control	Mutated	24666107	24666272	24666158	24666252	+	GTCCCAGATCCCTTCCTTCCTGATTCTCCTTCTGGTCTCCTGTGGTTTCTCCTGACTGCAAAGAAAACTTCAACACTGTGGAGCACATTGAGGAGGTGGCCTATAATGCACTGTCCTTTGTGTGGAACGTGAATGAAGAGGCCAAGCACAGTGCTGAGGGCAGTGG	TAGCGTCTGTCCGTCTGCAGGTCCCAGATCCCTTCCTTCCTGATTCTCCTTCTGGTCTCCTGTGGTTTCTCCTGACTGCAAAGAAAACTTCAACACTGTGGAGCACATTGAGGAGGTGGCCTATAATGCACTGTCCTTTGTGTGGAACGTGAATGAAGAGGCCAAGCACAGTGCTGAGGGCAGTGGCAATTGACTACTAGTCAGTAACCTCTAGACAACTACTACTACAG	CAGTAACC
chr1	24666109	Control	Mutated	24666107	24666272	24666158	24666252	+	GTCCCAGATCCCTTCCTTCCTGATTCTCCTTCTGGTCTCCTGTGGTTTCTCCTGACTGCAAAGAAAACTTCAACACTGTGGAGCACATTGAGGAGGTGGCCTATAATGCACTGTCCTTTGTGTGGAACGTGAATGAAGAGGCCAAGCACAGTGCTGAGGGCAGTGG	TAGCGTCTGTCCGTCTGCAGGTCCCAGATCCCTTCCTTCCTGATTCTCCTTCTGGTCTCCTGTGGTTTCTCCTGACTGCAAAGAAAACTTCAACACTGTGGAGCACATTGAGGAGGTGGCCTATAATGCACTGTCCTTTGTGTGGAACGTGAATGAAGAGGCCAAGCACAGTGCTGAGGGCAGTGGCAATTGACTACTAGTCAGTAACATCTAGACAACTACTACTACAG	CAGTAACA
chr1	24666109	Control	Mutated	24666107	24666272	24666158	24666252	+	GTCCCAGATCCCTTCCTTCCTGATTCTCCTTCTGGTCTCCTGTGGTTTCTCCTGACTGCAAAGAAAACTTCAACACTGTGGAGCACATTGAGGAGGTGGCCTATAATGCACTGTCCTTTGTGTGGAACGTGAATGAAGAGGCCAAGCACAGTGCTGAGGGCAGTGG	TAGCGTCTGTCCGTCTGCAGGTCCCAGATCCCTTCCTTCCTGATTCTCCTTCTGGTCTCCTGTGGTTTCTCCTGACTGCAAAGAAAACTTCAACACTGTGGAGCACATTGAGGAGGTGGCCTATAATGCACTGTCCTTTGTGTGGAACGTGAATGAAGAGGCCAAGCACAGTGCTGAGGGCAGTGGCAATTGACTACTAGTCAGTAACGTCTAGACAACTACTACTACAG	CAGTAACG
chr1	24666109	Control	Consensus	24666107	24666272	24666158	24666252	+	GTCCCAGATCCCTTCCTTCCTGATTCTCCTTCTCCTCTCCTCTCCTTTCAGCTGACTGCAAAGAAAACTTCAACACTGTGGAGCACATTGAGGAGGTGGCCTATAATGCACTGTCCTTTGTGTGGAACGTGAATGAAGAGGCCAAGGTAAGTGCTGAGGGCAGTGG	TAGCGTCTGTCCGTCTGCAGGTCCCAGATCCCTTCCTTCCTGATTCTCCTTCTCCTCTCCTCTCCTTTCAGCTGACTGCAAAGAAAACTTCAACACTGTGGAGCACATTGAGGAGGTGGCCTATAATGCACTGTCCTTTGTGTGGAACGTGAATGAAGAGGCCAAGGTAAGTGCTGAGGGCAGTGGCAATTGACTACTAGTAGGATCCTTCTAGACAACTACTACTACAG	AGGATCCT
chr1	24666109	Control	Consensus	24666107	24666272	24666158	24666252	+	GTCCCAGATCCCTTCCTTCCTGATTCTCCTTCTCCTCTCCTCTCCTTTCAGCTGACTGCAAAGAAAACTTCAACACTGTGGAGCACATTGAGGAGGTGGCCTATAATGCACTGTCCTTTGTGTGGAACGTGAATGAAGAGGCCAAGGTAAGTGCTGAGGGCAGTGG	TAGCGTCTGTCCGTCTGCAGGTCCCAGATCCCTTCCTTCCTGATTCTCCTTCTCCTCTCCTCTCCTTTCAGCTGACTGCAAAGAAAACTTCAACACTGTGGAGCACATTGAGGAGGTGGCCTATAATGCACTGTCCTTTGTGTGGAACGTGAATGAAGAGGCCAAGGTAAGTGCTGAGGGCAGTGGCAATTGACTACTAGTTTGACGTTTCTAGACAACTACTACTACAG	TTGACGTT
chr1	24666109	Control	Consensus	24666107	24666272	24666158	24666252	+	GTCCCAGATCCCTTCCTTCCTGATTCTCCTTCTCCTCTCCTCTCCTTTCAGCTGACTGCAAAGAAAACTTCAACACTGTGGAGCACATTGAGGAGGTGGCCTATAATGCACTGTCCTTTGTGTGGAACGTGAATGAAGAGGCCAAGGTAAGTGCTGAGGGCAGTGG	TAGCGTCTGTCCGTCTGCAGGTCCCAGATCCCTTCCTTCCTGATTCTCCTTCTCCTCTCCTCTCCTTTCAGCTGACTGCAAAGAAAACTTCAACACTGTGGAGCACATTGAGGAGGTGGCCTATAATGCACTGTCCTTTGTGTGGAACGTGAATGAAGAGGCCAAGGTAAGTGCTGAGGGCAGTGGCAATTGACTACTAGTAGGGACCATCTAGACAACTACTACTACAG	AGGGACCA
chr1	24666109	Control	Consensus	24666107	24666272	24666158	24666252	+	GTCCCAGATCCCTTCCTTCCTGATTCTCCTTCTCCTCTCCTCTCCTTTCAGCTGACTGCAAAGAAAACTTCAACACTGTGGAGCACATTGAGGAGGTGGCCTATAATGCACTGTCCTTTGTGTGGAACGTGAATGAAGAGGCCAAGGTAAGTGCTGAGGGCAGTGG	TAGCGTCTGTCCGTCTGCAGGTCCCAGATCCCTTCCTTCCTGATTCTCCTTCTCCTCTCCTCTCCTTTCAGCTGACTGCAAAGAAAACTTCAACACTGTGGAGCACATTGAGGAGGTGGCCTATAATGCACTGTCCTTTGTGTGGAACGTGAATGAAGAGGCCAAGGTAAGTGCTGAGGGCAGTGGCAATTGACTACTAGTAGGATCCCTCTAGACAACTACTACTACAG	AGGATCCC
chr1	24666116	CCCTT	C	24666107	24666272	24666158	24666252	+	GTCCCAGATCCCTTCCTGATTCTCCTTCTGGTCTCCTGTGGTTTCAGCTGACTGCAAAGAAAACTTCAACACTGTGGAGCACATTGAGGAGGTGGCCTATAATGCACTGTCCTTTGTGTGGAACGTGAATGAAGAGGCCAAGGTCAGTGCTGAGGGCAGTGG	TAGCGTCTGTCCGTCTGCAGGTCCCAGATCCCTTCCTGATTCTCCTTCTGGTCTCCTGTGGTTTCAGCTGACTGCAAAGAAAACTTCAACACTGTGGAGCACATTGAGGAGGTGGCCTATAATGCACTGTCCTTTGTGTGGAACGTGAATGAAGAGGCCAAGGTCAGTGCTGAGGGCAGTGGCAATTGACTACTAGTAGGATCCATCTAGACAACTACTACTACAG	AGGATCCA
chr1	24666116	CCCTT	C	24666107	24666272	24666158	24666252	+	GTCCCAGATCCCTTCCTGATTCTCCTTCTGGTCTCCTGTGGTTTCAGCTGACTGCAAAGAAAACTTCAACACTGTGGAGCACATTGAGGAGGTGGCCTATAATGCACTGTCCTTTGTGTGGAACGTGAATGAAGAGGCCAAGGTCAGTGCTGAGGGCAGTGG	TAGCGTCTGTCCGTCTGCAGGTCCCAGATCCCTTCCTGATTCTCCTTCTGGTCTCCTGTGGTTTCAGCTGACTGCAAAGAAAACTTCAACACTGTGGAGCACATTGAGGAGGTGGCCTATAATGCACTGTCCTTTGTGTGGAACGTGAATGAAGAGGCCAAGGTCAGTGCTGAGGGCAGTGGCAATTGACTACTAGTAGGATCCGTCTAGACAACTACTACTACAG	AGGATCCG
chr1	24666116	CCCTT	C	24666107	24666272	24666158	24666252	+	GTCCCAGATCCCTTCCTGATTCTCCTTCTGGTCTCCTGTGGTTTCAGCTGACTGCAAAGAAAACTTCAACACTGTGGAGCACATTGAGGAGGTGGCCTATAATGCACTGTCCTTTGTGTGGAACGTGAATGAAGAGGCCAAGGTCAGTGCTGAGGGCAGTGG	TAGCGTCTGTCCGTCTGCAGGTCCCAGATCCCTTCCTGATTCTCCTTCTGGTCTCCTGTGGTTTCAGCTGACTGCAAAGAAAACTTCAACACTGTGGAGCACATTGAGGAGGTGGCCTATAATGCACTGTCCTTTGTGTGGAACGTGAATGAAGAGGCCAAGGTCAGTGCTGAGGGCAGTGGCAATTGACTACTAGTTTGACGTGTCTAGACAACTACTACTACAG	TTGACGTG
chr1	24666120	T	C	24666107	24666272	24666158	24666252	+	GTCCCAGATCCCTCCCTTCCTGATTCTCCTTCTGGTCTCCTGTGGTTTCAGCTGACTGCAAAGAAAACTTCAACACTGTGGAGCACATTGAGGAGGTGGCCTATAATGCACTGTCCTTTGTGTGGAACGTGAATGAAGAGGCCAAGGTCAGTGCTGAGGGCAGTGG	TAGCGTCTGTCCGTCTGCAGGTCCCAGATCCCTCCCTTCCTGATTCTCCTTCTGGTCTCCTGTGGTTTCAGCTGACTGCAAAGAAAACTTCAACACTGTGGAGCACATTGAGGAGGTGGCCTATAATGCACTGTCCTTTGTGTGGAACGTGAATGAAGAGGCCAAGGTCAGTGCTGAGGGCAGTGGCAATTGACTACTAGTTTACTATCTCTAGACAACTACTACTACAG	TTACTATC
chr1	24666120	T	C	24666107	24666272	24666158	24666252	+	GTCCCAGATCCCTCCCTTCCTGATTCTCCTTCTGGTCTCCTGTGGTTTCAGCTGACTGCAAAGAAAACTTCAACACTGTGGAGCACATTGAGGAGGTGGCCTATAATGCACTGTCCTTTGTGTGGAACGTGAATGAAGAGGCCAAGGTCAGTGCTGAGGGCAGTGG	TAGCGTCTGTCCGTCTGCAGGTCCCAGATCCCTCCCTTCCTGATTCTCCTTCTGGTCTCCTGTGGTTTCAGCTGACTGCAAAGAAAACTTCAACACTGTGGAGCACATTGAGGAGGTGGCCTATAATGCACTGTCCTTTGTGTGGAACGTGAATGAAGAGGCCAAGGTCAGTGCTGAGGGCAGTGGCAATTGACTACTAGTTTGACGTCTCTAGACAACTACTACTACAG	TTGACGTC
chr1	24666120	T	C	24666107	24666272	24666158	24666252	+	GTCCCAGATCCCTCCCTTCCTGATTCTCCTTCTGGTCTCCTGTGGTTTCAGCTGACTGCAAAGAAAACTTCAACACTGTGGAGCACATTGAGGAGGTGGCCTATAATGCACTGTCCTTTGTGTGGAACGTGAATGAAGAGGCCAAGGTCAGTGCTGAGGGCAGTGG	TAGCGTCTGTCCGTCTGCAGGTCCCAGATCCCTCCCTTCCTGATTCTCCTTCTGGTCTCCTGTGGTTTCAGCTGACTGCAAAGAAAACTTCAACACTGTGGAGCACATTGAGGAGGTGGCCTATAATGCACTGTCCTTTGTGTGGAACGTGAATGAAGAGGCCAAGGTCAGTGCTGAGGGCAGTGGCAATTGACTACTAGTTTACTATGTCTAGACAACTACTACTACAG	TTACTATG
chr1	24666125	C	T	24666107	24666272	24666158	24666252	+	GTCCCAGATCCCTTCCTTTCTGATTCTCCTTCTGGTCTCCTGTGGTTTCAGCTGACTGCAAAGAAAACTTCAACACTGTGGAGCACATTGAGGAGGTGGCCTATAATGCACTGTCCTTTGTGTGGAACGTGAATGAAGAGGCCAAGGTCAGTGCTGAGGGCAGTGG	TAGCGTCTGTCCGTCTGCAGGTCCCAGATCCCTTCCTTTCTGATTCTCCTTCTGGTCTCCTGTGGTTTCAGCTGACTGCAAAGAAAACTTCAACACTGTGGAGCACATTGAGGAGGTGGCCTATAATGCACTGTCCTTTGTGTGGAACGTGAATGAAGAGGCCAAGGTCAGTGCTGAGGGCAGTGGCAATTGACTACTAGTTTGACGTATCTAGACAACTACTACTACAG	TTGACGTA
chr1	24666125	C	T	24666107	24666272	24666158	24666252	+	GTCCCAGATCCCTTCCTTTCTGATTCTCCTTCTGGTCTCCTGTGGTTTCAGCTGACTGCAAAGAAAACTTCAACACTGTGGAGCACATTGAGGAGGTGGCCTATAATGCACTGTCCTTTGTGTGGAACGTGAATGAAGAGGCCAAGGTCAGTGCTGAGGGCAGTGG	TAGCGTCTGTCCGTCTGCAGGTCCCAGATCCCTTCCTTTCTGATTCTCCTTCTGGTCTCCTGTGGTTTCAGCTGACTGCAAAGAAAACTTCAACACTGTGGAGCACATTGAGGAGGTGGCCTATAATGCACTGTCCTTTGTGTGGAACGTGAATGAAGAGGCCAAGGTCAGTGCTGAGGGCAGTGGCAATTGACTACTAGTGAAGCGCCTCTAGACAACTACTACTACAG	GAAGCGCC
chr1	24666125	C	T	24666107	24666272	24666158	24666252	+	GTCCCAGATCCCTTCCTTTCTGATTCTCCTTCTGGTCTCCTGTGGTTTCAGCTGACTGCAAAGAAAACTTCAACACTGTGGAGCACATTGAGGAGGTGGCCTATAATGCACTGTCCTTTGTGTGGAACGTGAATGAAGAGGCCAAGGTCAGTGCTGAGGGCAGTGG	TAGCGTCTGTCCGTCTGCAGGTCCCAGATCCCTTCCTTTCTGATTCTCCTTCTGGTCTCCTGTGGTTTCAGCTGACTGCAAAGAAAACTTCAACACTGTGGAGCACATTGAGGAGGTGGCCTATAATGCACTGTCCTTTGTGTGGAACGTGAATGAAGAGGCCAAGGTCAGTGCTGAGGGCAGTGGCAATTGACTACTAGTTGAGCGGATCTAGACAACTACTACTACAG	TGAGCGGA
chr1	24666134	CCTT	C	24666107	24666272	24666158	24666252	+	GTCCCAGATCCCTTCCTTCCTGATTCTCCTGGTCTCCTGTGGTTTCAGCTGACTGCAAAGAAAACTTCAACACTGTGGAGCACATTGAGGAGGTGGCCTATAATGCACTGTCCTTTGTGTGGAACGTGAATGAAGAGGCCAAGGTCAGTGCTGAGGGCAGTGG	TAGCGTCTGTCCGTCTGCAGGTCCCAGATCCCTTCCTTCCTGATTCTCCTGGTCTCCTGTGGTTTCAGCTGACTGCAAAGAAAACTTCAACACTGTGGAGCACATTGAGGAGGTGGCCTATAATGCACTGTCCTTTGTGTGGAACGTGAATGAAGAGGCCAAGGTCAGTGCTGAGGGCAGTGGCAATTGACTACTAGTGAAGCGCATCTAGACAACTACTACTACAG	GAAGCGCA
chr1	24666134	CCTT	C	24666107	24666272	24666158	24666252	+	GTCCCAGATCCCTTCCTTCCTGATTCTCCTGGTCTCCTGTGGTTTCAGCTGACTGCAAAGAAAACTTCAACACTGTGGAGCACATTGAGGAGGTGGCCTATAATGCACTGTCCTTTGTGTGGAACGTGAATGAAGAGGCCAAGGTCAGTGCTGAGGGCAGTGG	TAGCGTCTGTCCGTCTGCAGGTCCCAGATCCCTTCCTTCCTGATTCTCCTGGTCTCCTGTGGTTTCAGCTGACTGCAAAGAAAACTTCAACACTGTGGAGCACATTGAGGAGGTGGCCTATAATGCACTGTCCTTTGTGTGGAACGTGAATGAAGAGGCCAAGGTCAGTGCTGAGGGCAGTGGCAATTGACTACTAGTGGGAAATCTCTAGACAACTACTACTACAG	GGGAAATC
chr1	24666134	CCTT	C	24666107	24666272	24666158	24666252	+	GTCCCAGATCCCTTCCTTCCTGATTCTCCTGGTCTCCTGTGGTTTCAGCTGACTGCAAAGAAAACTTCAACACTGTGGAGCACATTGAGGAGGTGGCCTATAATGCACTGTCCTTTGTGTGGAACGTGAATGAAGAGGCCAAGGTCAGTGCTGAGGGCAGTGG	TAGCGTCTGTCCGTCTGCAGGTCCCAGATCCCTTCCTTCCTGATTCTCCTGGTCTCCTGTGGTTTCAGCTGACTGCAAAGAAAACTTCAACACTGTGGAGCACATTGAGGAGGTGGCCTATAATGCACTGTCCTTTGTGTGGAACGTGAATGAAGAGGCCAAGGTCAGTGCTGAGGGCAGTGGCAATTGACTACTAGTTGAGCGGGTCTAGACAACTACTACTACAG	TGAGCGGG
chr1	24666135	C	G	24666107	24666272	24666158	24666252	+	GTCCCAGATCCCTTCCTTCCTGATTCTCGTTCTGGTCTCCTGTGGTTTCAGCTGACTGCAAAGAAAACTTCAACACTGTGGAGCACATTGAGGAGGTGGCCTATAATGCACTGTCCTTTGTGTGGAACGTGAATGAAGAGGCCAAGGTCAGTGCTGAGGGCAGTGG	TAGCGTCTGTCCGTCTGCAGGTCCCAGATCCCTTCCTTCCTGATTCTCGTTCTGGTCTCCTGTGGTTTCAGCTGACTGCAAAGAAAACTTCAACACTGTGGAGCACATTGAGGAGGTGGCCTATAATGCACTGTCCTTTGTGTGGAACGTGAATGAAGAGGCCAAGGTCAGTGCTGAGGGCAGTGGCAATTGACTACTAGTGTGATCCGTCTAGACAACTACTACTACAG	GTGATCCG
chr1	24666135	C	G	24666107	24666272	24666158	24666252	+	GTCCCAGATCCCTTCCTTCCTGATTCTCGTTCTGGTCTCCTGTGGTTTCAGCTGACTGCAAAGAAAACTTCAACACTGTGGAGCACATTGAGGAGGTGGCCTATAATGCACTGTCCTTTGTGTGGAACGTGAATGAAGAGGCCAAGGTCAGTGCTGAGGGCAGTGG	TAGCGTCTGTCCGTCTGCAGGTCCCAGATCCCTTCCTTCCTGATTCTCGTTCTGGTCTCCTGTGGTTTCAGCTGACTGCAAAGAAAACTTCAACACTGTGGAGCACATTGAGGAGGTGGCCTATAATGCACTGTCCTTTGTGTGGAACGTGAATGAAGAGGCCAAGGTCAGTGCTGAGGGCAGTGGCAATTGACTACTAGTATCTGTATTCTAGACAACTACTACTACAG	ATCTGTAT
chr1	24666135	C	G	24666107	24666272	24666158	24666252	+	GTCCCAGATCCCTTCCTTCCTGATTCTCGTTCTGGTCTCCTGTGGTTTCAGCTGACTGCAAAGAAAACTTCAACACTGTGGAGCACATTGAGGAGGTGGCCTATAATGCACTGTCCTTTGTGTGGAACGTGAATGAAGAGGCCAAGGTCAGTGCTGAGGGCAGTGG	TAGCGTCTGTCCGTCTGCAGGTCCCAGATCCCTTCCTTCCTGATTCTCGTTCTGGTCTCCTGTGGTTTCAGCTGACTGCAAAGAAAACTTCAACACTGTGGAGCACATTGAGGAGGTGGCCTATAATGCACTGTCCTTTGTGTGGAACGTGAATGAAGAGGCCAAGGTCAGTGCTGAGGGCAGTGGCAATTGACTACTAGTTAGGGAGTTCTAGACAACTACTACTACAG	TAGGGAGT
chr1	24666145	C	T	24666107	24666272	24666158	24666252	+	GTCCCAGATCCCTTCCTTCCTGATTCTCCTTCTGGTCTTCTGTGGTTTCAGCTGACTGCAAAGAAAACTTCAACACTGTGGAGCACATTGAGGAGGTGGCCTATAATGCACTGTCCTTTGTGTGGAACGTGAATGAAGAGGCCAAGGTCAGTGCTGAGGGCAGTGG	TAGCGTCTGTCCGTCTGCAGGTCCCAGATCCCTTCCTTCCTGATTCTCCTTCTGGTCTTCTGTGGTTTCAGCTGACTGCAAAGAAAACTTCAACACTGTGGAGCACATTGAGGAGGTGGCCTATAATGCACTGTCCTTTGTGTGGAACGTGAATGAAGAGGCCAAGGTCAGTGCTGAGGGCAGTGGCAATTGACTACTAGTGTGAAATCTCTAGACAACTACTACTACAG	GTGAAATC
chr1	24666145	C	T	24666107	24666272	24666158	24666252	+	GTCCCAGATCCCTTCCTTCCTGATTCTCCTTCTGGTCTTCTGTGGTTTCAGCTGACTGCAAAGAAAACTTCAACACTGTGGAGCACATTGAGGAGGTGGCCTATAATGCACTGTCCTTTGTGTGGAACGTGAATGAAGAGGCCAAGGTCAGTGCTGAGGGCAGTGG	TAGCGTCTGTCCGTCTGCAGGTCCCAGATCCCTTCCTTCCTGATTCTCCTTCTGGTCTTCTGTGGTTTCAGCTGACTGCAAAGAAAACTTCAACACTGTGGAGCACATTGAGGAGGTGGCCTATAATGCACTGTCCTTTGTGTGGAACGTGAATGAAGAGGCCAAGGTCAGTGCTGAGGGCAGTGGCAATTGACTACTAGTGTGATCCATCTAGACAACTACTACTACAG	GTGATCCA
chr1	24666145	C	T	24666107	24666272	24666158	24666252	+	GTCCCAGATCCCTTCCTTCCTGATTCTCCTTCTGGTCTTCTGTGGTTTCAGCTGACTGCAAAGAAAACTTCAACACTGTGGAGCACATTGAGGAGGTGGCCTATAATGCACTGTCCTTTGTGTGGAACGTGAATGAAGAGGCCAAGGTCAGTGCTGAGGGCAGTGG	TAGCGTCTGTCCGTCTGCAGGTCCCAGATCCCTTCCTTCCTGATTCTCCTTCTGGTCTTCTGTGGTTTCAGCTGACTGCAAAGAAAACTTCAACACTGTGGAGCACATTGAGGAGGTGGCCTATAATGCACTGTCCTTTGTGTGGAACGTGAATGAAGAGGCCAAGGTCAGTGCTGAGGGCAGTGGCAATTGACTACTAGTGGGAAATTTCTAGACAACTACTACTACAG	GGGAAATT
chr1	24666148	G	A	24666107	24666272	24666158	24666252	+	GTCCCAGATCCCTTCCTTCCTGATTCTCCTTCTGGTCTCCTATGGTTTCAGCTGACTGCAAAGAAAACTTCAACACTGTGGAGCACATTGAGGAGGTGGCCTATAATGCACTGTCCTTTGTGTGGAACGTGAATGAAGAGGCCAAGGTCAGTGCTGAGGGCAGTGG	TAGCGTCTGTCCGTCTGCAGGTCCCAGATCCCTTCCTTCCTGATTCTCCTTCTGGTCTCCTATGGTTTCAGCTGACTGCAAAGAAAACTTCAACACTGTGGAGCACATTGAGGAGGTGGCCTATAATGCACTGTCCTTTGTGTGGAACGTGAATGAAGAGGCCAAGGTCAGTGCTGAGGGCAGTGGCAATTGACTACTAGTCGTTAGTCTCTAGACAACTACTACTACAG	CGTTAGTC
chr1	24666148	G	A	24666107	24666272	24666158	24666252	+	GTCCCAGATCCCTTCCTTCCTGATTCTCCTTCTGGTCTCCTATGGTTTCAGCTGACTGCAAAGAAAACTTCAACACTGTGGAGCACATTGAGGAGGTGGCCTATAATGCACTGTCCTTTGTGTGGAACGTGAATGAAGAGGCCAAGGTCAGTGCTGAGGGCAGTGG	TAGCGTCTGTCCGTCTGCAGGTCCCAGATCCCTTCCTTCCTGATTCTCCTTCTGGTCTCCTATGGTTTCAGCTGACTGCAAAGAAAACTTCAACACTGTGGAGCACATTGAGGAGGTGGCCTATAATGCACTGTCCTTTGTGTGGAACGTGAATGAAGAGGCCAAGGTCAGTGCTGAGGGCAGTGGCAATTGACTACTAGTGTGAAATTTCTAGACAACTACTACTACAG	GTGAAATT
chr1	24666148	G	A	24666107	24666272	24666158	24666252	+	GTCCCAGATCCCTTCCTTCCTGATTCTCCTTCTGGTCTCCTATGGTTTCAGCTGACTGCAAAGAAAACTTCAACACTGTGGAGCACATTGAGGAGGTGGCCTATAATGCACTGTCCTTTGTGTGGAACGTGAATGAAGAGGCCAAGGTCAGTGCTGAGGGCAGTGG	TAGCGTCTGTCCGTCTGCAGGTCCCAGATCCCTTCCTTCCTGATTCTCCTTCTGGTCTCCTATGGTTTCAGCTGACTGCAAAGAAAACTTCAACACTGTGGAGCACATTGAGGAGGTGGCCTATAATGCACTGTCCTTTGTGTGGAACGTGAATGAAGAGGCCAAGGTCAGTGCTGAGGGCAGTGGCAATTGACTACTAGTAGACAGCATCTAGACAACTACTACTACAG	AGACAGCA
chr1	24666165	C	T	24666107	24666272	24666158	24666252	+	GTCCCAGATCCCTTCCTTCCTGATTCTCCTTCTGGTCTCCTGTGGTTTCAGCTGACTGTAAAGAAAACTTCAACACTGTGGAGCACATTGAGGAGGTGGCCTATAATGCACTGTCCTTTGTGTGGAACGTGAATGAAGAGGCCAAGGTCAGTGCTGAGGGCAGTGG	TAGCGTCTGTCCGTCTGCAGGTCCCAGATCCCTTCCTTCCTGATTCTCCTTCTGGTCTCCTGTGGTTTCAGCTGACTGTAAAGAAAACTTCAACACTGTGGAGCACATTGAGGAGGTGGCCTATAATGCACTGTCCTTTGTGTGGAACGTGAATGAAGAGGCCAAGGTCAGTGCTGAGGGCAGTGGCAATTGACTACTAGTAGACAGCCTCTAGACAACTACTACTACAG	AGACAGCC
chr1	24666165	C	T	24666107	24666272	24666158	24666252	+	GTCCCAGATCCCTTCCTTCCTGATTCTCCTTCTGGTCTCCTGTGGTTTCAGCTGACTGTAAAGAAAACTTCAACACTGTGGAGCACATTGAGGAGGTGGCCTATAATGCACTGTCCTTTGTGTGGAACGTGAATGAAGAGGCCAAGGTCAGTGCTGAGGGCAGTGG	TAGCGTCTGTCCGTCTGCAGGTCCCAGATCCCTTCCTTCCTGATTCTCCTTCTGGTCTCCTGTGGTTTCAGCTGACTGTAAAGAAAACTTCAACACTGTGGAGCACATTGAGGAGGTGGCCTATAATGCACTGTCCTTTGTGTGGAACGTGAATGAAGAGGCCAAGGTCAGTGCTGAGGGCAGTGGCAATTGACTACTAGTAGTTACATTCTAGACAACTACTACTACAG	AGTTACAT
chr1	24666165	C	T	24666107	24666272	24666158	24666252	+	GTCCCAGATCCCTTCCTTCCTGATTCTCCTTCTGGTCTCCTGTGGTTTCAGCTGACTGTAAAGAAAACTTCAACACTGTGGAGCACATTGAGGAGGTGGCCTATAATGCACTGTCCTTTGTGTGGAACGTGAATGAAGAGGCCAAGGTCAGTGCTGAGGGCAGTGG	TAGCGTCTGTCCGTCTGCAGGTCCCAGATCCCTTCCTTCCTGATTCTCCTTCTGGTCTCCTGTGGTTTCAGCTGACTGTAAAGAAAACTTCAACACTGTGGAGCACATTGAGGAGGTGGCCTATAATGCACTGTCCTTTGTGTGGAACGTGAATGAAGAGGCCAAGGTCAGTGCTGAGGGCAGTGGCAATTGACTACTAGTAGACAGCGTCTAGACAACTACTACTACAG	AGACAGCG
chr1	24666169	GA	G	24666107	24666272	24666158	24666252	+	GTCCCAGATCCCTTCCTTCCTGATTCTCCTTCTGGTCTCCTGTGGTTTCAGCTGACTGCAAAGAAACTTCAACACTGTGGAGCACATTGAGGAGGTGGCCTATAATGCACTGTCCTTTGTGTGGAACGTGAATGAAGAGGCCAAGGTCAGTGCTGAGGGCAGTGG	TAGCGTCTGTCCGTCTGCAGGTCCCAGATCCCTTCCTTCCTGATTCTCCTTCTGGTCTCCTGTGGTTTCAGCTGACTGCAAAGAAACTTCAACACTGTGGAGCACATTGAGGAGGTGGCCTATAATGCACTGTCCTTTGTGTGGAACGTGAATGAAGAGGCCAAGGTCAGTGCTGAGGGCAGTGGCAATTGACTACTAGTACACCCCTTCTAGACAACTACTACTACAG	ACACCCCT
chr1	24666169	GA	G	24666107	24666272	24666158	24666252	+	GTCCCAGATCCCTTCCTTCCTGATTCTCCTTCTGGTCTCCTGTGGTTTCAGCTGACTGCAAAGAAACTTCAACACTGTGGAGCACATTGAGGAGGTGGCCTATAATGCACTGTCCTTTGTGTGGAACGTGAATGAAGAGGCCAAGGTCAGTGCTGAGGGCAGTGG	TAGCGTCTGTCCGTCTGCAGGTCCCAGATCCCTTCCTTCCTGATTCTCCTTCTGGTCTCCTGTGGTTTCAGCTGACTGCAAAGAAACTTCAACACTGTGGAGCACATTGAGGAGGTGGCCTATAATGCACTGTCCTTTGTGTGGAACGTGAATGAAGAGGCCAAGGTCAGTGCTGAGGGCAGTGGCAATTGACTACTAGTTTGCATCATCTAGACAACTACTACTACAG	TTGCATCA
chr1	24666169	GA	G	24666107	24666272	24666158	24666252	+	GTCCCAGATCCCTTCCTTCCTGATTCTCCTTCTGGTCTCCTGTGGTTTCAGCTGACTGCAAAGAAACTTCAACACTGTGGAGCACATTGAGGAGGTGGCCTATAATGCACTGTCCTTTGTGTGGAACGTGAATGAAGAGGCCAAGGTCAGTGCTGAGGGCAGTGG	TAGCGTCTGTCCGTCTGCAGGTCCCAGATCCCTTCCTTCCTGATTCTCCTTCTGGTCTCCTGTGGTTTCAGCTGACTGCAAAGAAACTTCAACACTGTGGAGCACATTGAGGAGGTGGCCTATAATGCACTGTCCTTTGTGTGGAACGTGAATGAAGAGGCCAAGGTCAGTGCTGAGGGCAGTGGCAATTGACTACTAGTGACACCCTTCTAGACAACTACTACTACAG	GACACCCT
chr1	24666180	C	T	24666107	24666272	24666158	24666252	+	GTCCCAGATCCCTTCCTTCCTGATTCTCCTTCTGGTCTCCTGTGGTTTCAGCTGACTGCAAAGAAAACTTCAATACTGTGGAGCACATTGAGGAGGTGGCCTATAATGCACTGTCCTTTGTGTGGAACGTGAATGAAGAGGCCAAGGTCAGTGCTGAGGGCAGTGG	TAGCGTCTGTCCGTCTGCAGGTCCCAGATCCCTTCCTTCCTGATTCTCCTTCTGGTCTCCTGTGGTTTCAGCTGACTGCAAAGAAAACTTCAATACTGTGGAGCACATTGAGGAGGTGGCCTATAATGCACTGTCCTTTGTGTGGAACGTGAATGAAGAGGCCAAGGTCAGTGCTGAGGGCAGTGGCAATTGACTACTAGTAGTTACAGTCTAGACAACTACTACTACAG	AGTTACAG
chr1	24666180	C	T	24666107	24666272	24666158	24666252	+	GTCCCAGATCCCTTCCTTCCTGATTCTCCTTCTGGTCTCCTGTGGTTTCAGCTGACTGCAAAGAAAACTTCAATACTGTGGAGCACATTGAGGAGGTGGCCTATAATGCACTGTCCTTTGTGTGGAACGTGAATGAAGAGGCCAAGGTCAGTGCTGAGGGCAGTGG	TAGCGTCTGTCCGTCTGCAGGTCCCAGATCCCTTCCTTCCTGATTCTCCTTCTGGTCTCCTGTGGTTTCAGCTGACTGCAAAGAAAACTTCAATACTGTGGAGCACATTGAGGAGGTGGCCTATAATGCACTGTCCTTTGTGTGGAACGTGAATGAAGAGGCCAAGGTCAGTGCTGAGGGCAGTGGCAATTGACTACTAGTAGTTACACTCTAGACAACTACTACTACAG	AGTTACAC
chr1	24666180	C	T	24666107	24666272	24666158	24666252	+	GTCCCAGATCCCTTCCTTCCTGATTCTCCTTCTGGTCTCCTGTGGTTTCAGCTGACTGCAAAGAAAACTTCAATACTGTGGAGCACATTGAGGAGGTGGCCTATAATGCACTGTCCTTTGTGTGGAACGTGAATGAAGAGGCCAAGGTCAGTGCTGAGGGCAGTGG	TAGCGTCTGTCCGTCTGCAGGTCCCAGATCCCTTCCTTCCTGATTCTCCTTCTGGTCTCCTGTGGTTTCAGCTGACTGCAAAGAAAACTTCAATACTGTGGAGCACATTGAGGAGGTGGCCTATAATGCACTGTCCTTTGTGTGGAACGTGAATGAAGAGGCCAAGGTCAGTGCTGAGGGCAGTGGCAATTGACTACTAGTAGACAGCTTCTAGACAACTACTACTACAG	AGACAGCT
chr1	24666192	C	T	24666107	24666272	24666158	24666252	+	GTCCCAGATCCCTTCCTTCCTGATTCTCCTTCTGGTCTCCTGTGGTTTCAGCTGACTGCAAAGAAAACTTCAACACTGTGGAGCATATTGAGGAGGTGGCCTATAATGCACTGTCCTTTGTGTGGAACGTGAATGAAGAGGCCAAGGTCAGTGCTGAGGGCAGTGG	TAGCGTCTGTCCGTCTGCAGGTCCCAGATCCCTTCCTTCCTGATTCTCCTTCTGGTCTCCTGTGGTTTCAGCTGACTGCAAAGAAAACTTCAACACTGTGGAGCATATTGAGGAGGTGGCCTATAATGCACTGTCCTTTGTGTGGAACGTGAATGAAGAGGCCAAGGTCAGTGCTGAGGGCAGTGGCAATTGACTACTAGTCGTTGGTCTCTAGACAACTACTACTACAG	CGTTGGTC
chr1	24666192	C	T	24666107	24666272	24666158	24666252	+	GTCCCAGATCCCTTCCTTCCTGATTCTCCTTCTGGTCTCCTGTGGTTTCAGCTGACTGCAAAGAAAACTTCAACACTGTGGAGCATATTGAGGAGGTGGCCTATAATGCACTGTCCTTTGTGTGGAACGTGAATGAAGAGGCCAAGGTCAGTGCTGAGGGCAGTGG	TAGCGTCTGTCCGTCTGCAGGTCCCAGATCCCTTCCTTCCTGATTCTCCTTCTGGTCTCCTGTGGTTTCAGCTGACTGCAAAGAAAACTTCAACACTGTGGAGCATATTGAGGAGGTGGCCTATAATGCACTGTCCTTTGTGTGGAACGTGAATGAAGAGGCCAAGGTCAGTGCTGAGGGCAGTGGCAATTGACTACTAGTTTGCATCTTCTAGACAACTACTACTACAG	TTGCATCT
chr1	24666192	C	T	24666107	24666272	24666158	24666252	+	GTCCCAGATCCCTTCCTTCCTGATTCTCCTTCTGGTCTCCTGTGGTTTCAGCTGACTGCAAAGAAAACTTCAACACTGTGGAGCATATTGAGGAGGTGGCCTATAATGCACTGTCCTTTGTGTGGAACGTGAATGAAGAGGCCAAGGTCAGTGCTGAGGGCAGTGG	TAGCGTCTGTCCGTCTGCAGGTCCCAGATCCCTTCCTTCCTGATTCTCCTTCTGGTCTCCTGTGGTTTCAGCTGACTGCAAAGAAAACTTCAACACTGTGGAGCATATTGAGGAGGTGGCCTATAATGCACTGTCCTTTGTGTGGAACGTGAATGAAGAGGCCAAGGTCAGTGCTGAGGGCAGTGGCAATTGACTACTAGTGACACCCATCTAGACAACTACTACTACAG	GACACCCA
chr1	24666193	A	G	24666107	24666272	24666158	24666252	+	GTCCCAGATCCCTTCCTTCCTGATTCTCCTTCTGGTCTCCTGTGGTTTCAGCTGACTGCAAAGAAAACTTCAACACTGTGGAGCACGTTGAGGAGGTGGCCTATAATGCACTGTCCTTTGTGTGGAACGTGAATGAAGAGGCCAAGGTCAGTGCTGAGGGCAGTGG	TAGCGTCTGTCCGTCTGCAGGTCCCAGATCCCTTCCTTCCTGATTCTCCTTCTGGTCTCCTGTGGTTTCAGCTGACTGCAAAGAAAACTTCAACACTGTGGAGCACGTTGAGGAGGTGGCCTATAATGCACTGTCCTTTGTGTGGAACGTGAATGAAGAGGCCAAGGTCAGTGCTGAGGGCAGTGGCAATTGACTACTAGTACACCCCCTCTAGACAACTACTACTACAG	ACACCCCC
chr1	24666193	A	G	24666107	24666272	24666158	24666252	+	GTCCCAGATCCCTTCCTTCCTGATTCTCCTTCTGGTCTCCTGTGGTTTCAGCTGACTGCAAAGAAAACTTCAACACTGTGGAGCACGTTGAGGAGGTGGCCTATAATGCACTGTCCTTTGTGTGGAACGTGAATGAAGAGGCCAAGGTCAGTGCTGAGGGCAGTGG	TAGCGTCTGTCCGTCTGCAGGTCCCAGATCCCTTCCTTCCTGATTCTCCTTCTGGTCTCCTGTGGTTTCAGCTGACTGCAAAGAAAACTTCAACACTGTGGAGCACGTTGAGGAGGTGGCCTATAATGCACTGTCCTTTGTGTGGAACGTGAATGAAGAGGCCAAGGTCAGTGCTGAGGGCAGTGGCAATTGACTACTAGTCCTGACCTTCTAGACAACTACTACTACAG	CCTGACCT
chr1	24666193	A	G	24666107	24666272	24666158	24666252	+	GTCCCAGATCCCTTCCTTCCTGATTCTCCTTCTGGTCTCCTGTGGTTTCAGCTGACTGCAAAGAAAACTTCAACACTGTGGAGCACGTTGAGGAGGTGGCCTATAATGCACTGTCCTTTGTGTGGAACGTGAATGAAGAGGCCAAGGTCAGTGCTGAGGGCAGTGG	TAGCGTCTGTCCGTCTGCAGGTCCCAGATCCCTTCCTTCCTGATTCTCCTTCTGGTCTCCTGTGGTTTCAGCTGACTGCAAAGAAAACTTCAACACTGTGGAGCACGTTGAGGAGGTGGCCTATAATGCACTGTCCTTTGTGTGGAACGTGAATGAAGAGGCCAAGGTCAGTGCTGAGGGCAGTGGCAATTGACTACTAGTGCGAGCCCTCTAGACAACTACTACTACAG	GCGAGCCC
chr1	24666195	T	C	24666107	24666272	24666158	24666252	+	GTCCCAGATCCCTTCCTTCCTGATTCTCCTTCTGGTCTCCTGTGGTTTCAGCTGACTGCAAAGAAAACTTCAACACTGTGGAGCACATCGAGGAGGTGGCCTATAATGCACTGTCCTTTGTGTGGAACGTGAATGAAGAGGCCAAGGTCAGTGCTGAGGGCAGTGG	TAGCGTCTGTCCGTCTGCAGGTCCCAGATCCCTTCCTTCCTGATTCTCCTTCTGGTCTCCTGTGGTTTCAGCTGACTGCAAAGAAAACTTCAACACTGTGGAGCACATCGAGGAGGTGGCCTATAATGCACTGTCCTTTGTGTGGAACGTGAATGAAGAGGCCAAGGTCAGTGCTGAGGGCAGTGGCAATTGACTACTAGTTTGTGATTTCTAGACAACTACTACTACAG	TTGTGATT
chr1	24666195	T	C	24666107	24666272	24666158	24666252	+	GTCCCAGATCCCTTCCTTCCTGATTCTCCTTCTGGTCTCCTGTGGTTTCAGCTGACTGCAAAGAAAACTTCAACACTGTGGAGCACATCGAGGAGGTGGCCTATAATGCACTGTCCTTTGTGTGGAACGTGAATGAAGAGGCCAAGGTCAGTGCTGAGGGCAGTGG	TAGCGTCTGTCCGTCTGCAGGTCCCAGATCCCTTCCTTCCTGATTCTCCTTCTGGTCTCCTGTGGTTTCAGCTGACTGCAAAGAAAACTTCAACACTGTGGAGCACATCGAGGAGGTGGCCTATAATGCACTGTCCTTTGTGTGGAACGTGAATGAAGAGGCCAAGGTCAGTGCTGAGGGCAGTGGCAATTGACTACTAGTTATCTGAGTCTAGACAACTACTACTACAG	TATCTGAG
chr1	24666195	T	C	24666107	24666272	24666158	24666252	+	GTCCCAGATCCCTTCCTTCCTGATTCTCCTTCTGGTCTCCTGTGGTTTCAGCTGACTGCAAAGAAAACTTCAACACTGTGGAGCACATCGAGGAGGTGGCCTATAATGCACTGTCCTTTGTGTGGAACGTGAATGAAGAGGCCAAGGTCAGTGCTGAGGGCAGTGG	TAGCGTCTGTCCGTCTGCAGGTCCCAGATCCCTTCCTTCCTGATTCTCCTTCTGGTCTCCTGTGGTTTCAGCTGACTGCAAAGAAAACTTCAACACTGTGGAGCACATCGAGGAGGTGGCCTATAATGCACTGTCCTTTGTGTGGAACGTGAATGAAGAGGCCAAGGTCAGTGCTGAGGGCAGTGGCAATTGACTACTAGTCCGGAATATCTAGACAACTACTACTACAG	CCGGAATA
chr1	24666199	GA	G	24666107	24666272	24666158	24666252	+	GTCCCAGATCCCTTCCTTCCTGATTCTCCTTCTGGTCTCCTGTGGTTTCAGCTGACTGCAAAGAAAACTTCAACACTGTGGAGCACATTGAGGGGTGGCCTATAATGCACTGTCCTTTGTGTGGAACGTGAATGAAGAGGCCAAGGTCAGTGCTGAGGGCAGTGG	TAGCGTCTGTCCGTCTGCAGGTCCCAGATCCCTTCCTTCCTGATTCTCCTTCTGGTCTCCTGTGGTTTCAGCTGACTGCAAAGAAAACTTCAACACTGTGGAGCACATTGAGGGGTGGCCTATAATGCACTGTCCTTTGTGTGGAACGTGAATGAAGAGGCCAAGGTCAGTGCTGAGGGCAGTGGCAATTGACTACTAGTTATCTGAATCTAGACAACTACTACTACAG	TATCTGAA
chr1	24666199	GA	G	24666107	24666272	24666158	24666252	+	GTCCCAGATCCCTTCCTTCCTGATTCTCCTTCTGGTCTCCTGTGGTTTCAGCTGACTGCAAAGAAAACTTCAACACTGTGGAGCACATTGAGGGGTGGCCTATAATGCACTGTCCTTTGTGTGGAACGTGAATGAAGAGGCCAAGGTCAGTGCTGAGGGCAGTGG	TAGCGTCTGTCCGTCTGCAGGTCCCAGATCCCTTCCTTCCTGATTCTCCTTCTGGTCTCCTGTGGTTTCAGCTGACTGCAAAGAAAACTTCAACACTGTGGAGCACATTGAGGGGTGGCCTATAATGCACTGTCCTTTGTGTGGAACGTGAATGAAGAGGCCAAGGTCAGTGCTGAGGGCAGTGGCAATTGACTACTAGTTAAGAAGATCTAGACAACTACTACTACAG	TAAGAAGA
chr1	24666199	GA	G	24666107	24666272	24666158	24666252	+	GTCCCAGATCCCTTCCTTCCTGATTCTCCTTCTGGTCTCCTGTGGTTTCAGCTGACTGCAAAGAAAACTTCAACACTGTGGAGCACATTGAGGGGTGGCCTATAATGCACTGTCCTTTGTGTGGAACGTGAATGAAGAGGCCAAGGTCAGTGCTGAGGGCAGTGG	TAGCGTCTGTCCGTCTGCAGGTCCCAGATCCCTTCCTTCCTGATTCTCCTTCTGGTCTCCTGTGGTTTCAGCTGACTGCAAAGAAAACTTCAACACTGTGGAGCACATTGAGGGGTGGCCTATAATGCACTGTCCTTTGTGTGGAACGTGAATGAAGAGGCCAAGGTCAGTGCTGAGGGCAGTGGCAATTGACTACTAGTTAAGAAGGTCTAGACAACTACTACTACAG	TAAGAAGG
chr1	24666200	A	C	24666107	24666272	24666158	24666252	+	GTCCCAGATCCCTTCCTTCCTGATTCTCCTTCTGGTCTCCTGTGGTTTCAGCTGACTGCAAAGAAAACTTCAACACTGTGGAGCACATTGAGGCGGTGGCCTATAATGCACTGTCCTTTGTGTGGAACGTGAATGAAGAGGCCAAGGTCAGTGCTGAGGGCAGTGG	TAGCGTCTGTCCGTCTGCAGGTCCCAGATCCCTTCCTTCCTGATTCTCCTTCTGGTCTCCTGTGGTTTCAGCTGACTGCAAAGAAAACTTCAACACTGTGGAGCACATTGAGGCGGTGGCCTATAATGCACTGTCCTTTGTGTGGAACGTGAATGAAGAGGCCAAGGTCAGTGCTGAGGGCAGTGGCAATTGACTACTAGTCCGGGTCATCTAGACAACTACTACTACAG	CCGGGTCA
chr1	24666200	A	C	24666107	24666272	24666158	24666252	+	GTCCCAGATCCCTTCCTTCCTGATTCTCCTTCTGGTCTCCTGTGGTTTCAGCTGACTGCAAAGAAAACTTCAACACTGTGGAGCACATTGAGGCGGTGGCCTATAATGCACTGTCCTTTGTGTGGAACGTGAATGAAGAGGCCAAGGTCAGTGCTGAGGGCAGTGG	TAGCGTCTGTCCGTCTGCAGGTCCCAGATCCCTTCCTTCCTGATTCTCCTTCTGGTCTCCTGTGGTTTCAGCTGACTGCAAAGAAAACTTCAACACTGTGGAGCACATTGAGGCGGTGGCCTATAATGCACTGTCCTTTGTGTGGAACGTGAATGAAGAGGCCAAGGTCAGTGCTGAGGGCAGTGGCAATTGACTACTAGTAGTCAGATTCTAGACAACTACTACTACAG	AGTCAGAT
chr1	24666200	A	C	24666107	24666272	24666158	24666252	+	GTCCCAGATCCCTTCCTTCCTGATTCTCCTTCTGGTCTCCTGTGGTTTCAGCTGACTGCAAAGAAAACTTCAACACTGTGGAGCACATTGAGGCGGTGGCCTATAATGCACTGTCCTTTGTGTGGAACGTGAATGAAGAGGCCAAGGTCAGTGCTGAGGGCAGTGG	TAGCGTCTGTCCGTCTGCAGGTCCCAGATCCCTTCCTTCCTGATTCTCCTTCTGGTCTCCTGTGGTTTCAGCTGACTGCAAAGAAAACTTCAACACTGTGGAGCACATTGAGGCGGTGGCCTATAATGCACTGTCCTTTGTGTGGAACGTGAATGAAGAGGCCAAGGTCAGTGCTGAGGGCAGTGGCAATTGACTACTAGTTACATACTTCTAGACAACTACTACTACAG	TACATACT
chr1	24666218	T	A	24666107	24666272	24666158	24666252	+	GTCCCAGATCCCTTCCTTCCTGATTCTCCTTCTGGTCTCCTGTGGTTTCAGCTGACTGCAAAGAAAACTTCAACACTGTGGAGCACATTGAGGAGGTGGCCTATAATGCACAGTCCTTTGTGTGGAACGTGAATGAAGAGGCCAAGGTCAGTGCTGAGGGCAGTGG	TAGCGTCTGTCCGTCTGCAGGTCCCAGATCCCTTCCTTCCTGATTCTCCTTCTGGTCTCCTGTGGTTTCAGCTGACTGCAAAGAAAACTTCAACACTGTGGAGCACATTGAGGAGGTGGCCTATAATGCACAGTCCTTTGTGTGGAACGTGAATGAAGAGGCCAAGGTCAGTGCTGAGGGCAGTGGCAATTGACTACTAGTCCGATATCTCTAGACAACTACTACTACAG	CCGATATC
chr1	24666218	T	A	24666107	24666272	24666158	24666252	+	GTCCCAGATCCCTTCCTTCCTGATTCTCCTTCTGGTCTCCTGTGGTTTCAGCTGACTGCAAAGAAAACTTCAACACTGTGGAGCACATTGAGGAGGTGGCCTATAATGCACAGTCCTTTGTGTGGAACGTGAATGAAGAGGCCAAGGTCAGTGCTGAGGGCAGTGG	TAGCGTCTGTCCGTCTGCAGGTCCCAGATCCCTTCCTTCCTGATTCTCCTTCTGGTCTCCTGTGGTTTCAGCTGACTGCAAAGAAAACTTCAACACTGTGGAGCACATTGAGGAGGTGGCCTATAATGCACAGTCCTTTGTGTGGAACGTGAATGAAGAGGCCAAGGTCAGTGCTGAGGGCAGTGGCAATTGACTACTAGTCCGATATATCTAGACAACTACTACTACAG	CCGATATA
chr1	24666218	T	A	24666107	24666272	24666158	24666252	+	GTCCCAGATCCCTTCCTTCCTGATTCTCCTTCTGGTCTCCTGTGGTTTCAGCTGACTGCAAAGAAAACTTCAACACTGTGGAGCACATTGAGGAGGTGGCCTATAATGCACAGTCCTTTGTGTGGAACGTGAATGAAGAGGCCAAGGTCAGTGCTGAGGGCAGTGG	TAGCGTCTGTCCGTCTGCAGGTCCCAGATCCCTTCCTTCCTGATTCTCCTTCTGGTCTCCTGTGGTTTCAGCTGACTGCAAAGAAAACTTCAACACTGTGGAGCACATTGAGGAGGTGGCCTATAATGCACAGTCCTTTGTGTGGAACGTGAATGAAGAGGCCAAGGTCAGTGCTGAGGGCAGTGGCAATTGACTACTAGTCCGATATGTCTAGACAACTACTACTACAG	CCGATATG
chr1	24666234	C	T	24666107	24666272	24666158	24666252	+	GTCCCAGATCCCTTCCTTCCTGATTCTCCTTCTGGTCTCCTGTGGTTTCAGCTGACTGCAAAGAAAACTTCAACACTGTGGAGCACATTGAGGAGGTGGCCTATAATGCACTGTCCTTTGTGTGGAATGTGAATGAAGAGGCCAAGGTCAGTGCTGAGGGCAGTGG	TAGCGTCTGTCCGTCTGCAGGTCCCAGATCCCTTCCTTCCTGATTCTCCTTCTGGTCTCCTGTGGTTTCAGCTGACTGCAAAGAAAACTTCAACACTGTGGAGCACATTGAGGAGGTGGCCTATAATGCACTGTCCTTTGTGTGGAATGTGAATGAAGAGGCCAAGGTCAGTGCTGAGGGCAGTGGCAATTGACTACTAGTAGTCAGAATCTAGACAACTACTACTACAG	AGTCAGAA
chr1	24666234	C	T	24666107	24666272	24666158	24666252	+	GTCCCAGATCCCTTCCTTCCTGATTCTCCTTCTGGTCTCCTGTGGTTTCAGCTGACTGCAAAGAAAACTTCAACACTGTGGAGCACATTGAGGAGGTGGCCTATAATGCACTGTCCTTTGTGTGGAATGTGAATGAAGAGGCCAAGGTCAGTGCTGAGGGCAGTGG	TAGCGTCTGTCCGTCTGCAGGTCCCAGATCCCTTCCTTCCTGATTCTCCTTCTGGTCTCCTGTGGTTTCAGCTGACTGCAAAGAAAACTTCAACACTGTGGAGCACATTGAGGAGGTGGCCTATAATGCACTGTCCTTTGTGTGGAATGTGAATGAAGAGGCCAAGGTCAGTGCTGAGGGCAGTGGCAATTGACTACTAGTTACATACCTCTAGACAACTACTACTACAG	TACATACC
chr1	24666234	C	T	24666107	24666272	24666158	24666252	+	GTCCCAGATCCCTTCCTTCCTGATTCTCCTTCTGGTCTCCTGTGGTTTCAGCTGACTGCAAAGAAAACTTCAACACTGTGGAGCACATTGAGGAGGTGGCCTATAATGCACTGTCCTTTGTGTGGAATGTGAATGAAGAGGCCAAGGTCAGTGCTGAGGGCAGTGG	TAGCGTCTGTCCGTCTGCAGGTCCCAGATCCCTTCCTTCCTGATTCTCCTTCTGGTCTCCTGTGGTTTCAGCTGACTGCAAAGAAAACTTCAACACTGTGGAGCACATTGAGGAGGTGGCCTATAATGCACTGTCCTTTGTGTGGAATGTGAATGAAGAGGCCAAGGTCAGTGCTGAGGGCAGTGGCAATTGACTACTAGTCTGAGTACTCTAGACAACTACTACTACAG	CTGAGTAC
chr1	24666235	G	A	24666107	24666272	24666158	24666252	+	GTCCCAGATCCCTTCCTTCCTGATTCTCCTTCTGGTCTCCTGTGGTTTCAGCTGACTGCAAAGAAAACTTCAACACTGTGGAGCACATTGAGGAGGTGGCCTATAATGCACTGTCCTTTGTGTGGAACATGAATGAAGAGGCCAAGGTCAGTGCTGAGGGCAGTGG	TAGCGTCTGTCCGTCTGCAGGTCCCAGATCCCTTCCTTCCTGATTCTCCTTCTGGTCTCCTGTGGTTTCAGCTGACTGCAAAGAAAACTTCAACACTGTGGAGCACATTGAGGAGGTGGCCTATAATGCACTGTCCTTTGTGTGGAACATGAATGAAGAGGCCAAGGTCAGTGCTGAGGGCAGTGGCAATTGACTACTAGTCGGGGATTTCTAGACAACTACTACTACAG	CGGGGATT
chr1	24666235	G	A	24666107	24666272	24666158	24666252	+	GTCCCAGATCCCTTCCTTCCTGATTCTCCTTCTGGTCTCCTGTGGTTTCAGCTGACTGCAAAGAAAACTTCAACACTGTGGAGCACATTGAGGAGGTGGCCTATAATGCACTGTCCTTTGTGTGGAACATGAATGAAGAGGCCAAGGTCAGTGCTGAGGGCAGTGG	TAGCGTCTGTCCGTCTGCAGGTCCCAGATCCCTTCCTTCCTGATTCTCCTTCTGGTCTCCTGTGGTTTCAGCTGACTGCAAAGAAAACTTCAACACTGTGGAGCACATTGAGGAGGTGGCCTATAATGCACTGTCCTTTGTGTGGAACATGAATGAAGAGGCCAAGGTCAGTGCTGAGGGCAGTGGCAATTGACTACTAGTCCTCCGTATCTAGACAACTACTACTACAG	CCTCCGTA
chr1	24666235	G	A	24666107	24666272	24666158	24666252	+	GTCCCAGATCCCTTCCTTCCTGATTCTCCTTCTGGTCTCCTGTGGTTTCAGCTGACTGCAAAGAAAACTTCAACACTGTGGAGCACATTGAGGAGGTGGCCTATAATGCACTGTCCTTTGTGTGGAACATGAATGAAGAGGCCAAGGTCAGTGCTGAGGGCAGTGG	TAGCGTCTGTCCGTCTGCAGGTCCCAGATCCCTTCCTTCCTGATTCTCCTTCTGGTCTCCTGTGGTTTCAGCTGACTGCAAAGAAAACTTCAACACTGTGGAGCACATTGAGGAGGTGGCCTATAATGCACTGTCCTTTGTGTGGAACATGAATGAAGAGGCCAAGGTCAGTGCTGAGGGCAGTGGCAATTGACTACTAGTCGGGGATATCTAGACAACTACTACTACAG	CGGGGATA
chr1	24666239	A	C	24666107	24666272	24666158	24666252	+	GTCCCAGATCCCTTCCTTCCTGATTCTCCTTCTGGTCTCCTGTGGTTTCAGCTGACTGCAAAGAAAACTTCAACACTGTGGAGCACATTGAGGAGGTGGCCTATAATGCACTGTCCTTTGTGTGGAACGTGACTGAAGAGGCCAAGGTCAGTGCTGAGGGCAGTGG	TAGCGTCTGTCCGTCTGCAGGTCCCAGATCCCTTCCTTCCTGATTCTCCTTCTGGTCTCCTGTGGTTTCAGCTGACTGCAAAGAAAACTTCAACACTGTGGAGCACATTGAGGAGGTGGCCTATAATGCACTGTCCTTTGTGTGGAACGTGACTGAAGAGGCCAAGGTCAGTGCTGAGGGCAGTGGCAATTGACTACTAGTTGACGCCCTCTAGACAACTACTACTACAG	TGACGCCC
chr1	24666239	A	C	24666107	24666272	24666158	24666252	+	GTCCCAGATCCCTTCCTTCCTGATTCTCCTTCTGGTCTCCTGTGGTTTCAGCTGACTGCAAAGAAAACTTCAACACTGTGGAGCACATTGAGGAGGTGGCCTATAATGCACTGTCCTTTGTGTGGAACGTGACTGAAGAGGCCAAGGTCAGTGCTGAGGGCAGTGG	TAGCGTCTGTCCGTCTGCAGGTCCCAGATCCCTTCCTTCCTGATTCTCCTTCTGGTCTCCTGTGGTTTCAGCTGACTGCAAAGAAAACTTCAACACTGTGGAGCACATTGAGGAGGTGGCCTATAATGCACTGTCCTTTGTGTGGAACGTGACTGAAGAGGCCAAGGTCAGTGCTGAGGGCAGTGGCAATTGACTACTAGTTGACGCCGTCTAGACAACTACTACTACAG	TGACGCCG
chr1	24666239	A	C	24666107	24666272	24666158	24666252	+	GTCCCAGATCCCTTCCTTCCTGATTCTCCTTCTGGTCTCCTGTGGTTTCAGCTGACTGCAAAGAAAACTTCAACACTGTGGAGCACATTGAGGAGGTGGCCTATAATGCACTGTCCTTTGTGTGGAACGTGACTGAAGAGGCCAAGGTCAGTGCTGAGGGCAGTGG	TAGCGTCTGTCCGTCTGCAGGTCCCAGATCCCTTCCTTCCTGATTCTCCTTCTGGTCTCCTGTGGTTTCAGCTGACTGCAAAGAAAACTTCAACACTGTGGAGCACATTGAGGAGGTGGCCTATAATGCACTGTCCTTTGTGTGGAACGTGACTGAAGAGGCCAAGGTCAGTGCTGAGGGCAGTGGCAATTGACTACTAGTAAGAAGATTCTAGACAACTACTACTACAG	AAGAAGAT
chr1	24666248	C	A	24666107	24666272	24666158	24666252	+	GTCCCAGATCCCTTCCTTCCTGATTCTCCTTCTGGTCTCCTGTGGTTTCAGCTGACTGCAAAGAAAACTTCAACACTGTGGAGCACATTGAGGAGGTGGCCTATAATGCACTGTCCTTTGTGTGGAACGTGAATGAAGAGGACAAGGTCAGTGCTGAGGGCAGTGG	TAGCGTCTGTCCGTCTGCAGGTCCCAGATCCCTTCCTTCCTGATTCTCCTTCTGGTCTCCTGTGGTTTCAGCTGACTGCAAAGAAAACTTCAACACTGTGGAGCACATTGAGGAGGTGGCCTATAATGCACTGTCCTTTGTGTGGAACGTGAATGAAGAGGACAAGGTCAGTGCTGAGGGCAGTGGCAATTGACTACTAGTCAGACGTCTCTAGACAACTACTACTACAG	CAGACGTC
chr1	24666248	C	A	24666107	24666272	24666158	24666252	+	GTCCCAGATCCCTTCCTTCCTGATTCTCCTTCTGGTCTCCTGTGGTTTCAGCTGACTGCAAAGAAAACTTCAACACTGTGGAGCACATTGAGGAGGTGGCCTATAATGCACTGTCCTTTGTGTGGAACGTGAATGAAGAGGACAAGGTCAGTGCTGAGGGCAGTGG	TAGCGTCTGTCCGTCTGCAGGTCCCAGATCCCTTCCTTCCTGATTCTCCTTCTGGTCTCCTGTGGTTTCAGCTGACTGCAAAGAAAACTTCAACACTGTGGAGCACATTGAGGAGGTGGCCTATAATGCACTGTCCTTTGTGTGGAACGTGAATGAAGAGGACAAGGTCAGTGCTGAGGGCAGTGGCAATTGACTACTAGTCCTTAGTGTCTAGACAACTACTACTACAG	CCTTAGTG
chr1	24666248	C	A	24666107	24666272	24666158	24666252	+	GTCCCAGATCCCTTCCTTCCTGATTCTCCTTCTGGTCTCCTGTGGTTTCAGCTGACTGCAAAGAAAACTTCAACACTGTGGAGCACATTGAGGAGGTGGCCTATAATGCACTGTCCTTTGTGTGGAACGTGAATGAAGAGGACAAGGTCAGTGCTGAGGGCAGTGG	TAGCGTCTGTCCGTCTGCAGGTCCCAGATCCCTTCCTTCCTGATTCTCCTTCTGGTCTCCTGTGGTTTCAGCTGACTGCAAAGAAAACTTCAACACTGTGGAGCACATTGAGGAGGTGGCCTATAATGCACTGTCCTTTGTGTGGAACGTGAATGAAGAGGACAAGGTCAGTGCTGAGGGCAGTGGCAATTGACTACTAGTCCTTAGTCTCTAGACAACTACTACTACAG	CCTTAGTC
chr1	24666261	T	G	24666107	24666272	24666158	24666252	+	GTCCCAGATCCCTTCCTTCCTGATTCTCCTTCTGGTCTCCTGTGGTTTCAGCTGACTGCAAAGAAAACTTCAACACTGTGGAGCACATTGAGGAGGTGGCCTATAATGCACTGTCCTTTGTGTGGAACGTGAATGAAGAGGCCAAGGTCAGTGCGGAGGGCAGTGG	TAGCGTCTGTCCGTCTGCAGGTCCCAGATCCCTTCCTTCCTGATTCTCCTTCTGGTCTCCTGTGGTTTCAGCTGACTGCAAAGAAAACTTCAACACTGTGGAGCACATTGAGGAGGTGGCCTATAATGCACTGTCCTTTGTGTGGAACGTGAATGAAGAGGCCAAGGTCAGTGCGGAGGGCAGTGGCAATTGACTACTAGTCCTTAGTATCTAGACAACTACTACTACAG	CCTTAGTA
chr1	24666261	T	G	24666107	24666272	24666158	24666252	+	GTCCCAGATCCCTTCCTTCCTGATTCTCCTTCTGGTCTCCTGTGGTTTCAGCTGACTGCAAAGAAAACTTCAACACTGTGGAGCACATTGAGGAGGTGGCCTATAATGCACTGTCCTTTGTGTGGAACGTGAATGAAGAGGCCAAGGTCAGTGCGGAGGGCAGTGG	TAGCGTCTGTCCGTCTGCAGGTCCCAGATCCCTTCCTTCCTGATTCTCCTTCTGGTCTCCTGTGGTTTCAGCTGACTGCAAAGAAAACTTCAACACTGTGGAGCACATTGAGGAGGTGGCCTATAATGCACTGTCCTTTGTGTGGAACGTGAATGAAGAGGCCAAGGTCAGTGCGGAGGGCAGTGGCAATTGACTACTAGTCAACACCTTCTAGACAACTACTACTACAG	CAACACCT
chr1	24666261	T	G	24666107	24666272	24666158	24666252	+	GTCCCAGATCCCTTCCTTCCTGATTCTCCTTCTGGTCTCCTGTGGTTTCAGCTGACTGCAAAGAAAACTTCAACACTGTGGAGCACATTGAGGAGGTGGCCTATAATGCACTGTCCTTTGTGTGGAACGTGAATGAAGAGGCCAAGGTCAGTGCGGAGGGCAGTGG	TAGCGTCTGTCCGTCTGCAGGTCCCAGATCCCTTCCTTCCTGATTCTCCTTCTGGTCTCCTGTGGTTTCAGCTGACTGCAAAGAAAACTTCAACACTGTGGAGCACATTGAGGAGGTGGCCTATAATGCACTGTCCTTTGTGTGGAACGTGAATGAAGAGGCCAAGGTCAGTGCGGAGGGCAGTGGCAATTGACTACTAGTCCTTAGTTTCTAGACAACTACTACTACAG	CCTTAGTT
chr1	24666268	A	G	24666107	24666272	24666158	24666252	+	GTCCCAGATCCCTTCCTTCCTGATTCTCCTTCTGGTCTCCTGTGGTTTCAGCTGACTGCAAAGAAAACTTCAACACTGTGGAGCACATTGAGGAGGTGGCCTATAATGCACTGTCCTTTGTGTGGAACGTGAATGAAGAGGCCAAGGTCAGTGCTGAGGGCGGTGG	TAGCGTCTGTCCGTCTGCAGGTCCCAGATCCCTTCCTTCCTGATTCTCCTTCTGGTCTCCTGTGGTTTCAGCTGACTGCAAAGAAAACTTCAACACTGTGGAGCACATTGAGGAGGTGGCCTATAATGCACTGTCCTTTGTGTGGAACGTGAATGAAGAGGCCAAGGTCAGTGCTGAGGGCGGTGGCAATTGACTACTAGTCAACACCATCTAGACAACTACTACTACAG	CAACACCA
chr1	24666268	A	G	24666107	24666272	24666158	24666252	+	GTCCCAGATCCCTTCCTTCCTGATTCTCCTTCTGGTCTCCTGTGGTTTCAGCTGACTGCAAAGAAAACTTCAACACTGTGGAGCACATTGAGGAGGTGGCCTATAATGCACTGTCCTTTGTGTGGAACGTGAATGAAGAGGCCAAGGTCAGTGCTGAGGGCGGTGG	TAGCGTCTGTCCGTCTGCAGGTCCCAGATCCCTTCCTTCCTGATTCTCCTTCTGGTCTCCTGTGGTTTCAGCTGACTGCAAAGAAAACTTCAACACTGTGGAGCACATTGAGGAGGTGGCCTATAATGCACTGTCCTTTGTGTGGAACGTGAATGAAGAGGCCAAGGTCAGTGCTGAGGGCGGTGGCAATTGACTACTAGTCAACACCCTCTAGACAACTACTACTACAG	CAACACCC
chr1	24666268	A	G	24666107	24666272	24666158	24666252	+	GTCCCAGATCCCTTCCTTCCTGATTCTCCTTCTGGTCTCCTGTGGTTTCAGCTGACTGCAAAGAAAACTTCAACACTGTGGAGCACATTGAGGAGGTGGCCTATAATGCACTGTCCTTTGTGTGGAACGTGAATGAAGAGGCCAAGGTCAGTGCTGAGGGCGGTGG	TAGCGTCTGTCCGTCTGCAGGTCCCAGATCCCTTCCTTCCTGATTCTCCTTCTGGTCTCCTGTGGTTTCAGCTGACTGCAAAGAAAACTTCAACACTGTGGAGCACATTGAGGAGGTGGCCTATAATGCACTGTCCTTTGTGTGGAACGTGAATGAAGAGGCCAAGGTCAGTGCTGAGGGCGGTGGCAATTGACTACTAGTATGAACGATCTAGACAACTACTACTACAG	ATGAACGA
chr1	24666269	G	A	24666107	24666272	24666158	24666252	+	GTCCCAGATCCCTTCCTTCCTGATTCTCCTTCTGGTCTCCTGTGGTTTCAGCTGACTGCAAAGAAAACTTCAACACTGTGGAGCACATTGAGGAGGTGGCCTATAATGCACTGTCCTTTGTGTGGAACGTGAATGAAGAGGCCAAGGTCAGTGCTGAGGGCAATGG	TAGCGTCTGTCCGTCTGCAGGTCCCAGATCCCTTCCTTCCTGATTCTCCTTCTGGTCTCCTGTGGTTTCAGCTGACTGCAAAGAAAACTTCAACACTGTGGAGCACATTGAGGAGGTGGCCTATAATGCACTGTCCTTTGTGTGGAACGTGAATGAAGAGGCCAAGGTCAGTGCTGAGGGCAATGGCAATTGACTACTAGTCAGCATCGTCTAGACAACTACTACTACAG	CAGCATCG
chr1	24666269	G	A	24666107	24666272	24666158	24666252	+	GTCCCAGATCCCTTCCTTCCTGATTCTCCTTCTGGTCTCCTGTGGTTTCAGCTGACTGCAAAGAAAACTTCAACACTGTGGAGCACATTGAGGAGGTGGCCTATAATGCACTGTCCTTTGTGTGGAACGTGAATGAAGAGGCCAAGGTCAGTGCTGAGGGCAATGG	TAGCGTCTGTCCGTCTGCAGGTCCCAGATCCCTTCCTTCCTGATTCTCCTTCTGGTCTCCTGTGGTTTCAGCTGACTGCAAAGAAAACTTCAACACTGTGGAGCACATTGAGGAGGTGGCCTATAATGCACTGTCCTTTGTGTGGAACGTGAATGAAGAGGCCAAGGTCAGTGCTGAGGGCAATGGCAATTGACTACTAGTCAGCATCATCTAGACAACTACTACTACAG	CAGCATCA
chr1	24666269	G	A	24666107	24666272	24666158	24666252	+	GTCCCAGATCCCTTCCTTCCTGATTCTCCTTCTGGTCTCCTGTGGTTTCAGCTGACTGCAAAGAAAACTTCAACACTGTGGAGCACATTGAGGAGGTGGCCTATAATGCACTGTCCTTTGTGTGGAACGTGAATGAAGAGGCCAAGGTCAGTGCTGAGGGCAATGG	TAGCGTCTGTCCGTCTGCAGGTCCCAGATCCCTTCCTTCCTGATTCTCCTTCTGGTCTCCTGTGGTTTCAGCTGACTGCAAAGAAAACTTCAACACTGTGGAGCACATTGAGGAGGTGGCCTATAATGCACTGTCCTTTGTGTGGAACGTGAATGAAGAGGCCAAGGTCAGTGCTGAGGGCAATGGCAATTGACTACTAGTTGCTCTCTTCTAGACAACTACTACTACAG	TGCTCTCT
chr1	28138471	A	T	28138439	28138604	28138503	28138571	+	ATAATTCTGCCACATGTCAGCTTTGCCCATGGTAGCTGAGTCTTTGTTTTCCTGATATCATCAGCTCTTTGCTTCTGGATATGAAGAATGTGGCCCTCCAAGACTTTATTGATAGCAGAGGACTGGAGCCCTGGTAATGTCTTTGCATAGGTTCTGCTGGCAGTAG	TAGCGTCTGTCCGTCTGCAGATAATTCTGCCACATGTCAGCTTTGCCCATGGTAGCTGAGTCTTTGTTTTCCTGATATCATCAGCTCTTTGCTTCTGGATATGAAGAATGTGGCCCTCCAAGACTTTATTGATAGCAGAGGACTGGAGCCCTGGTAATGTCTTTGCATAGGTTCTGCTGGCAGTAGCAATTGACTACTAGTTAACCTCTTCTAGACAACTACTACTACAG	TAACCTCT
chr1	28138471	A	T	28138439	28138604	28138503	28138571	+	ATAATTCTGCCACATGTCAGCTTTGCCCATGGTAGCTGAGTCTTTGTTTTCCTGATATCATCAGCTCTTTGCTTCTGGATATGAAGAATGTGGCCCTCCAAGACTTTATTGATAGCAGAGGACTGGAGCCCTGGTAATGTCTTTGCATAGGTTCTGCTGGCAGTAG	TAGCGTCTGTCCGTCTGCAGATAATTCTGCCACATGTCAGCTTTGCCCATGGTAGCTGAGTCTTTGTTTTCCTGATATCATCAGCTCTTTGCTTCTGGATATGAAGAATGTGGCCCTCCAAGACTTTATTGATAGCAGAGGACTGGAGCCCTGGTAATGTCTTTGCATAGGTTCTGCTGGCAGTAGCAATTGACTACTAGTTCGAGGGGTCTAGACAACTACTACTACAG	TCGAGGGG
chr1	28138471	A	T	28138439	28138604	28138503	28138571	+	ATAATTCTGCCACATGTCAGCTTTGCCCATGGTAGCTGAGTCTTTGTTTTCCTGATATCATCAGCTCTTTGCTTCTGGATATGAAGAATGTGGCCCTCCAAGACTTTATTGATAGCAGAGGACTGGAGCCCTGGTAATGTCTTTGCATAGGTTCTGCTGGCAGTAG	TAGCGTCTGTCCGTCTGCAGATAATTCTGCCACATGTCAGCTTTGCCCATGGTAGCTGAGTCTTTGTTTTCCTGATATCATCAGCTCTTTGCTTCTGGATATGAAGAATGTGGCCCTCCAAGACTTTATTGATAGCAGAGGACTGGAGCCCTGGTAATGTCTTTGCATAGGTTCTGCTGGCAGTAGCAATTGACTACTAGTATCCAAGGTCTAGACAACTACTACTACAG	ATCCAAGG
chr1	28138471	Control	Original	28138439	28138604	28138503	28138571	+	ATAATTCTGCCACATGTCAGCTTTGCCCATGGAAGCTGAGTCTTTGTTTTCCTGATATCATCAGCTCTTTGCTTCTGGATATGAAGAATGTGGCCCTCCAAGACTTTATTGATAGCAGAGGACTGGAGCCCTGGTAATGTCTTTGCATAGGTTCTGCTGGCAGTAG	TAGCGTCTGTCCGTCTGCAGATAATTCTGCCACATGTCAGCTTTGCCCATGGAAGCTGAGTCTTTGTTTTCCTGATATCATCAGCTCTTTGCTTCTGGATATGAAGAATGTGGCCCTCCAAGACTTTATTGATAGCAGAGGACTGGAGCCCTGGTAATGTCTTTGCATAGGTTCTGCTGGCAGTAGCAATTGACTACTAGTATCCAAGCTCTAGACAACTACTACTACAG	ATCCAAGC
chr1	28138471	Control	Original	28138439	28138604	28138503	28138571	+	ATAATTCTGCCACATGTCAGCTTTGCCCATGGAAGCTGAGTCTTTGTTTTCCTGATATCATCAGCTCTTTGCTTCTGGATATGAAGAATGTGGCCCTCCAAGACTTTATTGATAGCAGAGGACTGGAGCCCTGGTAATGTCTTTGCATAGGTTCTGCTGGCAGTAG	TAGCGTCTGTCCGTCTGCAGATAATTCTGCCACATGTCAGCTTTGCCCATGGAAGCTGAGTCTTTGTTTTCCTGATATCATCAGCTCTTTGCTTCTGGATATGAAGAATGTGGCCCTCCAAGACTTTATTGATAGCAGAGGACTGGAGCCCTGGTAATGTCTTTGCATAGGTTCTGCTGGCAGTAGCAATTGACTACTAGTGTATGGCGTCTAGACAACTACTACTACAG	GTATGGCG
chr1	28138471	Control	Original	28138439	28138604	28138503	28138571	+	ATAATTCTGCCACATGTCAGCTTTGCCCATGGAAGCTGAGTCTTTGTTTTCCTGATATCATCAGCTCTTTGCTTCTGGATATGAAGAATGTGGCCCTCCAAGACTTTATTGATAGCAGAGGACTGGAGCCCTGGTAATGTCTTTGCATAGGTTCTGCTGGCAGTAG	TAGCGTCTGTCCGTCTGCAGATAATTCTGCCACATGTCAGCTTTGCCCATGGAAGCTGAGTCTTTGTTTTCCTGATATCATCAGCTCTTTGCTTCTGGATATGAAGAATGTGGCCCTCCAAGACTTTATTGATAGCAGAGGACTGGAGCCCTGGTAATGTCTTTGCATAGGTTCTGCTGGCAGTAGCAATTGACTACTAGTTAACCTCCTCTAGACAACTACTACTACAG	TAACCTCC
chr1	28138471	Control	Original	28138439	28138604	28138503	28138571	+	ATAATTCTGCCACATGTCAGCTTTGCCCATGGAAGCTGAGTCTTTGTTTTCCTGATATCATCAGCTCTTTGCTTCTGGATATGAAGAATGTGGCCCTCCAAGACTTTATTGATAGCAGAGGACTGGAGCCCTGGTAATGTCTTTGCATAGGTTCTGCTGGCAGTAG	TAGCGTCTGTCCGTCTGCAGATAATTCTGCCACATGTCAGCTTTGCCCATGGAAGCTGAGTCTTTGTTTTCCTGATATCATCAGCTCTTTGCTTCTGGATATGAAGAATGTGGCCCTCCAAGACTTTATTGATAGCAGAGGACTGGAGCCCTGGTAATGTCTTTGCATAGGTTCTGCTGGCAGTAGCAATTGACTACTAGTACGATCCGTCTAGACAACTACTACTACAG	ACGATCCG
chr1	28138471	Control	Mutated	28138439	28138604	28138503	28138571	+	ATAATTCTGCCACATGTCAGCTTTGCCCATGGAAGCTGAGTCTTTGTTTTCCTGATATCATCTCCTCTTTGCTTCTGGATATGAAGAATGTGGCCCTCCAAGACTTTATTGATAGCAGAGGACTGGAGCCCTGCAAATGTCTTTGCATAGGTTCTGCTGGCAGTAG	TAGCGTCTGTCCGTCTGCAGATAATTCTGCCACATGTCAGCTTTGCCCATGGAAGCTGAGTCTTTGTTTTCCTGATATCATCTCCTCTTTGCTTCTGGATATGAAGAATGTGGCCCTCCAAGACTTTATTGATAGCAGAGGACTGGAGCCCTGCAAATGTCTTTGCATAGGTTCTGCTGGCAGTAGCAATTGACTACTAGTATCCAAGTTCTAGACAACTACTACTACAG	ATCCAAGT
chr1	28138471	Control	Mutated	28138439	28138604	28138503	28138571	+	ATAATTCTGCCACATGTCAGCTTTGCCCATGGAAGCTGAGTCTTTGTTTTCCTGATATCATCTCCTCTTTGCTTCTGGATATGAAGAATGTGGCCCTCCAAGACTTTATTGATAGCAGAGGACTGGAGCCCTGCAAATGTCTTTGCATAGGTTCTGCTGGCAGTAG	TAGCGTCTGTCCGTCTGCAGATAATTCTGCCACATGTCAGCTTTGCCCATGGAAGCTGAGTCTTTGTTTTCCTGATATCATCTCCTCTTTGCTTCTGGATATGAAGAATGTGGCCCTCCAAGACTTTATTGATAGCAGAGGACTGGAGCCCTGCAAATGTCTTTGCATAGGTTCTGCTGGCAGTAGCAATTGACTACTAGTACGATCCCTCTAGACAACTACTACTACAG	ACGATCCC
chr1	28138471	Control	Mutated	28138439	28138604	28138503	28138571	+	ATAATTCTGCCACATGTCAGCTTTGCCCATGGAAGCTGAGTCTTTGTTTTCCTGATATCATCTCCTCTTTGCTTCTGGATATGAAGAATGTGGCCCTCCAAGACTTTATTGATAGCAGAGGACTGGAGCCCTGCAAATGTCTTTGCATAGGTTCTGCTGGCAGTAG	TAGCGTCTGTCCGTCTGCAGATAATTCTGCCACATGTCAGCTTTGCCCATGGAAGCTGAGTCTTTGTTTTCCTGATATCATCTCCTCTTTGCTTCTGGATATGAAGAATGTGGCCCTCCAAGACTTTATTGATAGCAGAGGACTGGAGCCCTGCAAATGTCTTTGCATAGGTTCTGCTGGCAGTAGCAATTGACTACTAGTACGATCCATCTAGACAACTACTACTACAG	ACGATCCA
chr1	28138471	Control	Mutated	28138439	28138604	28138503	28138571	+	ATAATTCTGCCACATGTCAGCTTTGCCCATGGAAGCTGAGTCTTTGTTTTCCTGATATCATCTCCTCTTTGCTTCTGGATATGAAGAATGTGGCCCTCCAAGACTTTATTGATAGCAGAGGACTGGAGCCCTGCAAATGTCTTTGCATAGGTTCTGCTGGCAGTAG	TAGCGTCTGTCCGTCTGCAGATAATTCTGCCACATGTCAGCTTTGCCCATGGAAGCTGAGTCTTTGTTTTCCTGATATCATCTCCTCTTTGCTTCTGGATATGAAGAATGTGGCCCTCCAAGACTTTATTGATAGCAGAGGACTGGAGCCCTGCAAATGTCTTTGCATAGGTTCTGCTGGCAGTAGCAATTGACTACTAGTTACGTCAGTCTAGACAACTACTACTACAG	TACGTCAG
chr1	28138471	Control	Consensus	28138439	28138604	28138503	28138571	+	ATAATTCTGCCACATGTCAGCTTTGCCCATGGAAGCTGAGTCTTTCTTTTCCTCTTTTCTTCAGCTCTTTGCTTCTGGATATGAAGAATGTGGCCCTCCAAGACTTTATTGATAGCAGAGGACTGGAGCCCTGGTAAGTTCTTTGCATAGGTTCTGCTGGCAGTAG	TAGCGTCTGTCCGTCTGCAGATAATTCTGCCACATGTCAGCTTTGCCCATGGAAGCTGAGTCTTTCTTTTCCTCTTTTCTTCAGCTCTTTGCTTCTGGATATGAAGAATGTGGCCCTCCAAGACTTTATTGATAGCAGAGGACTGGAGCCCTGGTAAGTTCTTTGCATAGGTTCTGCTGGCAGTAGCAATTGACTACTAGTATCGGACATCTAGACAACTACTACTACAG	ATCGGACA
chr1	28138471	Control	Consensus	28138439	28138604	28138503	28138571	+	ATAATTCTGCCACATGTCAGCTTTGCCCATGGAAGCTGAGTCTTTCTTTTCCTCTTTTCTTCAGCTCTTTGCTTCTGGATATGAAGAATGTGGCCCTCCAAGACTTTATTGATAGCAGAGGACTGGAGCCCTGGTAAGTTCTTTGCATAGGTTCTGCTGGCAGTAG	TAGCGTCTGTCCGTCTGCAGATAATTCTGCCACATGTCAGCTTTGCCCATGGAAGCTGAGTCTTTCTTTTCCTCTTTTCTTCAGCTCTTTGCTTCTGGATATGAAGAATGTGGCCCTCCAAGACTTTATTGATAGCAGAGGACTGGAGCCCTGGTAAGTTCTTTGCATAGGTTCTGCTGGCAGTAGCAATTGACTACTAGTATCATCCTTCTAGACAACTACTACTACAG	ATCATCCT
chr1	28138471	Control	Consensus	28138439	28138604	28138503	28138571	+	ATAATTCTGCCACATGTCAGCTTTGCCCATGGAAGCTGAGTCTTTCTTTTCCTCTTTTCTTCAGCTCTTTGCTTCTGGATATGAAGAATGTGGCCCTCCAAGACTTTATTGATAGCAGAGGACTGGAGCCCTGGTAAGTTCTTTGCATAGGTTCTGCTGGCAGTAG	TAGCGTCTGTCCGTCTGCAGATAATTCTGCCACATGTCAGCTTTGCCCATGGAAGCTGAGTCTTTCTTTTCCTCTTTTCTTCAGCTCTTTGCTTCTGGATATGAAGAATGTGGCCCTCCAAGACTTTATTGATAGCAGAGGACTGGAGCCCTGGTAAGTTCTTTGCATAGGTTCTGCTGGCAGTAGCAATTGACTACTAGTGAGGAACTTCTAGACAACTACTACTACAG	GAGGAACT
chr1	28138471	Control	Consensus	28138439	28138604	28138503	28138571	+	ATAATTCTGCCACATGTCAGCTTTGCCCATGGAAGCTGAGTCTTTCTTTTCCTCTTTTCTTCAGCTCTTTGCTTCTGGATATGAAGAATGTGGCCCTCCAAGACTTTATTGATAGCAGAGGACTGGAGCCCTGGTAAGTTCTTTGCATAGGTTCTGCTGGCAGTAG	TAGCGTCTGTCCGTCTGCAGATAATTCTGCCACATGTCAGCTTTGCCCATGGAAGCTGAGTCTTTCTTTTCCTCTTTTCTTCAGCTCTTTGCTTCTGGATATGAAGAATGTGGCCCTCCAAGACTTTATTGATAGCAGAGGACTGGAGCCCTGGTAAGTTCTTTGCATAGGTTCTGCTGGCAGTAGCAATTGACTACTAGTTACGTCATTCTAGACAACTACTACTACAG	TACGTCAT
chr1	28138498	A	G	28138439	28138604	28138503	28138571	+	ATAATTCTGCCACATGTCAGCTTTGCCCATGGAAGCTGAGTCTTTGTTTTCCTGATATCGTCAGCTCTTTGCTTCTGGATATGAAGAATGTGGCCCTCCAAGACTTTATTGATAGCAGAGGACTGGAGCCCTGGTAATGTCTTTGCATAGGTTCTGCTGGCAGTAG	TAGCGTCTGTCCGTCTGCAGATAATTCTGCCACATGTCAGCTTTGCCCATGGAAGCTGAGTCTTTGTTTTCCTGATATCGTCAGCTCTTTGCTTCTGGATATGAAGAATGTGGCCCTCCAAGACTTTATTGATAGCAGAGGACTGGAGCCCTGGTAATGTCTTTGCATAGGTTCTGCTGGCAGTAGCAATTGACTACTAGTACACGACATCTAGACAACTACTACTACAG	ACACGACA
chr1	28138498	A	G	28138439	28138604	28138503	28138571	+	ATAATTCTGCCACATGTCAGCTTTGCCCATGGAAGCTGAGTCTTTGTTTTCCTGATATCGTCAGCTCTTTGCTTCTGGATATGAAGAATGTGGCCCTCCAAGACTTTATTGATAGCAGAGGACTGGAGCCCTGGTAATGTCTTTGCATAGGTTCTGCTGGCAGTAG	TAGCGTCTGTCCGTCTGCAGATAATTCTGCCACATGTCAGCTTTGCCCATGGAAGCTGAGTCTTTGTTTTCCTGATATCGTCAGCTCTTTGCTTCTGGATATGAAGAATGTGGCCCTCCAAGACTTTATTGATAGCAGAGGACTGGAGCCCTGGTAATGTCTTTGCATAGGTTCTGCTGGCAGTAGCAATTGACTACTAGTACACGACCTCTAGACAACTACTACTACAG	ACACGACC
chr1	28138498	A	G	28138439	28138604	28138503	28138571	+	ATAATTCTGCCACATGTCAGCTTTGCCCATGGAAGCTGAGTCTTTGTTTTCCTGATATCGTCAGCTCTTTGCTTCTGGATATGAAGAATGTGGCCCTCCAAGACTTTATTGATAGCAGAGGACTGGAGCCCTGGTAATGTCTTTGCATAGGTTCTGCTGGCAGTAG	TAGCGTCTGTCCGTCTGCAGATAATTCTGCCACATGTCAGCTTTGCCCATGGAAGCTGAGTCTTTGTTTTCCTGATATCGTCAGCTCTTTGCTTCTGGATATGAAGAATGTGGCCCTCCAAGACTTTATTGATAGCAGAGGACTGGAGCCCTGGTAATGTCTTTGCATAGGTTCTGCTGGCAGTAGCAATTGACTACTAGTGAGGAACATCTAGACAACTACTACTACAG	GAGGAACA
chr1	28138509	G	A	28138439	28138604	28138503	28138571	+	ATAATTCTGCCACATGTCAGCTTTGCCCATGGAAGCTGAGTCTTTGTTTTCCTGATATCATCAGCTCTTTACTTCTGGATATGAAGAATGTGGCCCTCCAAGACTTTATTGATAGCAGAGGACTGGAGCCCTGGTAATGTCTTTGCATAGGTTCTGCTGGCAGTAG	TAGCGTCTGTCCGTCTGCAGATAATTCTGCCACATGTCAGCTTTGCCCATGGAAGCTGAGTCTTTGTTTTCCTGATATCATCAGCTCTTTACTTCTGGATATGAAGAATGTGGCCCTCCAAGACTTTATTGATAGCAGAGGACTGGAGCCCTGGTAATGTCTTTGCATAGGTTCTGCTGGCAGTAGCAATTGACTACTAGTGATAGCGGTCTAGACAACTACTACTACAG	GATAGCGG
chr1	28138509	G	A	28138439	28138604	28138503	28138571	+	ATAATTCTGCCACATGTCAGCTTTGCCCATGGAAGCTGAGTCTTTGTTTTCCTGATATCATCAGCTCTTTACTTCTGGATATGAAGAATGTGGCCCTCCAAGACTTTATTGATAGCAGAGGACTGGAGCCCTGGTAATGTCTTTGCATAGGTTCTGCTGGCAGTAG	TAGCGTCTGTCCGTCTGCAGATAATTCTGCCACATGTCAGCTTTGCCCATGGAAGCTGAGTCTTTGTTTTCCTGATATCATCAGCTCTTTACTTCTGGATATGAAGAATGTGGCCCTCCAAGACTTTATTGATAGCAGAGGACTGGAGCCCTGGTAATGTCTTTGCATAGGTTCTGCTGGCAGTAGCAATTGACTACTAGTGAGGAACCTCTAGACAACTACTACTACAG	GAGGAACC
chr1	28138509	G	A	28138439	28138604	28138503	28138571	+	ATAATTCTGCCACATGTCAGCTTTGCCCATGGAAGCTGAGTCTTTGTTTTCCTGATATCATCAGCTCTTTACTTCTGGATATGAAGAATGTGGCCCTCCAAGACTTTATTGATAGCAGAGGACTGGAGCCCTGGTAATGTCTTTGCATAGGTTCTGCTGGCAGTAG	TAGCGTCTGTCCGTCTGCAGATAATTCTGCCACATGTCAGCTTTGCCCATGGAAGCTGAGTCTTTGTTTTCCTGATATCATCAGCTCTTTACTTCTGGATATGAAGAATGTGGCCCTCCAAGACTTTATTGATAGCAGAGGACTGGAGCCCTGGTAATGTCTTTGCATAGGTTCTGCTGGCAGTAGCAATTGACTACTAGTTAAGGCCATCTAGACAACTACTACTACAG	TAAGGCCA
chr1	28138542	C	T	28138439	28138604	28138503	28138571	+	ATAATTCTGCCACATGTCAGCTTTGCCCATGGAAGCTGAGTCTTTGTTTTCCTGATATCATCAGCTCTTTGCTTCTGGATATGAAGAATGTGGCCCTCCAAGATTTTATTGATAGCAGAGGACTGGAGCCCTGGTAATGTCTTTGCATAGGTTCTGCTGGCAGTAG	TAGCGTCTGTCCGTCTGCAGATAATTCTGCCACATGTCAGCTTTGCCCATGGAAGCTGAGTCTTTGTTTTCCTGATATCATCAGCTCTTTGCTTCTGGATATGAAGAATGTGGCCCTCCAAGATTTTATTGATAGCAGAGGACTGGAGCCCTGGTAATGTCTTTGCATAGGTTCTGCTGGCAGTAGCAATTGACTACTAGTTAACATAGTCTAGACAACTACTACTACAG	TAACATAG
chr1	28138542	C	T	28138439	28138604	28138503	28138571	+	ATAATTCTGCCACATGTCAGCTTTGCCCATGGAAGCTGAGTCTTTGTTTTCCTGATATCATCAGCTCTTTGCTTCTGGATATGAAGAATGTGGCCCTCCAAGATTTTATTGATAGCAGAGGACTGGAGCCCTGGTAATGTCTTTGCATAGGTTCTGCTGGCAGTAG	TAGCGTCTGTCCGTCTGCAGATAATTCTGCCACATGTCAGCTTTGCCCATGGAAGCTGAGTCTTTGTTTTCCTGATATCATCAGCTCTTTGCTTCTGGATATGAAGAATGTGGCCCTCCAAGATTTTATTGATAGCAGAGGACTGGAGCCCTGGTAATGTCTTTGCATAGGTTCTGCTGGCAGTAGCAATTGACTACTAGTAAAGTCTGTCTAGACAACTACTACTACAG	AAAGTCTG
chr1	28138542	C	T	28138439	28138604	28138503	28138571	+	ATAATTCTGCCACATGTCAGCTTTGCCCATGGAAGCTGAGTCTTTGTTTTCCTGATATCATCAGCTCTTTGCTTCTGGATATGAAGAATGTGGCCCTCCAAGATTTTATTGATAGCAGAGGACTGGAGCCCTGGTAATGTCTTTGCATAGGTTCTGCTGGCAGTAG	TAGCGTCTGTCCGTCTGCAGATAATTCTGCCACATGTCAGCTTTGCCCATGGAAGCTGAGTCTTTGTTTTCCTGATATCATCAGCTCTTTGCTTCTGGATATGAAGAATGTGGCCCTCCAAGATTTTATTGATAGCAGAGGACTGGAGCCCTGGTAATGTCTTTGCATAGGTTCTGCTGGCAGTAGCAATTGACTACTAGTGATAGCGATCTAGACAACTACTACTACAG	GATAGCGA
chr1	28138545	T	C	28138439	28138604	28138503	28138571	+	ATAATTCTGCCACATGTCAGCTTTGCCCATGGAAGCTGAGTCTTTGTTTTCCTGATATCATCAGCTCTTTGCTTCTGGATATGAAGAATGTGGCCCTCCAAGACTTCATTGATAGCAGAGGACTGGAGCCCTGGTAATGTCTTTGCATAGGTTCTGCTGGCAGTAG	TAGCGTCTGTCCGTCTGCAGATAATTCTGCCACATGTCAGCTTTGCCCATGGAAGCTGAGTCTTTGTTTTCCTGATATCATCAGCTCTTTGCTTCTGGATATGAAGAATGTGGCCCTCCAAGACTTCATTGATAGCAGAGGACTGGAGCCCTGGTAATGTCTTTGCATAGGTTCTGCTGGCAGTAGCAATTGACTACTAGTGTCCTAGGTCTAGACAACTACTACTACAG	GTCCTAGG
chr1	28138545	T	C	28138439	28138604	28138503	28138571	+	ATAATTCTGCCACATGTCAGCTTTGCCCATGGAAGCTGAGTCTTTGTTTTCCTGATATCATCAGCTCTTTGCTTCTGGATATGAAGAATGTGGCCCTCCAAGACTTCATTGATAGCAGAGGACTGGAGCCCTGGTAATGTCTTTGCATAGGTTCTGCTGGCAGTAG	TAGCGTCTGTCCGTCTGCAGATAATTCTGCCACATGTCAGCTTTGCCCATGGAAGCTGAGTCTTTGTTTTCCTGATATCATCAGCTCTTTGCTTCTGGATATGAAGAATGTGGCCCTCCAAGACTTCATTGATAGCAGAGGACTGGAGCCCTGGTAATGTCTTTGCATAGGTTCTGCTGGCAGTAGCAATTGACTACTAGTGTCCTAGCTCTAGACAACTACTACTACAG	GTCCTAGC
chr1	28138545	T	C	28138439	28138604	28138503	28138571	+	ATAATTCTGCCACATGTCAGCTTTGCCCATGGAAGCTGAGTCTTTGTTTTCCTGATATCATCAGCTCTTTGCTTCTGGATATGAAGAATGTGGCCCTCCAAGACTTCATTGATAGCAGAGGACTGGAGCCCTGGTAATGTCTTTGCATAGGTTCTGCTGGCAGTAG	TAGCGTCTGTCCGTCTGCAGATAATTCTGCCACATGTCAGCTTTGCCCATGGAAGCTGAGTCTTTGTTTTCCTGATATCATCAGCTCTTTGCTTCTGGATATGAAGAATGTGGCCCTCCAAGACTTCATTGATAGCAGAGGACTGGAGCCCTGGTAATGTCTTTGCATAGGTTCTGCTGGCAGTAGCAATTGACTACTAGTGCGAATGATCTAGACAACTACTACTACAG	GCGAATGA
chr1	28138550	A	G	28138439	28138604	28138503	28138571	+	ATAATTCTGCCACATGTCAGCTTTGCCCATGGAAGCTGAGTCTTTGTTTTCCTGATATCATCAGCTCTTTGCTTCTGGATATGAAGAATGTGGCCCTCCAAGACTTTATTGGTAGCAGAGGACTGGAGCCCTGGTAATGTCTTTGCATAGGTTCTGCTGGCAGTAG	TAGCGTCTGTCCGTCTGCAGATAATTCTGCCACATGTCAGCTTTGCCCATGGAAGCTGAGTCTTTGTTTTCCTGATATCATCAGCTCTTTGCTTCTGGATATGAAGAATGTGGCCCTCCAAGACTTTATTGGTAGCAGAGGACTGGAGCCCTGGTAATGTCTTTGCATAGGTTCTGCTGGCAGTAGCAATTGACTACTAGTAACAACGGTCTAGACAACTACTACTACAG	AACAACGG
chr1	28138550	A	G	28138439	28138604	28138503	28138571	+	ATAATTCTGCCACATGTCAGCTTTGCCCATGGAAGCTGAGTCTTTGTTTTCCTGATATCATCAGCTCTTTGCTTCTGGATATGAAGAATGTGGCCCTCCAAGACTTTATTGGTAGCAGAGGACTGGAGCCCTGGTAATGTCTTTGCATAGGTTCTGCTGGCAGTAG	TAGCGTCTGTCCGTCTGCAGATAATTCTGCCACATGTCAGCTTTGCCCATGGAAGCTGAGTCTTTGTTTTCCTGATATCATCAGCTCTTTGCTTCTGGATATGAAGAATGTGGCCCTCCAAGACTTTATTGGTAGCAGAGGACTGGAGCCCTGGTAATGTCTTTGCATAGGTTCTGCTGGCAGTAGCAATTGACTACTAGTACCCGCTTTCTAGACAACTACTACTACAG	ACCCGCTT
chr1	28138550	A	G	28138439	28138604	28138503	28138571	+	ATAATTCTGCCACATGTCAGCTTTGCCCATGGAAGCTGAGTCTTTGTTTTCCTGATATCATCAGCTCTTTGCTTCTGGATATGAAGAATGTGGCCCTCCAAGACTTTATTGGTAGCAGAGGACTGGAGCCCTGGTAATGTCTTTGCATAGGTTCTGCTGGCAGTAG	TAGCGTCTGTCCGTCTGCAGATAATTCTGCCACATGTCAGCTTTGCCCATGGAAGCTGAGTCTTTGTTTTCCTGATATCATCAGCTCTTTGCTTCTGGATATGAAGAATGTGGCCCTCCAAGACTTTATTGGTAGCAGAGGACTGGAGCCCTGGTAATGTCTTTGCATAGGTTCTGCTGGCAGTAGCAATTGACTACTAGTATAATAAATCTAGACAACTACTACTACAG	ATAATAAA
chr1	28138561	C	A	28138439	28138604	28138503	28138571	+	ATAATTCTGCCACATGTCAGCTTTGCCCATGGAAGCTGAGTCTTTGTTTTCCTGATATCATCAGCTCTTTGCTTCTGGATATGAAGAATGTGGCCCTCCAAGACTTTATTGATAGCAGAGGAATGGAGCCCTGGTAATGTCTTTGCATAGGTTCTGCTGGCAGTAG	TAGCGTCTGTCCGTCTGCAGATAATTCTGCCACATGTCAGCTTTGCCCATGGAAGCTGAGTCTTTGTTTTCCTGATATCATCAGCTCTTTGCTTCTGGATATGAAGAATGTGGCCCTCCAAGACTTTATTGATAGCAGAGGAATGGAGCCCTGGTAATGTCTTTGCATAGGTTCTGCTGGCAGTAGCAATTGACTACTAGTATAATAAGTCTAGACAACTACTACTACAG	ATAATAAG
chr1	28138561	C	A	28138439	28138604	28138503	28138571	+	ATAATTCTGCCACATGTCAGCTTTGCCCATGGAAGCTGAGTCTTTGTTTTCCTGATATCATCAGCTCTTTGCTTCTGGATATGAAGAATGTGGCCCTCCAAGACTTTATTGATAGCAGAGGAATGGAGCCCTGGTAATGTCTTTGCATAGGTTCTGCTGGCAGTAG	TAGCGTCTGTCCGTCTGCAGATAATTCTGCCACATGTCAGCTTTGCCCATGGAAGCTGAGTCTTTGTTTTCCTGATATCATCAGCTCTTTGCTTCTGGATATGAAGAATGTGGCCCTCCAAGACTTTATTGATAGCAGAGGAATGGAGCCCTGGTAATGTCTTTGCATAGGTTCTGCTGGCAGTAGCAATTGACTACTAGTTAACATACTCTAGACAACTACTACTACAG	TAACATAC
chr1	28138561	C	A	28138439	28138604	28138503	28138571	+	ATAATTCTGCCACATGTCAGCTTTGCCCATGGAAGCTGAGTCTTTGTTTTCCTGATATCATCAGCTCTTTGCTTCTGGATATGAAGAATGTGGCCCTCCAAGACTTTATTGATAGCAGAGGAATGGAGCCCTGGTAATGTCTTTGCATAGGTTCTGCTGGCAGTAG	TAGCGTCTGTCCGTCTGCAGATAATTCTGCCACATGTCAGCTTTGCCCATGGAAGCTGAGTCTTTGTTTTCCTGATATCATCAGCTCTTTGCTTCTGGATATGAAGAATGTGGCCCTCCAAGACTTTATTGATAGCAGAGGAATGGAGCCCTGGTAATGTCTTTGCATAGGTTCTGCTGGCAGTAGCAATTGACTACTAGTATTCATGCTCTAGACAACTACTACTACAG	ATTCATGC
chr1	28138585	A	G	28138439	28138604	28138503	28138571	+	ATAATTCTGCCACATGTCAGCTTTGCCCATGGAAGCTGAGTCTTTGTTTTCCTGATATCATCAGCTCTTTGCTTCTGGATATGAAGAATGTGGCCCTCCAAGACTTTATTGATAGCAGAGGACTGGAGCCCTGGTAATGTCTTTGCGTAGGTTCTGCTGGCAGTAG	TAGCGTCTGTCCGTCTGCAGATAATTCTGCCACATGTCAGCTTTGCCCATGGAAGCTGAGTCTTTGTTTTCCTGATATCATCAGCTCTTTGCTTCTGGATATGAAGAATGTGGCCCTCCAAGACTTTATTGATAGCAGAGGACTGGAGCCCTGGTAATGTCTTTGCGTAGGTTCTGCTGGCAGTAGCAATTGACTACTAGTATGCTCTGTCTAGACAACTACTACTACAG	ATGCTCTG
chr1	28138585	A	G	28138439	28138604	28138503	28138571	+	ATAATTCTGCCACATGTCAGCTTTGCCCATGGAAGCTGAGTCTTTGTTTTCCTGATATCATCAGCTCTTTGCTTCTGGATATGAAGAATGTGGCCCTCCAAGACTTTATTGATAGCAGAGGACTGGAGCCCTGGTAATGTCTTTGCGTAGGTTCTGCTGGCAGTAG	TAGCGTCTGTCCGTCTGCAGATAATTCTGCCACATGTCAGCTTTGCCCATGGAAGCTGAGTCTTTGTTTTCCTGATATCATCAGCTCTTTGCTTCTGGATATGAAGAATGTGGCCCTCCAAGACTTTATTGATAGCAGAGGACTGGAGCCCTGGTAATGTCTTTGCGTAGGTTCTGCTGGCAGTAGCAATTGACTACTAGTGCCAAAGTTCTAGACAACTACTACTACAG	GCCAAAGT
chr1	28138585	A	G	28138439	28138604	28138503	28138571	+	ATAATTCTGCCACATGTCAGCTTTGCCCATGGAAGCTGAGTCTTTGTTTTCCTGATATCATCAGCTCTTTGCTTCTGGATATGAAGAATGTGGCCCTCCAAGACTTTATTGATAGCAGAGGACTGGAGCCCTGGTAATGTCTTTGCGTAGGTTCTGCTGGCAGTAG	TAGCGTCTGTCCGTCTGCAGATAATTCTGCCACATGTCAGCTTTGCCCATGGAAGCTGAGTCTTTGTTTTCCTGATATCATCAGCTCTTTGCTTCTGGATATGAAGAATGTGGCCCTCCAAGACTTTATTGATAGCAGAGGACTGGAGCCCTGGTAATGTCTTTGCGTAGGTTCTGCTGGCAGTAGCAATTGACTACTAGTCTTGCTACTCTAGACAACTACTACTACAG	CTTGCTAC
chr1	28138586	T	C	28138439	28138604	28138503	28138571	+	ATAATTCTGCCACATGTCAGCTTTGCCCATGGAAGCTGAGTCTTTGTTTTCCTGATATCATCAGCTCTTTGCTTCTGGATATGAAGAATGTGGCCCTCCAAGACTTTATTGATAGCAGAGGACTGGAGCCCTGGTAATGTCTTTGCACAGGTTCTGCTGGCAGTAG	TAGCGTCTGTCCGTCTGCAGATAATTCTGCCACATGTCAGCTTTGCCCATGGAAGCTGAGTCTTTGTTTTCCTGATATCATCAGCTCTTTGCTTCTGGATATGAAGAATGTGGCCCTCCAAGACTTTATTGATAGCAGAGGACTGGAGCCCTGGTAATGTCTTTGCACAGGTTCTGCTGGCAGTAGCAATTGACTACTAGTGCCAAAGATCTAGACAACTACTACTACAG	GCCAAAGA
chr1	28138586	T	C	28138439	28138604	28138503	28138571	+	ATAATTCTGCCACATGTCAGCTTTGCCCATGGAAGCTGAGTCTTTGTTTTCCTGATATCATCAGCTCTTTGCTTCTGGATATGAAGAATGTGGCCCTCCAAGACTTTATTGATAGCAGAGGACTGGAGCCCTGGTAATGTCTTTGCACAGGTTCTGCTGGCAGTAG	TAGCGTCTGTCCGTCTGCAGATAATTCTGCCACATGTCAGCTTTGCCCATGGAAGCTGAGTCTTTGTTTTCCTGATATCATCAGCTCTTTGCTTCTGGATATGAAGAATGTGGCCCTCCAAGACTTTATTGATAGCAGAGGACTGGAGCCCTGGTAATGTCTTTGCACAGGTTCTGCTGGCAGTAGCAATTGACTACTAGTGCCAAAGCTCTAGACAACTACTACTACAG	GCCAAAGC
chr1	28138586	T	C	28138439	28138604	28138503	28138571	+	ATAATTCTGCCACATGTCAGCTTTGCCCATGGAAGCTGAGTCTTTGTTTTCCTGATATCATCAGCTCTTTGCTTCTGGATATGAAGAATGTGGCCCTCCAAGACTTTATTGATAGCAGAGGACTGGAGCCCTGGTAATGTCTTTGCACAGGTTCTGCTGGCAGTAG	TAGCGTCTGTCCGTCTGCAGATAATTCTGCCACATGTCAGCTTTGCCCATGGAAGCTGAGTCTTTGTTTTCCTGATATCATCAGCTCTTTGCTTCTGGATATGAAGAATGTGGCCCTCCAAGACTTTATTGATAGCAGAGGACTGGAGCCCTGGTAATGTCTTTGCACAGGTTCTGCTGGCAGTAGCAATTGACTACTAGTGCCAAAGGTCTAGACAACTACTACTACAG	GCCAAAGG
chr1	28859183	C	T	28859130	28859294	28859186	28859269	+	GAGGCCTGCTGTCTTCACCCATCTCCCTGACTTCTGTCTCCCCCTCACCTTGCTAGCACTGCCTCTTCCACACTTCCCAGAGGCTTGGATGGGGCAAGGAGGTGTGGAGGCAGGGATTGTCGCATCTCAGAGTTTCCAAGGTACAGAGGAGTGTAGTTGAAAAAA	TAGCGTCTGTCCGTCTGCAGGAGGCCTGCTGTCTTCACCCATCTCCCTGACTTCTGTCTCCCCCTCACCTTGCTAGCACTGCCTCTTCCACACTTCCCAGAGGCTTGGATGGGGCAAGGAGGTGTGGAGGCAGGGATTGTCGCATCTCAGAGTTTCCAAGGTACAGAGGAGTGTAGTTGAAAAAACAATTGACTACTAGTTAGGCCGTTCTAGACAACTACTACTACAG	TAGGCCGT
chr1	28859183	C	T	28859130	28859294	28859186	28859269	+	GAGGCCTGCTGTCTTCACCCATCTCCCTGACTTCTGTCTCCCCCTCACCTTGCTAGCACTGCCTCTTCCACACTTCCCAGAGGCTTGGATGGGGCAAGGAGGTGTGGAGGCAGGGATTGTCGCATCTCAGAGTTTCCAAGGTACAGAGGAGTGTAGTTGAAAAAA	TAGCGTCTGTCCGTCTGCAGGAGGCCTGCTGTCTTCACCCATCTCCCTGACTTCTGTCTCCCCCTCACCTTGCTAGCACTGCCTCTTCCACACTTCCCAGAGGCTTGGATGGGGCAAGGAGGTGTGGAGGCAGGGATTGTCGCATCTCAGAGTTTCCAAGGTACAGAGGAGTGTAGTTGAAAAAACAATTGACTACTAGTATCGTCCATCTAGACAACTACTACTACAG	ATCGTCCA
chr1	28859183	C	T	28859130	28859294	28859186	28859269	+	GAGGCCTGCTGTCTTCACCCATCTCCCTGACTTCTGTCTCCCCCTCACCTTGCTAGCACTGCCTCTTCCACACTTCCCAGAGGCTTGGATGGGGCAAGGAGGTGTGGAGGCAGGGATTGTCGCATCTCAGAGTTTCCAAGGTACAGAGGAGTGTAGTTGAAAAAA	TAGCGTCTGTCCGTCTGCAGGAGGCCTGCTGTCTTCACCCATCTCCCTGACTTCTGTCTCCCCCTCACCTTGCTAGCACTGCCTCTTCCACACTTCCCAGAGGCTTGGATGGGGCAAGGAGGTGTGGAGGCAGGGATTGTCGCATCTCAGAGTTTCCAAGGTACAGAGGAGTGTAGTTGAAAAAACAATTGACTACTAGTGCACCTAATCTAGACAACTACTACTACAG	GCACCTAA
chr1	28859183	Control	Original	28859130	28859294	28859186	28859269	+	GAGGCCTGCTGTCTTCACCCATCTCCCTGACTTCTGTCTCCCCCTCACCTTGCCAGCACTGCCTCTTCCACACTTCCCAGAGGCTTGGATGGGGCAAGGAGGTGTGGAGGCAGGGATTGTCGCATCTCAGAGTTTCCAAGGTACAGAGGAGTGTAGTTGAAAAAA	TAGCGTCTGTCCGTCTGCAGGAGGCCTGCTGTCTTCACCCATCTCCCTGACTTCTGTCTCCCCCTCACCTTGCCAGCACTGCCTCTTCCACACTTCCCAGAGGCTTGGATGGGGCAAGGAGGTGTGGAGGCAGGGATTGTCGCATCTCAGAGTTTCCAAGGTACAGAGGAGTGTAGTTGAAAAAACAATTGACTACTAGTGCACCTACTCTAGACAACTACTACTACAG	GCACCTAC
chr1	28859183	Control	Original	28859130	28859294	28859186	28859269	+	GAGGCCTGCTGTCTTCACCCATCTCCCTGACTTCTGTCTCCCCCTCACCTTGCCAGCACTGCCTCTTCCACACTTCCCAGAGGCTTGGATGGGGCAAGGAGGTGTGGAGGCAGGGATTGTCGCATCTCAGAGTTTCCAAGGTACAGAGGAGTGTAGTTGAAAAAA	TAGCGTCTGTCCGTCTGCAGGAGGCCTGCTGTCTTCACCCATCTCCCTGACTTCTGTCTCCCCCTCACCTTGCCAGCACTGCCTCTTCCACACTTCCCAGAGGCTTGGATGGGGCAAGGAGGTGTGGAGGCAGGGATTGTCGCATCTCAGAGTTTCCAAGGTACAGAGGAGTGTAGTTGAAAAAACAATTGACTACTAGTTAGGCCGATCTAGACAACTACTACTACAG	TAGGCCGA
chr1	28859183	Control	Original	28859130	28859294	28859186	28859269	+	GAGGCCTGCTGTCTTCACCCATCTCCCTGACTTCTGTCTCCCCCTCACCTTGCCAGCACTGCCTCTTCCACACTTCCCAGAGGCTTGGATGGGGCAAGGAGGTGTGGAGGCAGGGATTGTCGCATCTCAGAGTTTCCAAGGTACAGAGGAGTGTAGTTGAAAAAA	TAGCGTCTGTCCGTCTGCAGGAGGCCTGCTGTCTTCACCCATCTCCCTGACTTCTGTCTCCCCCTCACCTTGCCAGCACTGCCTCTTCCACACTTCCCAGAGGCTTGGATGGGGCAAGGAGGTGTGGAGGCAGGGATTGTCGCATCTCAGAGTTTCCAAGGTACAGAGGAGTGTAGTTGAAAAAACAATTGACTACTAGTTAACATATTCTAGACAACTACTACTACAG	TAACATAT
chr1	28859183	Control	Original	28859130	28859294	28859186	28859269	+	GAGGCCTGCTGTCTTCACCCATCTCCCTGACTTCTGTCTCCCCCTCACCTTGCCAGCACTGCCTCTTCCACACTTCCCAGAGGCTTGGATGGGGCAAGGAGGTGTGGAGGCAGGGATTGTCGCATCTCAGAGTTTCCAAGGTACAGAGGAGTGTAGTTGAAAAAA	TAGCGTCTGTCCGTCTGCAGGAGGCCTGCTGTCTTCACCCATCTCCCTGACTTCTGTCTCCCCCTCACCTTGCCAGCACTGCCTCTTCCACACTTCCCAGAGGCTTGGATGGGGCAAGGAGGTGTGGAGGCAGGGATTGTCGCATCTCAGAGTTTCCAAGGTACAGAGGAGTGTAGTTGAAAAAACAATTGACTACTAGTGGGATGGGTCTAGACAACTACTACTACAG	GGGATGGG
chr1	28859183	Control	Mutated	28859130	28859294	28859186	28859269	+	GAGGCCTGCTGTCTTCACCCATCTCCCTGACTTCTGTCTCCCCCTCACCTTGCCTCCACTGCCTCTTCCACACTTCCCAGAGGCTTGGATGGGGCAAGGAGGTGTGGAGGCAGGGATTGTCGCATCTCAGAGTTTCCAAGCAACAGAGGAGTGTAGTTGAAAAAA	TAGCGTCTGTCCGTCTGCAGGAGGCCTGCTGTCTTCACCCATCTCCCTGACTTCTGTCTCCCCCTCACCTTGCCTCCACTGCCTCTTCCACACTTCCCAGAGGCTTGGATGGGGCAAGGAGGTGTGGAGGCAGGGATTGTCGCATCTCAGAGTTTCCAAGCAACAGAGGAGTGTAGTTGAAAAAACAATTGACTACTAGTTGGTTAATTCTAGACAACTACTACTACAG	TGGTTAAT
chr1	28859183	Control	Mutated	28859130	28859294	28859186	28859269	+	GAGGCCTGCTGTCTTCACCCATCTCCCTGACTTCTGTCTCCCCCTCACCTTGCCTCCACTGCCTCTTCCACACTTCCCAGAGGCTTGGATGGGGCAAGGAGGTGTGGAGGCAGGGATTGTCGCATCTCAGAGTTTCCAAGCAACAGAGGAGTGTAGTTGAAAAAA	TAGCGTCTGTCCGTCTGCAGGAGGCCTGCTGTCTTCACCCATCTCCCTGACTTCTGTCTCCCCCTCACCTTGCCTCCACTGCCTCTTCCACACTTCCCAGAGGCTTGGATGGGGCAAGGAGGTGTGGAGGCAGGGATTGTCGCATCTCAGAGTTTCCAAGCAACAGAGGAGTGTAGTTGAAAAAACAATTGACTACTAGTGGGATGGATCTAGACAACTACTACTACAG	GGGATGGA
chr1	28859183	Control	Mutated	28859130	28859294	28859186	28859269	+	GAGGCCTGCTGTCTTCACCCATCTCCCTGACTTCTGTCTCCCCCTCACCTTGCCTCCACTGCCTCTTCCACACTTCCCAGAGGCTTGGATGGGGCAAGGAGGTGTGGAGGCAGGGATTGTCGCATCTCAGAGTTTCCAAGCAACAGAGGAGTGTAGTTGAAAAAA	TAGCGTCTGTCCGTCTGCAGGAGGCCTGCTGTCTTCACCCATCTCCCTGACTTCTGTCTCCCCCTCACCTTGCCTCCACTGCCTCTTCCACACTTCCCAGAGGCTTGGATGGGGCAAGGAGGTGTGGAGGCAGGGATTGTCGCATCTCAGAGTTTCCAAGCAACAGAGGAGTGTAGTTGAAAAAACAATTGACTACTAGTACTTATTTTCTAGACAACTACTACTACAG	ACTTATTT
chr1	28859183	Control	Mutated	28859130	28859294	28859186	28859269	+	GAGGCCTGCTGTCTTCACCCATCTCCCTGACTTCTGTCTCCCCCTCACCTTGCCTCCACTGCCTCTTCCACACTTCCCAGAGGCTTGGATGGGGCAAGGAGGTGTGGAGGCAGGGATTGTCGCATCTCAGAGTTTCCAAGCAACAGAGGAGTGTAGTTGAAAAAA	TAGCGTCTGTCCGTCTGCAGGAGGCCTGCTGTCTTCACCCATCTCCCTGACTTCTGTCTCCCCCTCACCTTGCCTCCACTGCCTCTTCCACACTTCCCAGAGGCTTGGATGGGGCAAGGAGGTGTGGAGGCAGGGATTGTCGCATCTCAGAGTTTCCAAGCAACAGAGGAGTGTAGTTGAAAAAACAATTGACTACTAGTCCAGCGACTCTAGACAACTACTACTACAG	CCAGCGAC
chr1	28859183	Control	Consensus	28859130	28859294	28859186	28859269	+	GAGGCCTGCTGTCTTCACCCATCTCCCTGACTTCTGTCTCCCCCTCTCCTTCCCAGCACTGCCTCTTCCACACTTCCCAGAGGCTTGGATGGGGCAAGGAGGTGTGGAGGCAGGGATTGTCGCATCTCAGAGTTTCCAAGGTAAGTAGGAGTGTAGTTGAAAAAA	TAGCGTCTGTCCGTCTGCAGGAGGCCTGCTGTCTTCACCCATCTCCCTGACTTCTGTCTCCCCCTCTCCTTCCCAGCACTGCCTCTTCCACACTTCCCAGAGGCTTGGATGGGGCAAGGAGGTGTGGAGGCAGGGATTGTCGCATCTCAGAGTTTCCAAGGTAAGTAGGAGTGTAGTTGAAAAAACAATTGACTACTAGTGAAGGGTTTCTAGACAACTACTACTACAG	GAAGGGTT
chr1	28859183	Control	Consensus	28859130	28859294	28859186	28859269	+	GAGGCCTGCTGTCTTCACCCATCTCCCTGACTTCTGTCTCCCCCTCTCCTTCCCAGCACTGCCTCTTCCACACTTCCCAGAGGCTTGGATGGGGCAAGGAGGTGTGGAGGCAGGGATTGTCGCATCTCAGAGTTTCCAAGGTAAGTAGGAGTGTAGTTGAAAAAA	TAGCGTCTGTCCGTCTGCAGGAGGCCTGCTGTCTTCACCCATCTCCCTGACTTCTGTCTCCCCCTCTCCTTCCCAGCACTGCCTCTTCCACACTTCCCAGAGGCTTGGATGGGGCAAGGAGGTGTGGAGGCAGGGATTGTCGCATCTCAGAGTTTCCAAGGTAAGTAGGAGTGTAGTTGAAAAAACAATTGACTACTAGTCCAGCGAGTCTAGACAACTACTACTACAG	CCAGCGAG
chr1	28859183	Control	Consensus	28859130	28859294	28859186	28859269	+	GAGGCCTGCTGTCTTCACCCATCTCCCTGACTTCTGTCTCCCCCTCTCCTTCCCAGCACTGCCTCTTCCACACTTCCCAGAGGCTTGGATGGGGCAAGGAGGTGTGGAGGCAGGGATTGTCGCATCTCAGAGTTTCCAAGGTAAGTAGGAGTGTAGTTGAAAAAA	TAGCGTCTGTCCGTCTGCAGGAGGCCTGCTGTCTTCACCCATCTCCCTGACTTCTGTCTCCCCCTCTCCTTCCCAGCACTGCCTCTTCCACACTTCCCAGAGGCTTGGATGGGGCAAGGAGGTGTGGAGGCAGGGATTGTCGCATCTCAGAGTTTCCAAGGTAAGTAGGAGTGTAGTTGAAAAAACAATTGACTACTAGTTCGGATTTTCTAGACAACTACTACTACAG	TCGGATTT
chr1	28859183	Control	Consensus	28859130	28859294	28859186	28859269	+	GAGGCCTGCTGTCTTCACCCATCTCCCTGACTTCTGTCTCCCCCTCTCCTTCCCAGCACTGCCTCTTCCACACTTCCCAGAGGCTTGGATGGGGCAAGGAGGTGTGGAGGCAGGGATTGTCGCATCTCAGAGTTTCCAAGGTAAGTAGGAGTGTAGTTGAAAAAA	TAGCGTCTGTCCGTCTGCAGGAGGCCTGCTGTCTTCACCCATCTCCCTGACTTCTGTCTCCCCCTCTCCTTCCCAGCACTGCCTCTTCCACACTTCCCAGAGGCTTGGATGGGGCAAGGAGGTGTGGAGGCAGGGATTGTCGCATCTCAGAGTTTCCAAGGTAAGTAGGAGTGTAGTTGAAAAAACAATTGACTACTAGTATCACTGCTCTAGACAACTACTACTACAG	ATCACTGC
chr1	28859250	C	T	28859130	28859294	28859186	28859269	+	GAGGCCTGCTGTCTTCACCCATCTCCCTGACTTCTGTCTCCCCCTCACCTTGCCAGCACTGCCTCTTCCACACTTCCCAGAGGCTTGGATGGGGCAAGGAGGTGTGGAGGCAGGGATTGTTGCATCTCAGAGTTTCCAAGGTACAGAGGAGTGTAGTTGAAAAAA	TAGCGTCTGTCCGTCTGCAGGAGGCCTGCTGTCTTCACCCATCTCCCTGACTTCTGTCTCCCCCTCACCTTGCCAGCACTGCCTCTTCCACACTTCCCAGAGGCTTGGATGGGGCAAGGAGGTGTGGAGGCAGGGATTGTTGCATCTCAGAGTTTCCAAGGTACAGAGGAGTGTAGTTGAAAAAACAATTGACTACTAGTACTTATTATCTAGACAACTACTACTACAG	ACTTATTA
chr1	28859250	C	T	28859130	28859294	28859186	28859269	+	GAGGCCTGCTGTCTTCACCCATCTCCCTGACTTCTGTCTCCCCCTCACCTTGCCAGCACTGCCTCTTCCACACTTCCCAGAGGCTTGGATGGGGCAAGGAGGTGTGGAGGCAGGGATTGTTGCATCTCAGAGTTTCCAAGGTACAGAGGAGTGTAGTTGAAAAAA	TAGCGTCTGTCCGTCTGCAGGAGGCCTGCTGTCTTCACCCATCTCCCTGACTTCTGTCTCCCCCTCACCTTGCCAGCACTGCCTCTTCCACACTTCCCAGAGGCTTGGATGGGGCAAGGAGGTGTGGAGGCAGGGATTGTTGCATCTCAGAGTTTCCAAGGTACAGAGGAGTGTAGTTGAAAAAACAATTGACTACTAGTTGGTTAACTCTAGACAACTACTACTACAG	TGGTTAAC
chr1	28859250	C	T	28859130	28859294	28859186	28859269	+	GAGGCCTGCTGTCTTCACCCATCTCCCTGACTTCTGTCTCCCCCTCACCTTGCCAGCACTGCCTCTTCCACACTTCCCAGAGGCTTGGATGGGGCAAGGAGGTGTGGAGGCAGGGATTGTTGCATCTCAGAGTTTCCAAGGTACAGAGGAGTGTAGTTGAAAAAA	TAGCGTCTGTCCGTCTGCAGGAGGCCTGCTGTCTTCACCCATCTCCCTGACTTCTGTCTCCCCCTCACCTTGCCAGCACTGCCTCTTCCACACTTCCCAGAGGCTTGGATGGGGCAAGGAGGTGTGGAGGCAGGGATTGTTGCATCTCAGAGTTTCCAAGGTACAGAGGAGTGTAGTTGAAAAAACAATTGACTACTAGTATCACTGGTCTAGACAACTACTACTACAG	ATCACTGG
chr1	55307239	Control	Original	55307234	55307399	55307289	55307375	+	GTTGGGTGCTTTAATGAGCTGAACTGAGTGTGAATTGCTGTAATCCCATCCTTAGAATCAGGCTGTTTTGTTGGAAAGGCCTAGAAGTCATCAATTTTGGCCTCTCACCAATGTAGGATCTCCTGTGAAGCAGAACCAACAGGTACCTGTTCATTCCCTATGGGTG	TAGCGTCTGTCCGTCTGCAGGTTGGGTGCTTTAATGAGCTGAACTGAGTGTGAATTGCTGTAATCCCATCCTTAGAATCAGGCTGTTTTGTTGGAAAGGCCTAGAAGTCATCAATTTTGGCCTCTCACCAATGTAGGATCTCCTGTGAAGCAGAACCAACAGGTACCTGTTCATTCCCTATGGGTGCAATTGACTACTAGTGTTGTGTCTCTAGACAACTACTACTACAG	GTTGTGTC
chr1	55307239	Control	Original	55307234	55307399	55307289	55307375	+	GTTGGGTGCTTTAATGAGCTGAACTGAGTGTGAATTGCTGTAATCCCATCCTTAGAATCAGGCTGTTTTGTTGGAAAGGCCTAGAAGTCATCAATTTTGGCCTCTCACCAATGTAGGATCTCCTGTGAAGCAGAACCAACAGGTACCTGTTCATTCCCTATGGGTG	TAGCGTCTGTCCGTCTGCAGGTTGGGTGCTTTAATGAGCTGAACTGAGTGTGAATTGCTGTAATCCCATCCTTAGAATCAGGCTGTTTTGTTGGAAAGGCCTAGAAGTCATCAATTTTGGCCTCTCACCAATGTAGGATCTCCTGTGAAGCAGAACCAACAGGTACCTGTTCATTCCCTATGGGTGCAATTGACTACTAGTTGGTTAAGTCTAGACAACTACTACTACAG	TGGTTAAG
chr1	55307239	Control	Original	55307234	55307399	55307289	55307375	+	GTTGGGTGCTTTAATGAGCTGAACTGAGTGTGAATTGCTGTAATCCCATCCTTAGAATCAGGCTGTTTTGTTGGAAAGGCCTAGAAGTCATCAATTTTGGCCTCTCACCAATGTAGGATCTCCTGTGAAGCAGAACCAACAGGTACCTGTTCATTCCCTATGGGTG	TAGCGTCTGTCCGTCTGCAGGTTGGGTGCTTTAATGAGCTGAACTGAGTGTGAATTGCTGTAATCCCATCCTTAGAATCAGGCTGTTTTGTTGGAAAGGCCTAGAAGTCATCAATTTTGGCCTCTCACCAATGTAGGATCTCCTGTGAAGCAGAACCAACAGGTACCTGTTCATTCCCTATGGGTGCAATTGACTACTAGTGAAGGGTGTCTAGACAACTACTACTACAG	GAAGGGTG
chr1	55307239	Control	Original	55307234	55307399	55307289	55307375	+	GTTGGGTGCTTTAATGAGCTGAACTGAGTGTGAATTGCTGTAATCCCATCCTTAGAATCAGGCTGTTTTGTTGGAAAGGCCTAGAAGTCATCAATTTTGGCCTCTCACCAATGTAGGATCTCCTGTGAAGCAGAACCAACAGGTACCTGTTCATTCCCTATGGGTG	TAGCGTCTGTCCGTCTGCAGGTTGGGTGCTTTAATGAGCTGAACTGAGTGTGAATTGCTGTAATCCCATCCTTAGAATCAGGCTGTTTTGTTGGAAAGGCCTAGAAGTCATCAATTTTGGCCTCTCACCAATGTAGGATCTCCTGTGAAGCAGAACCAACAGGTACCTGTTCATTCCCTATGGGTGCAATTGACTACTAGTGAAGGGTCTCTAGACAACTACTACTACAG	GAAGGGTC
chr1	55307239	Control	Mutated	55307234	55307399	55307289	55307375	+	GTTGGGTGCTTTAATGAGCTGAACTGAGTGTGAATTGCTGTAATCCCATCCTTTCAATCAGGCTGTTTTGTTGGAAAGGCCTAGAAGTCATCAATTTTGGCCTCTCACCAATGTAGGATCTCCTGTGAAGCAGAACCAACAGCAACCTGTTCATTCCCTATGGGTG	TAGCGTCTGTCCGTCTGCAGGTTGGGTGCTTTAATGAGCTGAACTGAGTGTGAATTGCTGTAATCCCATCCTTTCAATCAGGCTGTTTTGTTGGAAAGGCCTAGAAGTCATCAATTTTGGCCTCTCACCAATGTAGGATCTCCTGTGAAGCAGAACCAACAGCAACCTGTTCATTCCCTATGGGTGCAATTGACTACTAGTGAAGGGTATCTAGACAACTACTACTACAG	GAAGGGTA
chr1	55307239	Control	Mutated	55307234	55307399	55307289	55307375	+	GTTGGGTGCTTTAATGAGCTGAACTGAGTGTGAATTGCTGTAATCCCATCCTTTCAATCAGGCTGTTTTGTTGGAAAGGCCTAGAAGTCATCAATTTTGGCCTCTCACCAATGTAGGATCTCCTGTGAAGCAGAACCAACAGCAACCTGTTCATTCCCTATGGGTG	TAGCGTCTGTCCGTCTGCAGGTTGGGTGCTTTAATGAGCTGAACTGAGTGTGAATTGCTGTAATCCCATCCTTTCAATCAGGCTGTTTTGTTGGAAAGGCCTAGAAGTCATCAATTTTGGCCTCTCACCAATGTAGGATCTCCTGTGAAGCAGAACCAACAGCAACCTGTTCATTCCCTATGGGTGCAATTGACTACTAGTCACACAAATCTAGACAACTACTACTACAG	CACACAAA
chr1	55307239	Control	Mutated	55307234	55307399	55307289	55307375	+	GTTGGGTGCTTTAATGAGCTGAACTGAGTGTGAATTGCTGTAATCCCATCCTTTCAATCAGGCTGTTTTGTTGGAAAGGCCTAGAAGTCATCAATTTTGGCCTCTCACCAATGTAGGATCTCCTGTGAAGCAGAACCAACAGCAACCTGTTCATTCCCTATGGGTG	TAGCGTCTGTCCGTCTGCAGGTTGGGTGCTTTAATGAGCTGAACTGAGTGTGAATTGCTGTAATCCCATCCTTTCAATCAGGCTGTTTTGTTGGAAAGGCCTAGAAGTCATCAATTTTGGCCTCTCACCAATGTAGGATCTCCTGTGAAGCAGAACCAACAGCAACCTGTTCATTCCCTATGGGTGCAATTGACTACTAGTGAGTTCAATCTAGACAACTACTACTACAG	GAGTTCAA
chr1	55307239	Control	Mutated	55307234	55307399	55307289	55307375	+	GTTGGGTGCTTTAATGAGCTGAACTGAGTGTGAATTGCTGTAATCCCATCCTTTCAATCAGGCTGTTTTGTTGGAAAGGCCTAGAAGTCATCAATTTTGGCCTCTCACCAATGTAGGATCTCCTGTGAAGCAGAACCAACAGCAACCTGTTCATTCCCTATGGGTG	TAGCGTCTGTCCGTCTGCAGGTTGGGTGCTTTAATGAGCTGAACTGAGTGTGAATTGCTGTAATCCCATCCTTTCAATCAGGCTGTTTTGTTGGAAAGGCCTAGAAGTCATCAATTTTGGCCTCTCACCAATGTAGGATCTCCTGTGAAGCAGAACCAACAGCAACCTGTTCATTCCCTATGGGTGCAATTGACTACTAGTGAGTTCACTCTAGACAACTACTACTACAG	GAGTTCAC
chr1	55307239	Control	Consensus	55307234	55307399	55307289	55307375	+	GTTGGGTGCTTTAATGAGCTGAACTGAGTGTGAATTCCTCTTTTCCCTTCCTTAGAATCAGGCTGTTTTGTTGGAAAGGCCTAGAAGTCATCAATTTTGGCCTCTCACCAATGTAGGATCTCCTGTGAAGCAGAACCAACAGGTAAGTGTTCATTCCCTATGGGTG	TAGCGTCTGTCCGTCTGCAGGTTGGGTGCTTTAATGAGCTGAACTGAGTGTGAATTCCTCTTTTCCCTTCCTTAGAATCAGGCTGTTTTGTTGGAAAGGCCTAGAAGTCATCAATTTTGGCCTCTCACCAATGTAGGATCTCCTGTGAAGCAGAACCAACAGGTAAGTGTTCATTCCCTATGGGTGCAATTGACTACTAGTCACTTAATTCTAGACAACTACTACTACAG	CACTTAAT
chr1	55307239	Control	Consensus	55307234	55307399	55307289	55307375	+	GTTGGGTGCTTTAATGAGCTGAACTGAGTGTGAATTCCTCTTTTCCCTTCCTTAGAATCAGGCTGTTTTGTTGGAAAGGCCTAGAAGTCATCAATTTTGGCCTCTCACCAATGTAGGATCTCCTGTGAAGCAGAACCAACAGGTAAGTGTTCATTCCCTATGGGTG	TAGCGTCTGTCCGTCTGCAGGTTGGGTGCTTTAATGAGCTGAACTGAGTGTGAATTCCTCTTTTCCCTTCCTTAGAATCAGGCTGTTTTGTTGGAAAGGCCTAGAAGTCATCAATTTTGGCCTCTCACCAATGTAGGATCTCCTGTGAAGCAGAACCAACAGGTAAGTGTTCATTCCCTATGGGTGCAATTGACTACTAGTGCATGTCATCTAGACAACTACTACTACAG	GCATGTCA
chr1	55307239	Control	Consensus	55307234	55307399	55307289	55307375	+	GTTGGGTGCTTTAATGAGCTGAACTGAGTGTGAATTCCTCTTTTCCCTTCCTTAGAATCAGGCTGTTTTGTTGGAAAGGCCTAGAAGTCATCAATTTTGGCCTCTCACCAATGTAGGATCTCCTGTGAAGCAGAACCAACAGGTAAGTGTTCATTCCCTATGGGTG	TAGCGTCTGTCCGTCTGCAGGTTGGGTGCTTTAATGAGCTGAACTGAGTGTGAATTCCTCTTTTCCCTTCCTTAGAATCAGGCTGTTTTGTTGGAAAGGCCTAGAAGTCATCAATTTTGGCCTCTCACCAATGTAGGATCTCCTGTGAAGCAGAACCAACAGGTAAGTGTTCATTCCCTATGGGTGCAATTGACTACTAGTGATCCACTTCTAGACAACTACTACTACAG	GATCCACT
chr1	55307239	Control	Consensus	55307234	55307399	55307289	55307375	+	GTTGGGTGCTTTAATGAGCTGAACTGAGTGTGAATTCCTCTTTTCCCTTCCTTAGAATCAGGCTGTTTTGTTGGAAAGGCCTAGAAGTCATCAATTTTGGCCTCTCACCAATGTAGGATCTCCTGTGAAGCAGAACCAACAGGTAAGTGTTCATTCCCTATGGGTG	TAGCGTCTGTCCGTCTGCAGGTTGGGTGCTTTAATGAGCTGAACTGAGTGTGAATTCCTCTTTTCCCTTCCTTAGAATCAGGCTGTTTTGTTGGAAAGGCCTAGAAGTCATCAATTTTGGCCTCTCACCAATGTAGGATCTCCTGTGAAGCAGAACCAACAGGTAAGTGTTCATTCCCTATGGGTGCAATTGACTACTAGTGAGTTCATTCTAGACAACTACTACTACAG	GAGTTCAT
chr1	55307241	G	C	55307234	55307399	55307289	55307375	+	GTTGGGTCCTTTAATGAGCTGAACTGAGTGTGAATTGCTGTAATCCCATCCTTAGAATCAGGCTGTTTTGTTGGAAAGGCCTAGAAGTCATCAATTTTGGCCTCTCACCAATGTAGGATCTCCTGTGAAGCAGAACCAACAGGTACCTGTTCATTCCCTATGGGTG	TAGCGTCTGTCCGTCTGCAGGTTGGGTCCTTTAATGAGCTGAACTGAGTGTGAATTGCTGTAATCCCATCCTTAGAATCAGGCTGTTTTGTTGGAAAGGCCTAGAAGTCATCAATTTTGGCCTCTCACCAATGTAGGATCTCCTGTGAAGCAGAACCAACAGGTACCTGTTCATTCCCTATGGGTGCAATTGACTACTAGTCACTTAAATCTAGACAACTACTACTACAG	CACTTAAA
chr1	55307241	G	C	55307234	55307399	55307289	55307375	+	GTTGGGTCCTTTAATGAGCTGAACTGAGTGTGAATTGCTGTAATCCCATCCTTAGAATCAGGCTGTTTTGTTGGAAAGGCCTAGAAGTCATCAATTTTGGCCTCTCACCAATGTAGGATCTCCTGTGAAGCAGAACCAACAGGTACCTGTTCATTCCCTATGGGTG	TAGCGTCTGTCCGTCTGCAGGTTGGGTCCTTTAATGAGCTGAACTGAGTGTGAATTGCTGTAATCCCATCCTTAGAATCAGGCTGTTTTGTTGGAAAGGCCTAGAAGTCATCAATTTTGGCCTCTCACCAATGTAGGATCTCCTGTGAAGCAGAACCAACAGGTACCTGTTCATTCCCTATGGGTGCAATTGACTACTAGTCACTTAAGTCTAGACAACTACTACTACAG	CACTTAAG
chr1	55307241	G	C	55307234	55307399	55307289	55307375	+	GTTGGGTCCTTTAATGAGCTGAACTGAGTGTGAATTGCTGTAATCCCATCCTTAGAATCAGGCTGTTTTGTTGGAAAGGCCTAGAAGTCATCAATTTTGGCCTCTCACCAATGTAGGATCTCCTGTGAAGCAGAACCAACAGGTACCTGTTCATTCCCTATGGGTG	TAGCGTCTGTCCGTCTGCAGGTTGGGTCCTTTAATGAGCTGAACTGAGTGTGAATTGCTGTAATCCCATCCTTAGAATCAGGCTGTTTTGTTGGAAAGGCCTAGAAGTCATCAATTTTGGCCTCTCACCAATGTAGGATCTCCTGTGAAGCAGAACCAACAGGTACCTGTTCATTCCCTATGGGTGCAATTGACTACTAGTATCGAGTATCTAGACAACTACTACTACAG	ATCGAGTA
chr1	55307259	G	A	55307234	55307399	55307289	55307375	+	GTTGGGTGCTTTAATGAGCTGAACTAAGTGTGAATTGCTGTAATCCCATCCTTAGAATCAGGCTGTTTTGTTGGAAAGGCCTAGAAGTCATCAATTTTGGCCTCTCACCAATGTAGGATCTCCTGTGAAGCAGAACCAACAGGTACCTGTTCATTCCCTATGGGTG	TAGCGTCTGTCCGTCTGCAGGTTGGGTGCTTTAATGAGCTGAACTAAGTGTGAATTGCTGTAATCCCATCCTTAGAATCAGGCTGTTTTGTTGGAAAGGCCTAGAAGTCATCAATTTTGGCCTCTCACCAATGTAGGATCTCCTGTGAAGCAGAACCAACAGGTACCTGTTCATTCCCTATGGGTGCAATTGACTACTAGTAGCGGTGGTCTAGACAACTACTACTACAG	AGCGGTGG
chr1	55307259	G	A	55307234	55307399	55307289	55307375	+	GTTGGGTGCTTTAATGAGCTGAACTAAGTGTGAATTGCTGTAATCCCATCCTTAGAATCAGGCTGTTTTGTTGGAAAGGCCTAGAAGTCATCAATTTTGGCCTCTCACCAATGTAGGATCTCCTGTGAAGCAGAACCAACAGGTACCTGTTCATTCCCTATGGGTG	TAGCGTCTGTCCGTCTGCAGGTTGGGTGCTTTAATGAGCTGAACTAAGTGTGAATTGCTGTAATCCCATCCTTAGAATCAGGCTGTTTTGTTGGAAAGGCCTAGAAGTCATCAATTTTGGCCTCTCACCAATGTAGGATCTCCTGTGAAGCAGAACCAACAGGTACCTGTTCATTCCCTATGGGTGCAATTGACTACTAGTAGGGGATATCTAGACAACTACTACTACAG	AGGGGATA
chr1	55307259	G	A	55307234	55307399	55307289	55307375	+	GTTGGGTGCTTTAATGAGCTGAACTAAGTGTGAATTGCTGTAATCCCATCCTTAGAATCAGGCTGTTTTGTTGGAAAGGCCTAGAAGTCATCAATTTTGGCCTCTCACCAATGTAGGATCTCCTGTGAAGCAGAACCAACAGGTACCTGTTCATTCCCTATGGGTG	TAGCGTCTGTCCGTCTGCAGGTTGGGTGCTTTAATGAGCTGAACTAAGTGTGAATTGCTGTAATCCCATCCTTAGAATCAGGCTGTTTTGTTGGAAAGGCCTAGAAGTCATCAATTTTGGCCTCTCACCAATGTAGGATCTCCTGTGAAGCAGAACCAACAGGTACCTGTTCATTCCCTATGGGTGCAATTGACTACTAGTAGGGGATGTCTAGACAACTACTACTACAG	AGGGGATG
chr1	55307260	A	C	55307234	55307399	55307289	55307375	+	GTTGGGTGCTTTAATGAGCTGAACTGCGTGTGAATTGCTGTAATCCCATCCTTAGAATCAGGCTGTTTTGTTGGAAAGGCCTAGAAGTCATCAATTTTGGCCTCTCACCAATGTAGGATCTCCTGTGAAGCAGAACCAACAGGTACCTGTTCATTCCCTATGGGTG	TAGCGTCTGTCCGTCTGCAGGTTGGGTGCTTTAATGAGCTGAACTGCGTGTGAATTGCTGTAATCCCATCCTTAGAATCAGGCTGTTTTGTTGGAAAGGCCTAGAAGTCATCAATTTTGGCCTCTCACCAATGTAGGATCTCCTGTGAAGCAGAACCAACAGGTACCTGTTCATTCCCTATGGGTGCAATTGACTACTAGTATCGAGTGTCTAGACAACTACTACTACAG	ATCGAGTG
chr1	55307260	A	C	55307234	55307399	55307289	55307375	+	GTTGGGTGCTTTAATGAGCTGAACTGCGTGTGAATTGCTGTAATCCCATCCTTAGAATCAGGCTGTTTTGTTGGAAAGGCCTAGAAGTCATCAATTTTGGCCTCTCACCAATGTAGGATCTCCTGTGAAGCAGAACCAACAGGTACCTGTTCATTCCCTATGGGTG	TAGCGTCTGTCCGTCTGCAGGTTGGGTGCTTTAATGAGCTGAACTGCGTGTGAATTGCTGTAATCCCATCCTTAGAATCAGGCTGTTTTGTTGGAAAGGCCTAGAAGTCATCAATTTTGGCCTCTCACCAATGTAGGATCTCCTGTGAAGCAGAACCAACAGGTACCTGTTCATTCCCTATGGGTGCAATTGACTACTAGTAGCGGTGATCTAGACAACTACTACTACAG	AGCGGTGA
chr1	55307260	A	C	55307234	55307399	55307289	55307375	+	GTTGGGTGCTTTAATGAGCTGAACTGCGTGTGAATTGCTGTAATCCCATCCTTAGAATCAGGCTGTTTTGTTGGAAAGGCCTAGAAGTCATCAATTTTGGCCTCTCACCAATGTAGGATCTCCTGTGAAGCAGAACCAACAGGTACCTGTTCATTCCCTATGGGTG	TAGCGTCTGTCCGTCTGCAGGTTGGGTGCTTTAATGAGCTGAACTGCGTGTGAATTGCTGTAATCCCATCCTTAGAATCAGGCTGTTTTGTTGGAAAGGCCTAGAAGTCATCAATTTTGGCCTCTCACCAATGTAGGATCTCCTGTGAAGCAGAACCAACAGGTACCTGTTCATTCCCTATGGGTGCAATTGACTACTAGTACAGGTTATCTAGACAACTACTACTACAG	ACAGGTTA
chr1	55307265	G	A	55307234	55307399	55307289	55307375	+	GTTGGGTGCTTTAATGAGCTGAACTGAGTGTAAATTGCTGTAATCCCATCCTTAGAATCAGGCTGTTTTGTTGGAAAGGCCTAGAAGTCATCAATTTTGGCCTCTCACCAATGTAGGATCTCCTGTGAAGCAGAACCAACAGGTACCTGTTCATTCCCTATGGGTG	TAGCGTCTGTCCGTCTGCAGGTTGGGTGCTTTAATGAGCTGAACTGAGTGTAAATTGCTGTAATCCCATCCTTAGAATCAGGCTGTTTTGTTGGAAAGGCCTAGAAGTCATCAATTTTGGCCTCTCACCAATGTAGGATCTCCTGTGAAGCAGAACCAACAGGTACCTGTTCATTCCCTATGGGTGCAATTGACTACTAGTTGTTAGTGTCTAGACAACTACTACTACAG	TGTTAGTG
chr1	55307265	G	A	55307234	55307399	55307289	55307375	+	GTTGGGTGCTTTAATGAGCTGAACTGAGTGTAAATTGCTGTAATCCCATCCTTAGAATCAGGCTGTTTTGTTGGAAAGGCCTAGAAGTCATCAATTTTGGCCTCTCACCAATGTAGGATCTCCTGTGAAGCAGAACCAACAGGTACCTGTTCATTCCCTATGGGTG	TAGCGTCTGTCCGTCTGCAGGTTGGGTGCTTTAATGAGCTGAACTGAGTGTAAATTGCTGTAATCCCATCCTTAGAATCAGGCTGTTTTGTTGGAAAGGCCTAGAAGTCATCAATTTTGGCCTCTCACCAATGTAGGATCTCCTGTGAAGCAGAACCAACAGGTACCTGTTCATTCCCTATGGGTGCAATTGACTACTAGTACAGGTTCTCTAGACAACTACTACTACAG	ACAGGTTC
chr1	55307265	G	A	55307234	55307399	55307289	55307375	+	GTTGGGTGCTTTAATGAGCTGAACTGAGTGTAAATTGCTGTAATCCCATCCTTAGAATCAGGCTGTTTTGTTGGAAAGGCCTAGAAGTCATCAATTTTGGCCTCTCACCAATGTAGGATCTCCTGTGAAGCAGAACCAACAGGTACCTGTTCATTCCCTATGGGTG	TAGCGTCTGTCCGTCTGCAGGTTGGGTGCTTTAATGAGCTGAACTGAGTGTAAATTGCTGTAATCCCATCCTTAGAATCAGGCTGTTTTGTTGGAAAGGCCTAGAAGTCATCAATTTTGGCCTCTCACCAATGTAGGATCTCCTGTGAAGCAGAACCAACAGGTACCTGTTCATTCCCTATGGGTGCAATTGACTACTAGTACAGGTTGTCTAGACAACTACTACTACAG	ACAGGTTG
chr1	55307268	T	C	55307234	55307399	55307289	55307375	+	GTTGGGTGCTTTAATGAGCTGAACTGAGTGTGAACTGCTGTAATCCCATCCTTAGAATCAGGCTGTTTTGTTGGAAAGGCCTAGAAGTCATCAATTTTGGCCTCTCACCAATGTAGGATCTCCTGTGAAGCAGAACCAACAGGTACCTGTTCATTCCCTATGGGTG	TAGCGTCTGTCCGTCTGCAGGTTGGGTGCTTTAATGAGCTGAACTGAGTGTGAACTGCTGTAATCCCATCCTTAGAATCAGGCTGTTTTGTTGGAAAGGCCTAGAAGTCATCAATTTTGGCCTCTCACCAATGTAGGATCTCCTGTGAAGCAGAACCAACAGGTACCTGTTCATTCCCTATGGGTGCAATTGACTACTAGTATAGTCGCTCTAGACAACTACTACTACAG	ATAGTCGC
chr1	55307268	T	C	55307234	55307399	55307289	55307375	+	GTTGGGTGCTTTAATGAGCTGAACTGAGTGTGAACTGCTGTAATCCCATCCTTAGAATCAGGCTGTTTTGTTGGAAAGGCCTAGAAGTCATCAATTTTGGCCTCTCACCAATGTAGGATCTCCTGTGAAGCAGAACCAACAGGTACCTGTTCATTCCCTATGGGTG	TAGCGTCTGTCCGTCTGCAGGTTGGGTGCTTTAATGAGCTGAACTGAGTGTGAACTGCTGTAATCCCATCCTTAGAATCAGGCTGTTTTGTTGGAAAGGCCTAGAAGTCATCAATTTTGGCCTCTCACCAATGTAGGATCTCCTGTGAAGCAGAACCAACAGGTACCTGTTCATTCCCTATGGGTGCAATTGACTACTAGTAGGGGATTTCTAGACAACTACTACTACAG	AGGGGATT
chr1	55307268	T	C	55307234	55307399	55307289	55307375	+	GTTGGGTGCTTTAATGAGCTGAACTGAGTGTGAACTGCTGTAATCCCATCCTTAGAATCAGGCTGTTTTGTTGGAAAGGCCTAGAAGTCATCAATTTTGGCCTCTCACCAATGTAGGATCTCCTGTGAAGCAGAACCAACAGGTACCTGTTCATTCCCTATGGGTG	TAGCGTCTGTCCGTCTGCAGGTTGGGTGCTTTAATGAGCTGAACTGAGTGTGAACTGCTGTAATCCCATCCTTAGAATCAGGCTGTTTTGTTGGAAAGGCCTAGAAGTCATCAATTTTGGCCTCTCACCAATGTAGGATCTCCTGTGAAGCAGAACCAACAGGTACCTGTTCATTCCCTATGGGTGCAATTGACTACTAGTCTCGCATCTCTAGACAACTACTACTACAG	CTCGCATC
chr1	55307271	C	A	55307234	55307399	55307289	55307375	+	GTTGGGTGCTTTAATGAGCTGAACTGAGTGTGAATTGATGTAATCCCATCCTTAGAATCAGGCTGTTTTGTTGGAAAGGCCTAGAAGTCATCAATTTTGGCCTCTCACCAATGTAGGATCTCCTGTGAAGCAGAACCAACAGGTACCTGTTCATTCCCTATGGGTG	TAGCGTCTGTCCGTCTGCAGGTTGGGTGCTTTAATGAGCTGAACTGAGTGTGAATTGATGTAATCCCATCCTTAGAATCAGGCTGTTTTGTTGGAAAGGCCTAGAAGTCATCAATTTTGGCCTCTCACCAATGTAGGATCTCCTGTGAAGCAGAACCAACAGGTACCTGTTCATTCCCTATGGGTGCAATTGACTACTAGTCTCGCATATCTAGACAACTACTACTACAG	CTCGCATA
chr1	55307271	C	A	55307234	55307399	55307289	55307375	+	GTTGGGTGCTTTAATGAGCTGAACTGAGTGTGAATTGATGTAATCCCATCCTTAGAATCAGGCTGTTTTGTTGGAAAGGCCTAGAAGTCATCAATTTTGGCCTCTCACCAATGTAGGATCTCCTGTGAAGCAGAACCAACAGGTACCTGTTCATTCCCTATGGGTG	TAGCGTCTGTCCGTCTGCAGGTTGGGTGCTTTAATGAGCTGAACTGAGTGTGAATTGATGTAATCCCATCCTTAGAATCAGGCTGTTTTGTTGGAAAGGCCTAGAAGTCATCAATTTTGGCCTCTCACCAATGTAGGATCTCCTGTGAAGCAGAACCAACAGGTACCTGTTCATTCCCTATGGGTGCAATTGACTACTAGTATGGATGCTCTAGACAACTACTACTACAG	ATGGATGC
chr1	55307271	C	A	55307234	55307399	55307289	55307375	+	GTTGGGTGCTTTAATGAGCTGAACTGAGTGTGAATTGATGTAATCCCATCCTTAGAATCAGGCTGTTTTGTTGGAAAGGCCTAGAAGTCATCAATTTTGGCCTCTCACCAATGTAGGATCTCCTGTGAAGCAGAACCAACAGGTACCTGTTCATTCCCTATGGGTG	TAGCGTCTGTCCGTCTGCAGGTTGGGTGCTTTAATGAGCTGAACTGAGTGTGAATTGATGTAATCCCATCCTTAGAATCAGGCTGTTTTGTTGGAAAGGCCTAGAAGTCATCAATTTTGGCCTCTCACCAATGTAGGATCTCCTGTGAAGCAGAACCAACAGGTACCTGTTCATTCCCTATGGGTGCAATTGACTACTAGTACAGGTTTTCTAGACAACTACTACTACAG	ACAGGTTT
chr1	55307277	T	C	55307234	55307399	55307289	55307375	+	GTTGGGTGCTTTAATGAGCTGAACTGAGTGTGAATTGCTGTAACCCCATCCTTAGAATCAGGCTGTTTTGTTGGAAAGGCCTAGAAGTCATCAATTTTGGCCTCTCACCAATGTAGGATCTCCTGTGAAGCAGAACCAACAGGTACCTGTTCATTCCCTATGGGTG	TAGCGTCTGTCCGTCTGCAGGTTGGGTGCTTTAATGAGCTGAACTGAGTGTGAATTGCTGTAACCCCATCCTTAGAATCAGGCTGTTTTGTTGGAAAGGCCTAGAAGTCATCAATTTTGGCCTCTCACCAATGTAGGATCTCCTGTGAAGCAGAACCAACAGGTACCTGTTCATTCCCTATGGGTGCAATTGACTACTAGTAGTCGACGTCTAGACAACTACTACTACAG	AGTCGACG
chr1	55307277	T	C	55307234	55307399	55307289	55307375	+	GTTGGGTGCTTTAATGAGCTGAACTGAGTGTGAATTGCTGTAACCCCATCCTTAGAATCAGGCTGTTTTGTTGGAAAGGCCTAGAAGTCATCAATTTTGGCCTCTCACCAATGTAGGATCTCCTGTGAAGCAGAACCAACAGGTACCTGTTCATTCCCTATGGGTG	TAGCGTCTGTCCGTCTGCAGGTTGGGTGCTTTAATGAGCTGAACTGAGTGTGAATTGCTGTAACCCCATCCTTAGAATCAGGCTGTTTTGTTGGAAAGGCCTAGAAGTCATCAATTTTGGCCTCTCACCAATGTAGGATCTCCTGTGAAGCAGAACCAACAGGTACCTGTTCATTCCCTATGGGTGCAATTGACTACTAGTAGTCGACCTCTAGACAACTACTACTACAG	AGTCGACC
chr1	55307277	T	C	55307234	55307399	55307289	55307375	+	GTTGGGTGCTTTAATGAGCTGAACTGAGTGTGAATTGCTGTAACCCCATCCTTAGAATCAGGCTGTTTTGTTGGAAAGGCCTAGAAGTCATCAATTTTGGCCTCTCACCAATGTAGGATCTCCTGTGAAGCAGAACCAACAGGTACCTGTTCATTCCCTATGGGTG	TAGCGTCTGTCCGTCTGCAGGTTGGGTGCTTTAATGAGCTGAACTGAGTGTGAATTGCTGTAACCCCATCCTTAGAATCAGGCTGTTTTGTTGGAAAGGCCTAGAAGTCATCAATTTTGGCCTCTCACCAATGTAGGATCTCCTGTGAAGCAGAACCAACAGGTACCTGTTCATTCCCTATGGGTGCAATTGACTACTAGTACTACCAGTCTAGACAACTACTACTACAG	ACTACCAG
chr1	55307279	C	T	55307234	55307399	55307289	55307375	+	GTTGGGTGCTTTAATGAGCTGAACTGAGTGTGAATTGCTGTAATCTCATCCTTAGAATCAGGCTGTTTTGTTGGAAAGGCCTAGAAGTCATCAATTTTGGCCTCTCACCAATGTAGGATCTCCTGTGAAGCAGAACCAACAGGTACCTGTTCATTCCCTATGGGTG	TAGCGTCTGTCCGTCTGCAGGTTGGGTGCTTTAATGAGCTGAACTGAGTGTGAATTGCTGTAATCTCATCCTTAGAATCAGGCTGTTTTGTTGGAAAGGCCTAGAAGTCATCAATTTTGGCCTCTCACCAATGTAGGATCTCCTGTGAAGCAGAACCAACAGGTACCTGTTCATTCCCTATGGGTGCAATTGACTACTAGTAGGCATCATCTAGACAACTACTACTACAG	AGGCATCA
chr1	55307279	C	T	55307234	55307399	55307289	55307375	+	GTTGGGTGCTTTAATGAGCTGAACTGAGTGTGAATTGCTGTAATCTCATCCTTAGAATCAGGCTGTTTTGTTGGAAAGGCCTAGAAGTCATCAATTTTGGCCTCTCACCAATGTAGGATCTCCTGTGAAGCAGAACCAACAGGTACCTGTTCATTCCCTATGGGTG	TAGCGTCTGTCCGTCTGCAGGTTGGGTGCTTTAATGAGCTGAACTGAGTGTGAATTGCTGTAATCTCATCCTTAGAATCAGGCTGTTTTGTTGGAAAGGCCTAGAAGTCATCAATTTTGGCCTCTCACCAATGTAGGATCTCCTGTGAAGCAGAACCAACAGGTACCTGTTCATTCCCTATGGGTGCAATTGACTACTAGTTTAAGACTTCTAGACAACTACTACTACAG	TTAAGACT
chr1	55307279	C	T	55307234	55307399	55307289	55307375	+	GTTGGGTGCTTTAATGAGCTGAACTGAGTGTGAATTGCTGTAATCTCATCCTTAGAATCAGGCTGTTTTGTTGGAAAGGCCTAGAAGTCATCAATTTTGGCCTCTCACCAATGTAGGATCTCCTGTGAAGCAGAACCAACAGGTACCTGTTCATTCCCTATGGGTG	TAGCGTCTGTCCGTCTGCAGGTTGGGTGCTTTAATGAGCTGAACTGAGTGTGAATTGCTGTAATCTCATCCTTAGAATCAGGCTGTTTTGTTGGAAAGGCCTAGAAGTCATCAATTTTGGCCTCTCACCAATGTAGGATCTCCTGTGAAGCAGAACCAACAGGTACCTGTTCATTCCCTATGGGTGCAATTGACTACTAGTAGGCATCGTCTAGACAACTACTACTACAG	AGGCATCG
chr1	55307280	C	T	55307234	55307399	55307289	55307375	+	GTTGGGTGCTTTAATGAGCTGAACTGAGTGTGAATTGCTGTAATCCTATCCTTAGAATCAGGCTGTTTTGTTGGAAAGGCCTAGAAGTCATCAATTTTGGCCTCTCACCAATGTAGGATCTCCTGTGAAGCAGAACCAACAGGTACCTGTTCATTCCCTATGGGTG	TAGCGTCTGTCCGTCTGCAGGTTGGGTGCTTTAATGAGCTGAACTGAGTGTGAATTGCTGTAATCCTATCCTTAGAATCAGGCTGTTTTGTTGGAAAGGCCTAGAAGTCATCAATTTTGGCCTCTCACCAATGTAGGATCTCCTGTGAAGCAGAACCAACAGGTACCTGTTCATTCCCTATGGGTGCAATTGACTACTAGTGTATTCGATCTAGACAACTACTACTACAG	GTATTCGA
chr1	55307280	C	T	55307234	55307399	55307289	55307375	+	GTTGGGTGCTTTAATGAGCTGAACTGAGTGTGAATTGCTGTAATCCTATCCTTAGAATCAGGCTGTTTTGTTGGAAAGGCCTAGAAGTCATCAATTTTGGCCTCTCACCAATGTAGGATCTCCTGTGAAGCAGAACCAACAGGTACCTGTTCATTCCCTATGGGTG	TAGCGTCTGTCCGTCTGCAGGTTGGGTGCTTTAATGAGCTGAACTGAGTGTGAATTGCTGTAATCCTATCCTTAGAATCAGGCTGTTTTGTTGGAAAGGCCTAGAAGTCATCAATTTTGGCCTCTCACCAATGTAGGATCTCCTGTGAAGCAGAACCAACAGGTACCTGTTCATTCCCTATGGGTGCAATTGACTACTAGTGTATTCGCTCTAGACAACTACTACTACAG	GTATTCGC
chr1	55307280	C	T	55307234	55307399	55307289	55307375	+	GTTGGGTGCTTTAATGAGCTGAACTGAGTGTGAATTGCTGTAATCCTATCCTTAGAATCAGGCTGTTTTGTTGGAAAGGCCTAGAAGTCATCAATTTTGGCCTCTCACCAATGTAGGATCTCCTGTGAAGCAGAACCAACAGGTACCTGTTCATTCCCTATGGGTG	TAGCGTCTGTCCGTCTGCAGGTTGGGTGCTTTAATGAGCTGAACTGAGTGTGAATTGCTGTAATCCTATCCTTAGAATCAGGCTGTTTTGTTGGAAAGGCCTAGAAGTCATCAATTTTGGCCTCTCACCAATGTAGGATCTCCTGTGAAGCAGAACCAACAGGTACCTGTTCATTCCCTATGGGTGCAATTGACTACTAGTGTGATCCCTCTAGACAACTACTACTACAG	GTGATCCC
chr1	55307282	TC	T	55307234	55307399	55307289	55307375	+	GTTGGGTGCTTTAATGAGCTGAACTGAGTGTGAATTGCTGTAATCCCATCTTAGAATCAGGCTGTTTTGTTGGAAAGGCCTAGAAGTCATCAATTTTGGCCTCTCACCAATGTAGGATCTCCTGTGAAGCAGAACCAACAGGTACCTGTTCATTCCCTATGGGTG	TAGCGTCTGTCCGTCTGCAGGTTGGGTGCTTTAATGAGCTGAACTGAGTGTGAATTGCTGTAATCCCATCTTAGAATCAGGCTGTTTTGTTGGAAAGGCCTAGAAGTCATCAATTTTGGCCTCTCACCAATGTAGGATCTCCTGTGAAGCAGAACCAACAGGTACCTGTTCATTCCCTATGGGTGCAATTGACTACTAGTAGCCGGGGTCTAGACAACTACTACTACAG	AGCCGGGG
chr1	55307282	TC	T	55307234	55307399	55307289	55307375	+	GTTGGGTGCTTTAATGAGCTGAACTGAGTGTGAATTGCTGTAATCCCATCTTAGAATCAGGCTGTTTTGTTGGAAAGGCCTAGAAGTCATCAATTTTGGCCTCTCACCAATGTAGGATCTCCTGTGAAGCAGAACCAACAGGTACCTGTTCATTCCCTATGGGTG	TAGCGTCTGTCCGTCTGCAGGTTGGGTGCTTTAATGAGCTGAACTGAGTGTGAATTGCTGTAATCCCATCTTAGAATCAGGCTGTTTTGTTGGAAAGGCCTAGAAGTCATCAATTTTGGCCTCTCACCAATGTAGGATCTCCTGTGAAGCAGAACCAACAGGTACCTGTTCATTCCCTATGGGTGCAATTGACTACTAGTCTCCCACATCTAGACAACTACTACTACAG	CTCCCACA
chr1	55307282	TC	T	55307234	55307399	55307289	55307375	+	GTTGGGTGCTTTAATGAGCTGAACTGAGTGTGAATTGCTGTAATCCCATCTTAGAATCAGGCTGTTTTGTTGGAAAGGCCTAGAAGTCATCAATTTTGGCCTCTCACCAATGTAGGATCTCCTGTGAAGCAGAACCAACAGGTACCTGTTCATTCCCTATGGGTG	TAGCGTCTGTCCGTCTGCAGGTTGGGTGCTTTAATGAGCTGAACTGAGTGTGAATTGCTGTAATCCCATCTTAGAATCAGGCTGTTTTGTTGGAAAGGCCTAGAAGTCATCAATTTTGGCCTCTCACCAATGTAGGATCTCCTGTGAAGCAGAACCAACAGGTACCTGTTCATTCCCTATGGGTGCAATTGACTACTAGTTTAAGACCTCTAGACAACTACTACTACAG	TTAAGACC
chr1	55307296	C	A	55307234	55307399	55307289	55307375	+	GTTGGGTGCTTTAATGAGCTGAACTGAGTGTGAATTGCTGTAATCCCATCCTTAGAATCAGGATGTTTTGTTGGAAAGGCCTAGAAGTCATCAATTTTGGCCTCTCACCAATGTAGGATCTCCTGTGAAGCAGAACCAACAGGTACCTGTTCATTCCCTATGGGTG	TAGCGTCTGTCCGTCTGCAGGTTGGGTGCTTTAATGAGCTGAACTGAGTGTGAATTGCTGTAATCCCATCCTTAGAATCAGGATGTTTTGTTGGAAAGGCCTAGAAGTCATCAATTTTGGCCTCTCACCAATGTAGGATCTCCTGTGAAGCAGAACCAACAGGTACCTGTTCATTCCCTATGGGTGCAATTGACTACTAGTTTAAGACATCTAGACAACTACTACTACAG	TTAAGACA
chr1	55307296	C	A	55307234	55307399	55307289	55307375	+	GTTGGGTGCTTTAATGAGCTGAACTGAGTGTGAATTGCTGTAATCCCATCCTTAGAATCAGGATGTTTTGTTGGAAAGGCCTAGAAGTCATCAATTTTGGCCTCTCACCAATGTAGGATCTCCTGTGAAGCAGAACCAACAGGTACCTGTTCATTCCCTATGGGTG	TAGCGTCTGTCCGTCTGCAGGTTGGGTGCTTTAATGAGCTGAACTGAGTGTGAATTGCTGTAATCCCATCCTTAGAATCAGGATGTTTTGTTGGAAAGGCCTAGAAGTCATCAATTTTGGCCTCTCACCAATGTAGGATCTCCTGTGAAGCAGAACCAACAGGTACCTGTTCATTCCCTATGGGTGCAATTGACTACTAGTTGAAATCGTCTAGACAACTACTACTACAG	TGAAATCG
chr1	55307296	C	A	55307234	55307399	55307289	55307375	+	GTTGGGTGCTTTAATGAGCTGAACTGAGTGTGAATTGCTGTAATCCCATCCTTAGAATCAGGATGTTTTGTTGGAAAGGCCTAGAAGTCATCAATTTTGGCCTCTCACCAATGTAGGATCTCCTGTGAAGCAGAACCAACAGGTACCTGTTCATTCCCTATGGGTG	TAGCGTCTGTCCGTCTGCAGGTTGGGTGCTTTAATGAGCTGAACTGAGTGTGAATTGCTGTAATCCCATCCTTAGAATCAGGATGTTTTGTTGGAAAGGCCTAGAAGTCATCAATTTTGGCCTCTCACCAATGTAGGATCTCCTGTGAAGCAGAACCAACAGGTACCTGTTCATTCCCTATGGGTGCAATTGACTACTAGTGGGGACTTTCTAGACAACTACTACTACAG	GGGGACTT
chr1	55307307	G	C	55307234	55307399	55307289	55307375	+	GTTGGGTGCTTTAATGAGCTGAACTGAGTGTGAATTGCTGTAATCCCATCCTTAGAATCAGGCTGTTTTGTTGCAAAGGCCTAGAAGTCATCAATTTTGGCCTCTCACCAATGTAGGATCTCCTGTGAAGCAGAACCAACAGGTACCTGTTCATTCCCTATGGGTG	TAGCGTCTGTCCGTCTGCAGGTTGGGTGCTTTAATGAGCTGAACTGAGTGTGAATTGCTGTAATCCCATCCTTAGAATCAGGCTGTTTTGTTGCAAAGGCCTAGAAGTCATCAATTTTGGCCTCTCACCAATGTAGGATCTCCTGTGAAGCAGAACCAACAGGTACCTGTTCATTCCCTATGGGTGCAATTGACTACTAGTTGAAATCATCTAGACAACTACTACTACAG	TGAAATCA
chr1	55307307	G	C	55307234	55307399	55307289	55307375	+	GTTGGGTGCTTTAATGAGCTGAACTGAGTGTGAATTGCTGTAATCCCATCCTTAGAATCAGGCTGTTTTGTTGCAAAGGCCTAGAAGTCATCAATTTTGGCCTCTCACCAATGTAGGATCTCCTGTGAAGCAGAACCAACAGGTACCTGTTCATTCCCTATGGGTG	TAGCGTCTGTCCGTCTGCAGGTTGGGTGCTTTAATGAGCTGAACTGAGTGTGAATTGCTGTAATCCCATCCTTAGAATCAGGCTGTTTTGTTGCAAAGGCCTAGAAGTCATCAATTTTGGCCTCTCACCAATGTAGGATCTCCTGTGAAGCAGAACCAACAGGTACCTGTTCATTCCCTATGGGTGCAATTGACTACTAGTGCGGGGTATCTAGACAACTACTACTACAG	GCGGGGTA
chr1	55307307	G	C	55307234	55307399	55307289	55307375	+	GTTGGGTGCTTTAATGAGCTGAACTGAGTGTGAATTGCTGTAATCCCATCCTTAGAATCAGGCTGTTTTGTTGCAAAGGCCTAGAAGTCATCAATTTTGGCCTCTCACCAATGTAGGATCTCCTGTGAAGCAGAACCAACAGGTACCTGTTCATTCCCTATGGGTG	TAGCGTCTGTCCGTCTGCAGGTTGGGTGCTTTAATGAGCTGAACTGAGTGTGAATTGCTGTAATCCCATCCTTAGAATCAGGCTGTTTTGTTGCAAAGGCCTAGAAGTCATCAATTTTGGCCTCTCACCAATGTAGGATCTCCTGTGAAGCAGAACCAACAGGTACCTGTTCATTCCCTATGGGTGCAATTGACTACTAGTAATAGCCGTCTAGACAACTACTACTACAG	AATAGCCG
chr1	55307312	G	A	55307234	55307399	55307289	55307375	+	GTTGGGTGCTTTAATGAGCTGAACTGAGTGTGAATTGCTGTAATCCCATCCTTAGAATCAGGCTGTTTTGTTGGAAAGACCTAGAAGTCATCAATTTTGGCCTCTCACCAATGTAGGATCTCCTGTGAAGCAGAACCAACAGGTACCTGTTCATTCCCTATGGGTG	TAGCGTCTGTCCGTCTGCAGGTTGGGTGCTTTAATGAGCTGAACTGAGTGTGAATTGCTGTAATCCCATCCTTAGAATCAGGCTGTTTTGTTGGAAAGACCTAGAAGTCATCAATTTTGGCCTCTCACCAATGTAGGATCTCCTGTGAAGCAGAACCAACAGGTACCTGTTCATTCCCTATGGGTGCAATTGACTACTAGTCCATTGGATCTAGACAACTACTACTACAG	CCATTGGA
chr1	55307312	G	A	55307234	55307399	55307289	55307375	+	GTTGGGTGCTTTAATGAGCTGAACTGAGTGTGAATTGCTGTAATCCCATCCTTAGAATCAGGCTGTTTTGTTGGAAAGACCTAGAAGTCATCAATTTTGGCCTCTCACCAATGTAGGATCTCCTGTGAAGCAGAACCAACAGGTACCTGTTCATTCCCTATGGGTG	TAGCGTCTGTCCGTCTGCAGGTTGGGTGCTTTAATGAGCTGAACTGAGTGTGAATTGCTGTAATCCCATCCTTAGAATCAGGCTGTTTTGTTGGAAAGACCTAGAAGTCATCAATTTTGGCCTCTCACCAATGTAGGATCTCCTGTGAAGCAGAACCAACAGGTACCTGTTCATTCCCTATGGGTGCAATTGACTACTAGTGGGGACTATCTAGACAACTACTACTACAG	GGGGACTA
chr1	55307312	G	A	55307234	55307399	55307289	55307375	+	GTTGGGTGCTTTAATGAGCTGAACTGAGTGTGAATTGCTGTAATCCCATCCTTAGAATCAGGCTGTTTTGTTGGAAAGACCTAGAAGTCATCAATTTTGGCCTCTCACCAATGTAGGATCTCCTGTGAAGCAGAACCAACAGGTACCTGTTCATTCCCTATGGGTG	TAGCGTCTGTCCGTCTGCAGGTTGGGTGCTTTAATGAGCTGAACTGAGTGTGAATTGCTGTAATCCCATCCTTAGAATCAGGCTGTTTTGTTGGAAAGACCTAGAAGTCATCAATTTTGGCCTCTCACCAATGTAGGATCTCCTGTGAAGCAGAACCAACAGGTACCTGTTCATTCCCTATGGGTGCAATTGACTACTAGTCCTTTTAGTCTAGACAACTACTACTACAG	CCTTTTAG
chr1	55307322	C	A	55307234	55307399	55307289	55307375	+	GTTGGGTGCTTTAATGAGCTGAACTGAGTGTGAATTGCTGTAATCCCATCCTTAGAATCAGGCTGTTTTGTTGGAAAGGCCTAGAAGTAATCAATTTTGGCCTCTCACCAATGTAGGATCTCCTGTGAAGCAGAACCAACAGGTACCTGTTCATTCCCTATGGGTG	TAGCGTCTGTCCGTCTGCAGGTTGGGTGCTTTAATGAGCTGAACTGAGTGTGAATTGCTGTAATCCCATCCTTAGAATCAGGCTGTTTTGTTGGAAAGGCCTAGAAGTAATCAATTTTGGCCTCTCACCAATGTAGGATCTCCTGTGAAGCAGAACCAACAGGTACCTGTTCATTCCCTATGGGTGCAATTGACTACTAGTGGGGACTCTCTAGACAACTACTACTACAG	GGGGACTC
chr1	55307322	C	A	55307234	55307399	55307289	55307375	+	GTTGGGTGCTTTAATGAGCTGAACTGAGTGTGAATTGCTGTAATCCCATCCTTAGAATCAGGCTGTTTTGTTGGAAAGGCCTAGAAGTAATCAATTTTGGCCTCTCACCAATGTAGGATCTCCTGTGAAGCAGAACCAACAGGTACCTGTTCATTCCCTATGGGTG	TAGCGTCTGTCCGTCTGCAGGTTGGGTGCTTTAATGAGCTGAACTGAGTGTGAATTGCTGTAATCCCATCCTTAGAATCAGGCTGTTTTGTTGGAAAGGCCTAGAAGTAATCAATTTTGGCCTCTCACCAATGTAGGATCTCCTGTGAAGCAGAACCAACAGGTACCTGTTCATTCCCTATGGGTGCAATTGACTACTAGTCCTTTTAATCTAGACAACTACTACTACAG	CCTTTTAA
chr1	55307322	C	A	55307234	55307399	55307289	55307375	+	GTTGGGTGCTTTAATGAGCTGAACTGAGTGTGAATTGCTGTAATCCCATCCTTAGAATCAGGCTGTTTTGTTGGAAAGGCCTAGAAGTAATCAATTTTGGCCTCTCACCAATGTAGGATCTCCTGTGAAGCAGAACCAACAGGTACCTGTTCATTCCCTATGGGTG	TAGCGTCTGTCCGTCTGCAGGTTGGGTGCTTTAATGAGCTGAACTGAGTGTGAATTGCTGTAATCCCATCCTTAGAATCAGGCTGTTTTGTTGGAAAGGCCTAGAAGTAATCAATTTTGGCCTCTCACCAATGTAGGATCTCCTGTGAAGCAGAACCAACAGGTACCTGTTCATTCCCTATGGGTGCAATTGACTACTAGTGGGGACTGTCTAGACAACTACTACTACAG	GGGGACTG
chr1	55307326	A	C	55307234	55307399	55307289	55307375	+	GTTGGGTGCTTTAATGAGCTGAACTGAGTGTGAATTGCTGTAATCCCATCCTTAGAATCAGGCTGTTTTGTTGGAAAGGCCTAGAAGTCATCCATTTTGGCCTCTCACCAATGTAGGATCTCCTGTGAAGCAGAACCAACAGGTACCTGTTCATTCCCTATGGGTG	TAGCGTCTGTCCGTCTGCAGGTTGGGTGCTTTAATGAGCTGAACTGAGTGTGAATTGCTGTAATCCCATCCTTAGAATCAGGCTGTTTTGTTGGAAAGGCCTAGAAGTCATCCATTTTGGCCTCTCACCAATGTAGGATCTCCTGTGAAGCAGAACCAACAGGTACCTGTTCATTCCCTATGGGTGCAATTGACTACTAGTAATAGCCTTCTAGACAACTACTACTACAG	AATAGCCT
chr1	55307326	A	C	55307234	55307399	55307289	55307375	+	GTTGGGTGCTTTAATGAGCTGAACTGAGTGTGAATTGCTGTAATCCCATCCTTAGAATCAGGCTGTTTTGTTGGAAAGGCCTAGAAGTCATCCATTTTGGCCTCTCACCAATGTAGGATCTCCTGTGAAGCAGAACCAACAGGTACCTGTTCATTCCCTATGGGTG	TAGCGTCTGTCCGTCTGCAGGTTGGGTGCTTTAATGAGCTGAACTGAGTGTGAATTGCTGTAATCCCATCCTTAGAATCAGGCTGTTTTGTTGGAAAGGCCTAGAAGTCATCCATTTTGGCCTCTCACCAATGTAGGATCTCCTGTGAAGCAGAACCAACAGGTACCTGTTCATTCCCTATGGGTGCAATTGACTACTAGTTGCCGCGCTCTAGACAACTACTACTACAG	TGCCGCGC
chr1	55307326	A	C	55307234	55307399	55307289	55307375	+	GTTGGGTGCTTTAATGAGCTGAACTGAGTGTGAATTGCTGTAATCCCATCCTTAGAATCAGGCTGTTTTGTTGGAAAGGCCTAGAAGTCATCCATTTTGGCCTCTCACCAATGTAGGATCTCCTGTGAAGCAGAACCAACAGGTACCTGTTCATTCCCTATGGGTG	TAGCGTCTGTCCGTCTGCAGGTTGGGTGCTTTAATGAGCTGAACTGAGTGTGAATTGCTGTAATCCCATCCTTAGAATCAGGCTGTTTTGTTGGAAAGGCCTAGAAGTCATCCATTTTGGCCTCTCACCAATGTAGGATCTCCTGTGAAGCAGAACCAACAGGTACCTGTTCATTCCCTATGGGTGCAATTGACTACTAGTACGTCAAATCTAGACAACTACTACTACAG	ACGTCAAA
chr1	55307327	A	G	55307234	55307399	55307289	55307375	+	GTTGGGTGCTTTAATGAGCTGAACTGAGTGTGAATTGCTGTAATCCCATCCTTAGAATCAGGCTGTTTTGTTGGAAAGGCCTAGAAGTCATCAGTTTTGGCCTCTCACCAATGTAGGATCTCCTGTGAAGCAGAACCAACAGGTACCTGTTCATTCCCTATGGGTG	TAGCGTCTGTCCGTCTGCAGGTTGGGTGCTTTAATGAGCTGAACTGAGTGTGAATTGCTGTAATCCCATCCTTAGAATCAGGCTGTTTTGTTGGAAAGGCCTAGAAGTCATCAGTTTTGGCCTCTCACCAATGTAGGATCTCCTGTGAAGCAGAACCAACAGGTACCTGTTCATTCCCTATGGGTGCAATTGACTACTAGTTGCCGCGGTCTAGACAACTACTACTACAG	TGCCGCGG
chr1	55307327	A	G	55307234	55307399	55307289	55307375	+	GTTGGGTGCTTTAATGAGCTGAACTGAGTGTGAATTGCTGTAATCCCATCCTTAGAATCAGGCTGTTTTGTTGGAAAGGCCTAGAAGTCATCAGTTTTGGCCTCTCACCAATGTAGGATCTCCTGTGAAGCAGAACCAACAGGTACCTGTTCATTCCCTATGGGTG	TAGCGTCTGTCCGTCTGCAGGTTGGGTGCTTTAATGAGCTGAACTGAGTGTGAATTGCTGTAATCCCATCCTTAGAATCAGGCTGTTTTGTTGGAAAGGCCTAGAAGTCATCAGTTTTGGCCTCTCACCAATGTAGGATCTCCTGTGAAGCAGAACCAACAGGTACCTGTTCATTCCCTATGGGTGCAATTGACTACTAGTGTAACATATCTAGACAACTACTACTACAG	GTAACATA
chr1	55307327	A	G	55307234	55307399	55307289	55307375	+	GTTGGGTGCTTTAATGAGCTGAACTGAGTGTGAATTGCTGTAATCCCATCCTTAGAATCAGGCTGTTTTGTTGGAAAGGCCTAGAAGTCATCAGTTTTGGCCTCTCACCAATGTAGGATCTCCTGTGAAGCAGAACCAACAGGTACCTGTTCATTCCCTATGGGTG	TAGCGTCTGTCCGTCTGCAGGTTGGGTGCTTTAATGAGCTGAACTGAGTGTGAATTGCTGTAATCCCATCCTTAGAATCAGGCTGTTTTGTTGGAAAGGCCTAGAAGTCATCAGTTTTGGCCTCTCACCAATGTAGGATCTCCTGTGAAGCAGAACCAACAGGTACCTGTTCATTCCCTATGGGTGCAATTGACTACTAGTGATTTTTCTCTAGACAACTACTACTACAG	GATTTTTC
chr1	55307332	G	T	55307234	55307399	55307289	55307375	+	GTTGGGTGCTTTAATGAGCTGAACTGAGTGTGAATTGCTGTAATCCCATCCTTAGAATCAGGCTGTTTTGTTGGAAAGGCCTAGAAGTCATCAATTTTTGCCTCTCACCAATGTAGGATCTCCTGTGAAGCAGAACCAACAGGTACCTGTTCATTCCCTATGGGTG	TAGCGTCTGTCCGTCTGCAGGTTGGGTGCTTTAATGAGCTGAACTGAGTGTGAATTGCTGTAATCCCATCCTTAGAATCAGGCTGTTTTGTTGGAAAGGCCTAGAAGTCATCAATTTTTGCCTCTCACCAATGTAGGATCTCCTGTGAAGCAGAACCAACAGGTACCTGTTCATTCCCTATGGGTGCAATTGACTACTAGTATTGGATATCTAGACAACTACTACTACAG	ATTGGATA
chr1	55307332	G	T	55307234	55307399	55307289	55307375	+	GTTGGGTGCTTTAATGAGCTGAACTGAGTGTGAATTGCTGTAATCCCATCCTTAGAATCAGGCTGTTTTGTTGGAAAGGCCTAGAAGTCATCAATTTTTGCCTCTCACCAATGTAGGATCTCCTGTGAAGCAGAACCAACAGGTACCTGTTCATTCCCTATGGGTG	TAGCGTCTGTCCGTCTGCAGGTTGGGTGCTTTAATGAGCTGAACTGAGTGTGAATTGCTGTAATCCCATCCTTAGAATCAGGCTGTTTTGTTGGAAAGGCCTAGAAGTCATCAATTTTTGCCTCTCACCAATGTAGGATCTCCTGTGAAGCAGAACCAACAGGTACCTGTTCATTCCCTATGGGTGCAATTGACTACTAGTCGGTTTGTTCTAGACAACTACTACTACAG	CGGTTTGT
chr1	55307332	G	T	55307234	55307399	55307289	55307375	+	GTTGGGTGCTTTAATGAGCTGAACTGAGTGTGAATTGCTGTAATCCCATCCTTAGAATCAGGCTGTTTTGTTGGAAAGGCCTAGAAGTCATCAATTTTTGCCTCTCACCAATGTAGGATCTCCTGTGAAGCAGAACCAACAGGTACCTGTTCATTCCCTATGGGTG	TAGCGTCTGTCCGTCTGCAGGTTGGGTGCTTTAATGAGCTGAACTGAGTGTGAATTGCTGTAATCCCATCCTTAGAATCAGGCTGTTTTGTTGGAAAGGCCTAGAAGTCATCAATTTTTGCCTCTCACCAATGTAGGATCTCCTGTGAAGCAGAACCAACAGGTACCTGTTCATTCCCTATGGGTGCAATTGACTACTAGTATTGGATCTCTAGACAACTACTACTACAG	ATTGGATC
chr1	55307344	A	G	55307234	55307399	55307289	55307375	+	GTTGGGTGCTTTAATGAGCTGAACTGAGTGTGAATTGCTGTAATCCCATCCTTAGAATCAGGCTGTTTTGTTGGAAAGGCCTAGAAGTCATCAATTTTGGCCTCTCACCAGTGTAGGATCTCCTGTGAAGCAGAACCAACAGGTACCTGTTCATTCCCTATGGGTG	TAGCGTCTGTCCGTCTGCAGGTTGGGTGCTTTAATGAGCTGAACTGAGTGTGAATTGCTGTAATCCCATCCTTAGAATCAGGCTGTTTTGTTGGAAAGGCCTAGAAGTCATCAATTTTGGCCTCTCACCAGTGTAGGATCTCCTGTGAAGCAGAACCAACAGGTACCTGTTCATTCCCTATGGGTGCAATTGACTACTAGTAGTCGACTTCTAGACAACTACTACTACAG	AGTCGACT
chr1	55307344	A	G	55307234	55307399	55307289	55307375	+	GTTGGGTGCTTTAATGAGCTGAACTGAGTGTGAATTGCTGTAATCCCATCCTTAGAATCAGGCTGTTTTGTTGGAAAGGCCTAGAAGTCATCAATTTTGGCCTCTCACCAGTGTAGGATCTCCTGTGAAGCAGAACCAACAGGTACCTGTTCATTCCCTATGGGTG	TAGCGTCTGTCCGTCTGCAGGTTGGGTGCTTTAATGAGCTGAACTGAGTGTGAATTGCTGTAATCCCATCCTTAGAATCAGGCTGTTTTGTTGGAAAGGCCTAGAAGTCATCAATTTTGGCCTCTCACCAGTGTAGGATCTCCTGTGAAGCAGAACCAACAGGTACCTGTTCATTCCCTATGGGTGCAATTGACTACTAGTCGGTTTGCTCTAGACAACTACTACTACAG	CGGTTTGC
chr1	55307344	A	G	55307234	55307399	55307289	55307375	+	GTTGGGTGCTTTAATGAGCTGAACTGAGTGTGAATTGCTGTAATCCCATCCTTAGAATCAGGCTGTTTTGTTGGAAAGGCCTAGAAGTCATCAATTTTGGCCTCTCACCAGTGTAGGATCTCCTGTGAAGCAGAACCAACAGGTACCTGTTCATTCCCTATGGGTG	TAGCGTCTGTCCGTCTGCAGGTTGGGTGCTTTAATGAGCTGAACTGAGTGTGAATTGCTGTAATCCCATCCTTAGAATCAGGCTGTTTTGTTGGAAAGGCCTAGAAGTCATCAATTTTGGCCTCTCACCAGTGTAGGATCTCCTGTGAAGCAGAACCAACAGGTACCTGTTCATTCCCTATGGGTGCAATTGACTACTAGTCGGTTTGATCTAGACAACTACTACTACAG	CGGTTTGA
chr1	55307346	G	A	55307234	55307399	55307289	55307375	+	GTTGGGTGCTTTAATGAGCTGAACTGAGTGTGAATTGCTGTAATCCCATCCTTAGAATCAGGCTGTTTTGTTGGAAAGGCCTAGAAGTCATCAATTTTGGCCTCTCACCAATATAGGATCTCCTGTGAAGCAGAACCAACAGGTACCTGTTCATTCCCTATGGGTG	TAGCGTCTGTCCGTCTGCAGGTTGGGTGCTTTAATGAGCTGAACTGAGTGTGAATTGCTGTAATCCCATCCTTAGAATCAGGCTGTTTTGTTGGAAAGGCCTAGAAGTCATCAATTTTGGCCTCTCACCAATATAGGATCTCCTGTGAAGCAGAACCAACAGGTACCTGTTCATTCCCTATGGGTGCAATTGACTACTAGTCGGTTTGGTCTAGACAACTACTACTACAG	CGGTTTGG
chr1	55307346	G	A	55307234	55307399	55307289	55307375	+	GTTGGGTGCTTTAATGAGCTGAACTGAGTGTGAATTGCTGTAATCCCATCCTTAGAATCAGGCTGTTTTGTTGGAAAGGCCTAGAAGTCATCAATTTTGGCCTCTCACCAATATAGGATCTCCTGTGAAGCAGAACCAACAGGTACCTGTTCATTCCCTATGGGTG	TAGCGTCTGTCCGTCTGCAGGTTGGGTGCTTTAATGAGCTGAACTGAGTGTGAATTGCTGTAATCCCATCCTTAGAATCAGGCTGTTTTGTTGGAAAGGCCTAGAAGTCATCAATTTTGGCCTCTCACCAATATAGGATCTCCTGTGAAGCAGAACCAACAGGTACCTGTTCATTCCCTATGGGTGCAATTGACTACTAGTGTATCTGCTCTAGACAACTACTACTACAG	GTATCTGC
chr1	55307346	G	A	55307234	55307399	55307289	55307375	+	GTTGGGTGCTTTAATGAGCTGAACTGAGTGTGAATTGCTGTAATCCCATCCTTAGAATCAGGCTGTTTTGTTGGAAAGGCCTAGAAGTCATCAATTTTGGCCTCTCACCAATATAGGATCTCCTGTGAAGCAGAACCAACAGGTACCTGTTCATTCCCTATGGGTG	TAGCGTCTGTCCGTCTGCAGGTTGGGTGCTTTAATGAGCTGAACTGAGTGTGAATTGCTGTAATCCCATCCTTAGAATCAGGCTGTTTTGTTGGAAAGGCCTAGAAGTCATCAATTTTGGCCTCTCACCAATATAGGATCTCCTGTGAAGCAGAACCAACAGGTACCTGTTCATTCCCTATGGGTGCAATTGACTACTAGTGTATCTGATCTAGACAACTACTACTACAG	GTATCTGA
chr1	55307347	T	G	55307234	55307399	55307289	55307375	+	GTTGGGTGCTTTAATGAGCTGAACTGAGTGTGAATTGCTGTAATCCCATCCTTAGAATCAGGCTGTTTTGTTGGAAAGGCCTAGAAGTCATCAATTTTGGCCTCTCACCAATGGAGGATCTCCTGTGAAGCAGAACCAACAGGTACCTGTTCATTCCCTATGGGTG	TAGCGTCTGTCCGTCTGCAGGTTGGGTGCTTTAATGAGCTGAACTGAGTGTGAATTGCTGTAATCCCATCCTTAGAATCAGGCTGTTTTGTTGGAAAGGCCTAGAAGTCATCAATTTTGGCCTCTCACCAATGGAGGATCTCCTGTGAAGCAGAACCAACAGGTACCTGTTCATTCCCTATGGGTGCAATTGACTACTAGTTGTGAGAGTCTAGACAACTACTACTACAG	TGTGAGAG
chr1	55307347	T	G	55307234	55307399	55307289	55307375	+	GTTGGGTGCTTTAATGAGCTGAACTGAGTGTGAATTGCTGTAATCCCATCCTTAGAATCAGGCTGTTTTGTTGGAAAGGCCTAGAAGTCATCAATTTTGGCCTCTCACCAATGGAGGATCTCCTGTGAAGCAGAACCAACAGGTACCTGTTCATTCCCTATGGGTG	TAGCGTCTGTCCGTCTGCAGGTTGGGTGCTTTAATGAGCTGAACTGAGTGTGAATTGCTGTAATCCCATCCTTAGAATCAGGCTGTTTTGTTGGAAAGGCCTAGAAGTCATCAATTTTGGCCTCTCACCAATGGAGGATCTCCTGTGAAGCAGAACCAACAGGTACCTGTTCATTCCCTATGGGTGCAATTGACTACTAGTGGCTCCACTCTAGACAACTACTACTACAG	GGCTCCAC
chr1	55307347	T	G	55307234	55307399	55307289	55307375	+	GTTGGGTGCTTTAATGAGCTGAACTGAGTGTGAATTGCTGTAATCCCATCCTTAGAATCAGGCTGTTTTGTTGGAAAGGCCTAGAAGTCATCAATTTTGGCCTCTCACCAATGGAGGATCTCCTGTGAAGCAGAACCAACAGGTACCTGTTCATTCCCTATGGGTG	TAGCGTCTGTCCGTCTGCAGGTTGGGTGCTTTAATGAGCTGAACTGAGTGTGAATTGCTGTAATCCCATCCTTAGAATCAGGCTGTTTTGTTGGAAAGGCCTAGAAGTCATCAATTTTGGCCTCTCACCAATGGAGGATCTCCTGTGAAGCAGAACCAACAGGTACCTGTTCATTCCCTATGGGTGCAATTGACTACTAGTACGACTTGTCTAGACAACTACTACTACAG	ACGACTTG
chr1	55307352	T	C	55307234	55307399	55307289	55307375	+	GTTGGGTGCTTTAATGAGCTGAACTGAGTGTGAATTGCTGTAATCCCATCCTTAGAATCAGGCTGTTTTGTTGGAAAGGCCTAGAAGTCATCAATTTTGGCCTCTCACCAATGTAGGACCTCCTGTGAAGCAGAACCAACAGGTACCTGTTCATTCCCTATGGGTG	TAGCGTCTGTCCGTCTGCAGGTTGGGTGCTTTAATGAGCTGAACTGAGTGTGAATTGCTGTAATCCCATCCTTAGAATCAGGCTGTTTTGTTGGAAAGGCCTAGAAGTCATCAATTTTGGCCTCTCACCAATGTAGGACCTCCTGTGAAGCAGAACCAACAGGTACCTGTTCATTCCCTATGGGTGCAATTGACTACTAGTTGATATACTCTAGACAACTACTACTACAG	TGATATAC
chr1	55307352	T	C	55307234	55307399	55307289	55307375	+	GTTGGGTGCTTTAATGAGCTGAACTGAGTGTGAATTGCTGTAATCCCATCCTTAGAATCAGGCTGTTTTGTTGGAAAGGCCTAGAAGTCATCAATTTTGGCCTCTCACCAATGTAGGACCTCCTGTGAAGCAGAACCAACAGGTACCTGTTCATTCCCTATGGGTG	TAGCGTCTGTCCGTCTGCAGGTTGGGTGCTTTAATGAGCTGAACTGAGTGTGAATTGCTGTAATCCCATCCTTAGAATCAGGCTGTTTTGTTGGAAAGGCCTAGAAGTCATCAATTTTGGCCTCTCACCAATGTAGGACCTCCTGTGAAGCAGAACCAACAGGTACCTGTTCATTCCCTATGGGTGCAATTGACTACTAGTACGACTTATCTAGACAACTACTACTACAG	ACGACTTA
chr1	55307352	T	C	55307234	55307399	55307289	55307375	+	GTTGGGTGCTTTAATGAGCTGAACTGAGTGTGAATTGCTGTAATCCCATCCTTAGAATCAGGCTGTTTTGTTGGAAAGGCCTAGAAGTCATCAATTTTGGCCTCTCACCAATGTAGGACCTCCTGTGAAGCAGAACCAACAGGTACCTGTTCATTCCCTATGGGTG	TAGCGTCTGTCCGTCTGCAGGTTGGGTGCTTTAATGAGCTGAACTGAGTGTGAATTGCTGTAATCCCATCCTTAGAATCAGGCTGTTTTGTTGGAAAGGCCTAGAAGTCATCAATTTTGGCCTCTCACCAATGTAGGACCTCCTGTGAAGCAGAACCAACAGGTACCTGTTCATTCCCTATGGGTGCAATTGACTACTAGTGGCTCCAGTCTAGACAACTACTACTACAG	GGCTCCAG
chr1	55307355	C	T	55307234	55307399	55307289	55307375	+	GTTGGGTGCTTTAATGAGCTGAACTGAGTGTGAATTGCTGTAATCCCATCCTTAGAATCAGGCTGTTTTGTTGGAAAGGCCTAGAAGTCATCAATTTTGGCCTCTCACCAATGTAGGATCTTCTGTGAAGCAGAACCAACAGGTACCTGTTCATTCCCTATGGGTG	TAGCGTCTGTCCGTCTGCAGGTTGGGTGCTTTAATGAGCTGAACTGAGTGTGAATTGCTGTAATCCCATCCTTAGAATCAGGCTGTTTTGTTGGAAAGGCCTAGAAGTCATCAATTTTGGCCTCTCACCAATGTAGGATCTTCTGTGAAGCAGAACCAACAGGTACCTGTTCATTCCCTATGGGTGCAATTGACTACTAGTTGTGAGAATCTAGACAACTACTACTACAG	TGTGAGAA
chr1	55307355	C	T	55307234	55307399	55307289	55307375	+	GTTGGGTGCTTTAATGAGCTGAACTGAGTGTGAATTGCTGTAATCCCATCCTTAGAATCAGGCTGTTTTGTTGGAAAGGCCTAGAAGTCATCAATTTTGGCCTCTCACCAATGTAGGATCTTCTGTGAAGCAGAACCAACAGGTACCTGTTCATTCCCTATGGGTG	TAGCGTCTGTCCGTCTGCAGGTTGGGTGCTTTAATGAGCTGAACTGAGTGTGAATTGCTGTAATCCCATCCTTAGAATCAGGCTGTTTTGTTGGAAAGGCCTAGAAGTCATCAATTTTGGCCTCTCACCAATGTAGGATCTTCTGTGAAGCAGAACCAACAGGTACCTGTTCATTCCCTATGGGTGCAATTGACTACTAGTATGGCGTCTCTAGACAACTACTACTACAG	ATGGCGTC
chr1	55307355	C	T	55307234	55307399	55307289	55307375	+	GTTGGGTGCTTTAATGAGCTGAACTGAGTGTGAATTGCTGTAATCCCATCCTTAGAATCAGGCTGTTTTGTTGGAAAGGCCTAGAAGTCATCAATTTTGGCCTCTCACCAATGTAGGATCTTCTGTGAAGCAGAACCAACAGGTACCTGTTCATTCCCTATGGGTG	TAGCGTCTGTCCGTCTGCAGGTTGGGTGCTTTAATGAGCTGAACTGAGTGTGAATTGCTGTAATCCCATCCTTAGAATCAGGCTGTTTTGTTGGAAAGGCCTAGAAGTCATCAATTTTGGCCTCTCACCAATGTAGGATCTTCTGTGAAGCAGAACCAACAGGTACCTGTTCATTCCCTATGGGTGCAATTGACTACTAGTGGTGGGAATCTAGACAACTACTACTACAG	GGTGGGAA
chr1	55307364	C	T	55307234	55307399	55307289	55307375	+	GTTGGGTGCTTTAATGAGCTGAACTGAGTGTGAATTGCTGTAATCCCATCCTTAGAATCAGGCTGTTTTGTTGGAAAGGCCTAGAAGTCATCAATTTTGGCCTCTCACCAATGTAGGATCTCCTGTGAAGTAGAACCAACAGGTACCTGTTCATTCCCTATGGGTG	TAGCGTCTGTCCGTCTGCAGGTTGGGTGCTTTAATGAGCTGAACTGAGTGTGAATTGCTGTAATCCCATCCTTAGAATCAGGCTGTTTTGTTGGAAAGGCCTAGAAGTCATCAATTTTGGCCTCTCACCAATGTAGGATCTCCTGTGAAGTAGAACCAACAGGTACCTGTTCATTCCCTATGGGTGCAATTGACTACTAGTGGTGGGACTCTAGACAACTACTACTACAG	GGTGGGAC
chr1	55307364	C	T	55307234	55307399	55307289	55307375	+	GTTGGGTGCTTTAATGAGCTGAACTGAGTGTGAATTGCTGTAATCCCATCCTTAGAATCAGGCTGTTTTGTTGGAAAGGCCTAGAAGTCATCAATTTTGGCCTCTCACCAATGTAGGATCTCCTGTGAAGTAGAACCAACAGGTACCTGTTCATTCCCTATGGGTG	TAGCGTCTGTCCGTCTGCAGGTTGGGTGCTTTAATGAGCTGAACTGAGTGTGAATTGCTGTAATCCCATCCTTAGAATCAGGCTGTTTTGTTGGAAAGGCCTAGAAGTCATCAATTTTGGCCTCTCACCAATGTAGGATCTCCTGTGAAGTAGAACCAACAGGTACCTGTTCATTCCCTATGGGTGCAATTGACTACTAGTGCGAGATTTCTAGACAACTACTACTACAG	GCGAGATT
chr1	55307364	C	T	55307234	55307399	55307289	55307375	+	GTTGGGTGCTTTAATGAGCTGAACTGAGTGTGAATTGCTGTAATCCCATCCTTAGAATCAGGCTGTTTTGTTGGAAAGGCCTAGAAGTCATCAATTTTGGCCTCTCACCAATGTAGGATCTCCTGTGAAGTAGAACCAACAGGTACCTGTTCATTCCCTATGGGTG	TAGCGTCTGTCCGTCTGCAGGTTGGGTGCTTTAATGAGCTGAACTGAGTGTGAATTGCTGTAATCCCATCCTTAGAATCAGGCTGTTTTGTTGGAAAGGCCTAGAAGTCATCAATTTTGGCCTCTCACCAATGTAGGATCTCCTGTGAAGTAGAACCAACAGGTACCTGTTCATTCCCTATGGGTGCAATTGACTACTAGTTGATAACTTCTAGACAACTACTACTACAG	TGATAACT
chr1	55307369	C	T	55307234	55307399	55307289	55307375	+	GTTGGGTGCTTTAATGAGCTGAACTGAGTGTGAATTGCTGTAATCCCATCCTTAGAATCAGGCTGTTTTGTTGGAAAGGCCTAGAAGTCATCAATTTTGGCCTCTCACCAATGTAGGATCTCCTGTGAAGCAGAATCAACAGGTACCTGTTCATTCCCTATGGGTG	TAGCGTCTGTCCGTCTGCAGGTTGGGTGCTTTAATGAGCTGAACTGAGTGTGAATTGCTGTAATCCCATCCTTAGAATCAGGCTGTTTTGTTGGAAAGGCCTAGAAGTCATCAATTTTGGCCTCTCACCAATGTAGGATCTCCTGTGAAGCAGAATCAACAGGTACCTGTTCATTCCCTATGGGTGCAATTGACTACTAGTACGACTTTTCTAGACAACTACTACTACAG	ACGACTTT
chr1	55307369	C	T	55307234	55307399	55307289	55307375	+	GTTGGGTGCTTTAATGAGCTGAACTGAGTGTGAATTGCTGTAATCCCATCCTTAGAATCAGGCTGTTTTGTTGGAAAGGCCTAGAAGTCATCAATTTTGGCCTCTCACCAATGTAGGATCTCCTGTGAAGCAGAATCAACAGGTACCTGTTCATTCCCTATGGGTG	TAGCGTCTGTCCGTCTGCAGGTTGGGTGCTTTAATGAGCTGAACTGAGTGTGAATTGCTGTAATCCCATCCTTAGAATCAGGCTGTTTTGTTGGAAAGGCCTAGAAGTCATCAATTTTGGCCTCTCACCAATGTAGGATCTCCTGTGAAGCAGAATCAACAGGTACCTGTTCATTCCCTATGGGTGCAATTGACTACTAGTTGTGAGATTCTAGACAACTACTACTACAG	TGTGAGAT
chr1	55307369	C	T	55307234	55307399	55307289	55307375	+	GTTGGGTGCTTTAATGAGCTGAACTGAGTGTGAATTGCTGTAATCCCATCCTTAGAATCAGGCTGTTTTGTTGGAAAGGCCTAGAAGTCATCAATTTTGGCCTCTCACCAATGTAGGATCTCCTGTGAAGCAGAATCAACAGGTACCTGTTCATTCCCTATGGGTG	TAGCGTCTGTCCGTCTGCAGGTTGGGTGCTTTAATGAGCTGAACTGAGTGTGAATTGCTGTAATCCCATCCTTAGAATCAGGCTGTTTTGTTGGAAAGGCCTAGAAGTCATCAATTTTGGCCTCTCACCAATGTAGGATCTCCTGTGAAGCAGAATCAACAGGTACCTGTTCATTCCCTATGGGTGCAATTGACTACTAGTTGATATATTCTAGACAACTACTACTACAG	TGATATAT
chr1	55307380	C	T	55307234	55307399	55307289	55307375	+	GTTGGGTGCTTTAATGAGCTGAACTGAGTGTGAATTGCTGTAATCCCATCCTTAGAATCAGGCTGTTTTGTTGGAAAGGCCTAGAAGTCATCAATTTTGGCCTCTCACCAATGTAGGATCTCCTGTGAAGCAGAACCAACAGGTACTTGTTCATTCCCTATGGGTG	TAGCGTCTGTCCGTCTGCAGGTTGGGTGCTTTAATGAGCTGAACTGAGTGTGAATTGCTGTAATCCCATCCTTAGAATCAGGCTGTTTTGTTGGAAAGGCCTAGAAGTCATCAATTTTGGCCTCTCACCAATGTAGGATCTCCTGTGAAGCAGAACCAACAGGTACTTGTTCATTCCCTATGGGTGCAATTGACTACTAGTTCTCTTTATCTAGACAACTACTACTACAG	TCTCTTTA
chr1	55307380	C	T	55307234	55307399	55307289	55307375	+	GTTGGGTGCTTTAATGAGCTGAACTGAGTGTGAATTGCTGTAATCCCATCCTTAGAATCAGGCTGTTTTGTTGGAAAGGCCTAGAAGTCATCAATTTTGGCCTCTCACCAATGTAGGATCTCCTGTGAAGCAGAACCAACAGGTACTTGTTCATTCCCTATGGGTG	TAGCGTCTGTCCGTCTGCAGGTTGGGTGCTTTAATGAGCTGAACTGAGTGTGAATTGCTGTAATCCCATCCTTAGAATCAGGCTGTTTTGTTGGAAAGGCCTAGAAGTCATCAATTTTGGCCTCTCACCAATGTAGGATCTCCTGTGAAGCAGAACCAACAGGTACTTGTTCATTCCCTATGGGTGCAATTGACTACTAGTGGCTCCATTCTAGACAACTACTACTACAG	GGCTCCAT
chr1	55307380	C	T	55307234	55307399	55307289	55307375	+	GTTGGGTGCTTTAATGAGCTGAACTGAGTGTGAATTGCTGTAATCCCATCCTTAGAATCAGGCTGTTTTGTTGGAAAGGCCTAGAAGTCATCAATTTTGGCCTCTCACCAATGTAGGATCTCCTGTGAAGCAGAACCAACAGGTACTTGTTCATTCCCTATGGGTG	TAGCGTCTGTCCGTCTGCAGGTTGGGTGCTTTAATGAGCTGAACTGAGTGTGAATTGCTGTAATCCCATCCTTAGAATCAGGCTGTTTTGTTGGAAAGGCCTAGAAGTCATCAATTTTGGCCTCTCACCAATGTAGGATCTCCTGTGAAGCAGAACCAACAGGTACTTGTTCATTCCCTATGGGTGCAATTGACTACTAGTGCGAGATCTCTAGACAACTACTACTACAG	GCGAGATC
chr1	55307382	G	C	55307234	55307399	55307289	55307375	+	GTTGGGTGCTTTAATGAGCTGAACTGAGTGTGAATTGCTGTAATCCCATCCTTAGAATCAGGCTGTTTTGTTGGAAAGGCCTAGAAGTCATCAATTTTGGCCTCTCACCAATGTAGGATCTCCTGTGAAGCAGAACCAACAGGTACCTCTTCATTCCCTATGGGTG	TAGCGTCTGTCCGTCTGCAGGTTGGGTGCTTTAATGAGCTGAACTGAGTGTGAATTGCTGTAATCCCATCCTTAGAATCAGGCTGTTTTGTTGGAAAGGCCTAGAAGTCATCAATTTTGGCCTCTCACCAATGTAGGATCTCCTGTGAAGCAGAACCAACAGGTACCTCTTCATTCCCTATGGGTGCAATTGACTACTAGTTGATAACGTCTAGACAACTACTACTACAG	TGATAACG
chr1	55307382	G	C	55307234	55307399	55307289	55307375	+	GTTGGGTGCTTTAATGAGCTGAACTGAGTGTGAATTGCTGTAATCCCATCCTTAGAATCAGGCTGTTTTGTTGGAAAGGCCTAGAAGTCATCAATTTTGGCCTCTCACCAATGTAGGATCTCCTGTGAAGCAGAACCAACAGGTACCTCTTCATTCCCTATGGGTG	TAGCGTCTGTCCGTCTGCAGGTTGGGTGCTTTAATGAGCTGAACTGAGTGTGAATTGCTGTAATCCCATCCTTAGAATCAGGCTGTTTTGTTGGAAAGGCCTAGAAGTCATCAATTTTGGCCTCTCACCAATGTAGGATCTCCTGTGAAGCAGAACCAACAGGTACCTCTTCATTCCCTATGGGTGCAATTGACTACTAGTGCGAGATGTCTAGACAACTACTACTACAG	GCGAGATG
chr1	55307382	G	C	55307234	55307399	55307289	55307375	+	GTTGGGTGCTTTAATGAGCTGAACTGAGTGTGAATTGCTGTAATCCCATCCTTAGAATCAGGCTGTTTTGTTGGAAAGGCCTAGAAGTCATCAATTTTGGCCTCTCACCAATGTAGGATCTCCTGTGAAGCAGAACCAACAGGTACCTCTTCATTCCCTATGGGTG	TAGCGTCTGTCCGTCTGCAGGTTGGGTGCTTTAATGAGCTGAACTGAGTGTGAATTGCTGTAATCCCATCCTTAGAATCAGGCTGTTTTGTTGGAAAGGCCTAGAAGTCATCAATTTTGGCCTCTCACCAATGTAGGATCTCCTGTGAAGCAGAACCAACAGGTACCTCTTCATTCCCTATGGGTGCAATTGACTACTAGTATGGCGTTTCTAGACAACTACTACTACAG	ATGGCGTT
chr1	55307393	A	G	55307234	55307399	55307289	55307375	+	GTTGGGTGCTTTAATGAGCTGAACTGAGTGTGAATTGCTGTAATCCCATCCTTAGAATCAGGCTGTTTTGTTGGAAAGGCCTAGAAGTCATCAATTTTGGCCTCTCACCAATGTAGGATCTCCTGTGAAGCAGAACCAACAGGTACCTGTTCATTCCCTGTGGGTG	TAGCGTCTGTCCGTCTGCAGGTTGGGTGCTTTAATGAGCTGAACTGAGTGTGAATTGCTGTAATCCCATCCTTAGAATCAGGCTGTTTTGTTGGAAAGGCCTAGAAGTCATCAATTTTGGCCTCTCACCAATGTAGGATCTCCTGTGAAGCAGAACCAACAGGTACCTGTTCATTCCCTGTGGGTGCAATTGACTACTAGTAGTAAAGTTCTAGACAACTACTACTACAG	AGTAAAGT
chr1	55307393	A	G	55307234	55307399	55307289	55307375	+	GTTGGGTGCTTTAATGAGCTGAACTGAGTGTGAATTGCTGTAATCCCATCCTTAGAATCAGGCTGTTTTGTTGGAAAGGCCTAGAAGTCATCAATTTTGGCCTCTCACCAATGTAGGATCTCCTGTGAAGCAGAACCAACAGGTACCTGTTCATTCCCTGTGGGTG	TAGCGTCTGTCCGTCTGCAGGTTGGGTGCTTTAATGAGCTGAACTGAGTGTGAATTGCTGTAATCCCATCCTTAGAATCAGGCTGTTTTGTTGGAAAGGCCTAGAAGTCATCAATTTTGGCCTCTCACCAATGTAGGATCTCCTGTGAAGCAGAACCAACAGGTACCTGTTCATTCCCTGTGGGTGCAATTGACTACTAGTTTGGGAGTTCTAGACAACTACTACTACAG	TTGGGAGT
chr1	55307393	A	G	55307234	55307399	55307289	55307375	+	GTTGGGTGCTTTAATGAGCTGAACTGAGTGTGAATTGCTGTAATCCCATCCTTAGAATCAGGCTGTTTTGTTGGAAAGGCCTAGAAGTCATCAATTTTGGCCTCTCACCAATGTAGGATCTCCTGTGAAGCAGAACCAACAGGTACCTGTTCATTCCCTGTGGGTG	TAGCGTCTGTCCGTCTGCAGGTTGGGTGCTTTAATGAGCTGAACTGAGTGTGAATTGCTGTAATCCCATCCTTAGAATCAGGCTGTTTTGTTGGAAAGGCCTAGAAGTCATCAATTTTGGCCTCTCACCAATGTAGGATCTCCTGTGAAGCAGAACCAACAGGTACCTGTTCATTCCCTGTGGGTGCAATTGACTACTAGTTTGGGAGCTCTAGACAACTACTACTACAG	TTGGGAGC
chr1	55307397	G	T	55307234	55307399	55307289	55307375	+	GTTGGGTGCTTTAATGAGCTGAACTGAGTGTGAATTGCTGTAATCCCATCCTTAGAATCAGGCTGTTTTGTTGGAAAGGCCTAGAAGTCATCAATTTTGGCCTCTCACCAATGTAGGATCTCCTGTGAAGCAGAACCAACAGGTACCTGTTCATTCCCTATGGTTG	TAGCGTCTGTCCGTCTGCAGGTTGGGTGCTTTAATGAGCTGAACTGAGTGTGAATTGCTGTAATCCCATCCTTAGAATCAGGCTGTTTTGTTGGAAAGGCCTAGAAGTCATCAATTTTGGCCTCTCACCAATGTAGGATCTCCTGTGAAGCAGAACCAACAGGTACCTGTTCATTCCCTATGGTTGCAATTGACTACTAGTAGTAAAGGTCTAGACAACTACTACTACAG	AGTAAAGG
chr1	55307397	G	T	55307234	55307399	55307289	55307375	+	GTTGGGTGCTTTAATGAGCTGAACTGAGTGTGAATTGCTGTAATCCCATCCTTAGAATCAGGCTGTTTTGTTGGAAAGGCCTAGAAGTCATCAATTTTGGCCTCTCACCAATGTAGGATCTCCTGTGAAGCAGAACCAACAGGTACCTGTTCATTCCCTATGGTTG	TAGCGTCTGTCCGTCTGCAGGTTGGGTGCTTTAATGAGCTGAACTGAGTGTGAATTGCTGTAATCCCATCCTTAGAATCAGGCTGTTTTGTTGGAAAGGCCTAGAAGTCATCAATTTTGGCCTCTCACCAATGTAGGATCTCCTGTGAAGCAGAACCAACAGGTACCTGTTCATTCCCTATGGTTGCAATTGACTACTAGTTTGGGAGATCTAGACAACTACTACTACAG	TTGGGAGA
chr1	55307397	G	T	55307234	55307399	55307289	55307375	+	GTTGGGTGCTTTAATGAGCTGAACTGAGTGTGAATTGCTGTAATCCCATCCTTAGAATCAGGCTGTTTTGTTGGAAAGGCCTAGAAGTCATCAATTTTGGCCTCTCACCAATGTAGGATCTCCTGTGAAGCAGAACCAACAGGTACCTGTTCATTCCCTATGGTTG	TAGCGTCTGTCCGTCTGCAGGTTGGGTGCTTTAATGAGCTGAACTGAGTGTGAATTGCTGTAATCCCATCCTTAGAATCAGGCTGTTTTGTTGGAAAGGCCTAGAAGTCATCAATTTTGGCCTCTCACCAATGTAGGATCTCCTGTGAAGCAGAACCAACAGGTACCTGTTCATTCCCTATGGTTGCAATTGACTACTAGTTCTCCAAATCTAGACAACTACTACTACAG	TCTCCAAA
chr1	55307398	T	C	55307234	55307399	55307289	55307375	+	GTTGGGTGCTTTAATGAGCTGAACTGAGTGTGAATTGCTGTAATCCCATCCTTAGAATCAGGCTGTTTTGTTGGAAAGGCCTAGAAGTCATCAATTTTGGCCTCTCACCAATGTAGGATCTCCTGTGAAGCAGAACCAACAGGTACCTGTTCATTCCCTATGGGCG	TAGCGTCTGTCCGTCTGCAGGTTGGGTGCTTTAATGAGCTGAACTGAGTGTGAATTGCTGTAATCCCATCCTTAGAATCAGGCTGTTTTGTTGGAAAGGCCTAGAAGTCATCAATTTTGGCCTCTCACCAATGTAGGATCTCCTGTGAAGCAGAACCAACAGGTACCTGTTCATTCCCTATGGGCGCAATTGACTACTAGTAATACCTTTCTAGACAACTACTACTACAG	AATACCTT
chr1	55307398	T	C	55307234	55307399	55307289	55307375	+	GTTGGGTGCTTTAATGAGCTGAACTGAGTGTGAATTGCTGTAATCCCATCCTTAGAATCAGGCTGTTTTGTTGGAAAGGCCTAGAAGTCATCAATTTTGGCCTCTCACCAATGTAGGATCTCCTGTGAAGCAGAACCAACAGGTACCTGTTCATTCCCTATGGGCG	TAGCGTCTGTCCGTCTGCAGGTTGGGTGCTTTAATGAGCTGAACTGAGTGTGAATTGCTGTAATCCCATCCTTAGAATCAGGCTGTTTTGTTGGAAAGGCCTAGAAGTCATCAATTTTGGCCTCTCACCAATGTAGGATCTCCTGTGAAGCAGAACCAACAGGTACCTGTTCATTCCCTATGGGCGCAATTGACTACTAGTTATAAAGTTCTAGACAACTACTACTACAG	TATAAAGT
chr1	55307398	T	C	55307234	55307399	55307289	55307375	+	GTTGGGTGCTTTAATGAGCTGAACTGAGTGTGAATTGCTGTAATCCCATCCTTAGAATCAGGCTGTTTTGTTGGAAAGGCCTAGAAGTCATCAATTTTGGCCTCTCACCAATGTAGGATCTCCTGTGAAGCAGAACCAACAGGTACCTGTTCATTCCCTATGGGCG	TAGCGTCTGTCCGTCTGCAGGTTGGGTGCTTTAATGAGCTGAACTGAGTGTGAATTGCTGTAATCCCATCCTTAGAATCAGGCTGTTTTGTTGGAAAGGCCTAGAAGTCATCAATTTTGGCCTCTCACCAATGTAGGATCTCCTGTGAAGCAGAACCAACAGGTACCTGTTCATTCCCTATGGGCGCAATTGACTACTAGTGCACAGCGTCTAGACAACTACTACTACAG	GCACAGCG
chr1	70883575	A	G	70883570	70883735	70883620	70883715	+	AACCTGTAGGCCTGACTTTTCAGCTTACTCTAACTTGATTTTTATTTTAGGTTTGGCCTTTGCTTCAGGTTTAGCAGCCACTGTAACTATTACCCATCTTTTAAAAGCAGGAGACCAAATTATTTGTATGGATGATGTGTATGGAGGTAGGTGACCCCTCTCATTT	TAGCGTCTGTCCGTCTGCAGAACCTGTAGGCCTGACTTTTCAGCTTACTCTAACTTGATTTTTATTTTAGGTTTGGCCTTTGCTTCAGGTTTAGCAGCCACTGTAACTATTACCCATCTTTTAAAAGCAGGAGACCAAATTATTTGTATGGATGATGTGTATGGAGGTAGGTGACCCCTCTCATTTCAATTGACTACTAGTAATACCTGTCTAGACAACTACTACTACAG	AATACCTG
chr1	70883575	A	G	70883570	70883735	70883620	70883715	+	AACCTGTAGGCCTGACTTTTCAGCTTACTCTAACTTGATTTTTATTTTAGGTTTGGCCTTTGCTTCAGGTTTAGCAGCCACTGTAACTATTACCCATCTTTTAAAAGCAGGAGACCAAATTATTTGTATGGATGATGTGTATGGAGGTAGGTGACCCCTCTCATTT	TAGCGTCTGTCCGTCTGCAGAACCTGTAGGCCTGACTTTTCAGCTTACTCTAACTTGATTTTTATTTTAGGTTTGGCCTTTGCTTCAGGTTTAGCAGCCACTGTAACTATTACCCATCTTTTAAAAGCAGGAGACCAAATTATTTGTATGGATGATGTGTATGGAGGTAGGTGACCCCTCTCATTTCAATTGACTACTAGTAATACCTATCTAGACAACTACTACTACAG	AATACCTA
chr1	70883575	A	G	70883570	70883735	70883620	70883715	+	AACCTGTAGGCCTGACTTTTCAGCTTACTCTAACTTGATTTTTATTTTAGGTTTGGCCTTTGCTTCAGGTTTAGCAGCCACTGTAACTATTACCCATCTTTTAAAAGCAGGAGACCAAATTATTTGTATGGATGATGTGTATGGAGGTAGGTGACCCCTCTCATTT	TAGCGTCTGTCCGTCTGCAGAACCTGTAGGCCTGACTTTTCAGCTTACTCTAACTTGATTTTTATTTTAGGTTTGGCCTTTGCTTCAGGTTTAGCAGCCACTGTAACTATTACCCATCTTTTAAAAGCAGGAGACCAAATTATTTGTATGGATGATGTGTATGGAGGTAGGTGACCCCTCTCATTTCAATTGACTACTAGTAATACCTCTCTAGACAACTACTACTACAG	AATACCTC
chr1	70883575	Control	Original	70883570	70883735	70883620	70883715	+	AACCTATAGGCCTGACTTTTCAGCTTACTCTAACTTGATTTTTATTTTAGGTTTGGCCTTTGCTTCAGGTTTAGCAGCCACTGTAACTATTACCCATCTTTTAAAAGCAGGAGACCAAATTATTTGTATGGATGATGTGTATGGAGGTAGGTGACCCCTCTCATTT	TAGCGTCTGTCCGTCTGCAGAACCTATAGGCCTGACTTTTCAGCTTACTCTAACTTGATTTTTATTTTAGGTTTGGCCTTTGCTTCAGGTTTAGCAGCCACTGTAACTATTACCCATCTTTTAAAAGCAGGAGACCAAATTATTTGTATGGATGATGTGTATGGAGGTAGGTGACCCCTCTCATTTCAATTGACTACTAGTGCTGATCCTCTAGACAACTACTACTACAG	GCTGATCC
chr1	70883575	Control	Original	70883570	70883735	70883620	70883715	+	AACCTATAGGCCTGACTTTTCAGCTTACTCTAACTTGATTTTTATTTTAGGTTTGGCCTTTGCTTCAGGTTTAGCAGCCACTGTAACTATTACCCATCTTTTAAAAGCAGGAGACCAAATTATTTGTATGGATGATGTGTATGGAGGTAGGTGACCCCTCTCATTT	TAGCGTCTGTCCGTCTGCAGAACCTATAGGCCTGACTTTTCAGCTTACTCTAACTTGATTTTTATTTTAGGTTTGGCCTTTGCTTCAGGTTTAGCAGCCACTGTAACTATTACCCATCTTTTAAAAGCAGGAGACCAAATTATTTGTATGGATGATGTGTATGGAGGTAGGTGACCCCTCTCATTTCAATTGACTACTAGTCTGCAATGTCTAGACAACTACTACTACAG	CTGCAATG
chr1	70883575	Control	Original	70883570	70883735	70883620	70883715	+	AACCTATAGGCCTGACTTTTCAGCTTACTCTAACTTGATTTTTATTTTAGGTTTGGCCTTTGCTTCAGGTTTAGCAGCCACTGTAACTATTACCCATCTTTTAAAAGCAGGAGACCAAATTATTTGTATGGATGATGTGTATGGAGGTAGGTGACCCCTCTCATTT	TAGCGTCTGTCCGTCTGCAGAACCTATAGGCCTGACTTTTCAGCTTACTCTAACTTGATTTTTATTTTAGGTTTGGCCTTTGCTTCAGGTTTAGCAGCCACTGTAACTATTACCCATCTTTTAAAAGCAGGAGACCAAATTATTTGTATGGATGATGTGTATGGAGGTAGGTGACCCCTCTCATTTCAATTGACTACTAGTGCTGATCGTCTAGACAACTACTACTACAG	GCTGATCG
chr1	70883575	Control	Original	70883570	70883735	70883620	70883715	+	AACCTATAGGCCTGACTTTTCAGCTTACTCTAACTTGATTTTTATTTTAGGTTTGGCCTTTGCTTCAGGTTTAGCAGCCACTGTAACTATTACCCATCTTTTAAAAGCAGGAGACCAAATTATTTGTATGGATGATGTGTATGGAGGTAGGTGACCCCTCTCATTT	TAGCGTCTGTCCGTCTGCAGAACCTATAGGCCTGACTTTTCAGCTTACTCTAACTTGATTTTTATTTTAGGTTTGGCCTTTGCTTCAGGTTTAGCAGCCACTGTAACTATTACCCATCTTTTAAAAGCAGGAGACCAAATTATTTGTATGGATGATGTGTATGGAGGTAGGTGACCCCTCTCATTTCAATTGACTACTAGTCTGCAATCTCTAGACAACTACTACTACAG	CTGCAATC
chr1	70883575	Control	Mutated	70883570	70883735	70883620	70883715	+	AACCTATAGGCCTGACTTTTCAGCTTACTCTAACTTGATTTTTATTTTTCGTTTGGCCTTTGCTTCAGGTTTAGCAGCCACTGTAACTATTACCCATCTTTTAAAAGCAGGAGACCAAATTATTTGTATGGATGATGTGTATGGAGCAAGGTGACCCCTCTCATTT	TAGCGTCTGTCCGTCTGCAGAACCTATAGGCCTGACTTTTCAGCTTACTCTAACTTGATTTTTATTTTTCGTTTGGCCTTTGCTTCAGGTTTAGCAGCCACTGTAACTATTACCCATCTTTTAAAAGCAGGAGACCAAATTATTTGTATGGATGATGTGTATGGAGCAAGGTGACCCCTCTCATTTCAATTGACTACTAGTTGGCGCGGTCTAGACAACTACTACTACAG	TGGCGCGG
chr1	70883575	Control	Mutated	70883570	70883735	70883620	70883715	+	AACCTATAGGCCTGACTTTTCAGCTTACTCTAACTTGATTTTTATTTTTCGTTTGGCCTTTGCTTCAGGTTTAGCAGCCACTGTAACTATTACCCATCTTTTAAAAGCAGGAGACCAAATTATTTGTATGGATGATGTGTATGGAGCAAGGTGACCCCTCTCATTT	TAGCGTCTGTCCGTCTGCAGAACCTATAGGCCTGACTTTTCAGCTTACTCTAACTTGATTTTTATTTTTCGTTTGGCCTTTGCTTCAGGTTTAGCAGCCACTGTAACTATTACCCATCTTTTAAAAGCAGGAGACCAAATTATTTGTATGGATGATGTGTATGGAGCAAGGTGACCCCTCTCATTTCAATTGACTACTAGTTGTTGCAGTCTAGACAACTACTACTACAG	TGTTGCAG
chr1	70883575	Control	Mutated	70883570	70883735	70883620	70883715	+	AACCTATAGGCCTGACTTTTCAGCTTACTCTAACTTGATTTTTATTTTTCGTTTGGCCTTTGCTTCAGGTTTAGCAGCCACTGTAACTATTACCCATCTTTTAAAAGCAGGAGACCAAATTATTTGTATGGATGATGTGTATGGAGCAAGGTGACCCCTCTCATTT	TAGCGTCTGTCCGTCTGCAGAACCTATAGGCCTGACTTTTCAGCTTACTCTAACTTGATTTTTATTTTTCGTTTGGCCTTTGCTTCAGGTTTAGCAGCCACTGTAACTATTACCCATCTTTTAAAAGCAGGAGACCAAATTATTTGTATGGATGATGTGTATGGAGCAAGGTGACCCCTCTCATTTCAATTGACTACTAGTACATAACCTCTAGACAACTACTACTACAG	ACATAACC
chr1	70883575	Control	Mutated	70883570	70883735	70883620	70883715	+	AACCTATAGGCCTGACTTTTCAGCTTACTCTAACTTGATTTTTATTTTTCGTTTGGCCTTTGCTTCAGGTTTAGCAGCCACTGTAACTATTACCCATCTTTTAAAAGCAGGAGACCAAATTATTTGTATGGATGATGTGTATGGAGCAAGGTGACCCCTCTCATTT	TAGCGTCTGTCCGTCTGCAGAACCTATAGGCCTGACTTTTCAGCTTACTCTAACTTGATTTTTATTTTTCGTTTGGCCTTTGCTTCAGGTTTAGCAGCCACTGTAACTATTACCCATCTTTTAAAAGCAGGAGACCAAATTATTTGTATGGATGATGTGTATGGAGCAAGGTGACCCCTCTCATTTCAATTGACTACTAGTTGTTGCACTCTAGACAACTACTACTACAG	TGTTGCAC
chr1	70883575	Control	Consensus	70883570	70883735	70883620	70883715	+	AACCTATAGGCCTGACTTTTCAGCTTACTCTTTCTTCTTTTTTTTTTTAGGTTTGGCCTTTGCTTCAGGTTTAGCAGCCACTGTAACTATTACCCATCTTTTAAAAGCAGGAGACCAAATTATTTGTATGGATGATGTGTATGGAGGTAAGTGACCCCTCTCATTT	TAGCGTCTGTCCGTCTGCAGAACCTATAGGCCTGACTTTTCAGCTTACTCTTTCTTCTTTTTTTTTTTAGGTTTGGCCTTTGCTTCAGGTTTAGCAGCCACTGTAACTATTACCCATCTTTTAAAAGCAGGAGACCAAATTATTTGTATGGATGATGTGTATGGAGGTAAGTGACCCCTCTCATTTCAATTGACTACTAGTTGTTGCAATCTAGACAACTACTACTACAG	TGTTGCAA
chr1	70883575	Control	Consensus	70883570	70883735	70883620	70883715	+	AACCTATAGGCCTGACTTTTCAGCTTACTCTTTCTTCTTTTTTTTTTTAGGTTTGGCCTTTGCTTCAGGTTTAGCAGCCACTGTAACTATTACCCATCTTTTAAAAGCAGGAGACCAAATTATTTGTATGGATGATGTGTATGGAGGTAAGTGACCCCTCTCATTT	TAGCGTCTGTCCGTCTGCAGAACCTATAGGCCTGACTTTTCAGCTTACTCTTTCTTCTTTTTTTTTTTAGGTTTGGCCTTTGCTTCAGGTTTAGCAGCCACTGTAACTATTACCCATCTTTTAAAAGCAGGAGACCAAATTATTTGTATGGATGATGTGTATGGAGGTAAGTGACCCCTCTCATTTCAATTGACTACTAGTGGCTCTCGTCTAGACAACTACTACTACAG	GGCTCTCG
chr1	70883575	Control	Consensus	70883570	70883735	70883620	70883715	+	AACCTATAGGCCTGACTTTTCAGCTTACTCTTTCTTCTTTTTTTTTTTAGGTTTGGCCTTTGCTTCAGGTTTAGCAGCCACTGTAACTATTACCCATCTTTTAAAAGCAGGAGACCAAATTATTTGTATGGATGATGTGTATGGAGGTAAGTGACCCCTCTCATTT	TAGCGTCTGTCCGTCTGCAGAACCTATAGGCCTGACTTTTCAGCTTACTCTTTCTTCTTTTTTTTTTTAGGTTTGGCCTTTGCTTCAGGTTTAGCAGCCACTGTAACTATTACCCATCTTTTAAAAGCAGGAGACCAAATTATTTGTATGGATGATGTGTATGGAGGTAAGTGACCCCTCTCATTTCAATTGACTACTAGTCTGCAATTTCTAGACAACTACTACTACAG	CTGCAATT
chr1	70883575	Control	Consensus	70883570	70883735	70883620	70883715	+	AACCTATAGGCCTGACTTTTCAGCTTACTCTTTCTTCTTTTTTTTTTTAGGTTTGGCCTTTGCTTCAGGTTTAGCAGCCACTGTAACTATTACCCATCTTTTAAAAGCAGGAGACCAAATTATTTGTATGGATGATGTGTATGGAGGTAAGTGACCCCTCTCATTT	TAGCGTCTGTCCGTCTGCAGAACCTATAGGCCTGACTTTTCAGCTTACTCTTTCTTCTTTTTTTTTTTAGGTTTGGCCTTTGCTTCAGGTTTAGCAGCCACTGTAACTATTACCCATCTTTTAAAAGCAGGAGACCAAATTATTTGTATGGATGATGTGTATGGAGGTAAGTGACCCCTCTCATTTCAATTGACTACTAGTGCTGATCTTCTAGACAACTACTACTACAG	GCTGATCT
chr1	70883579	G	T	70883570	70883735	70883620	70883715	+	AACCTATAGTCCTGACTTTTCAGCTTACTCTAACTTGATTTTTATTTTAGGTTTGGCCTTTGCTTCAGGTTTAGCAGCCACTGTAACTATTACCCATCTTTTAAAAGCAGGAGACCAAATTATTTGTATGGATGATGTGTATGGAGGTAGGTGACCCCTCTCATTT	TAGCGTCTGTCCGTCTGCAGAACCTATAGTCCTGACTTTTCAGCTTACTCTAACTTGATTTTTATTTTAGGTTTGGCCTTTGCTTCAGGTTTAGCAGCCACTGTAACTATTACCCATCTTTTAAAAGCAGGAGACCAAATTATTTGTATGGATGATGTGTATGGAGGTAGGTGACCCCTCTCATTTCAATTGACTACTAGTTGTTGCATTCTAGACAACTACTACTACAG	TGTTGCAT
chr1	70883579	G	T	70883570	70883735	70883620	70883715	+	AACCTATAGTCCTGACTTTTCAGCTTACTCTAACTTGATTTTTATTTTAGGTTTGGCCTTTGCTTCAGGTTTAGCAGCCACTGTAACTATTACCCATCTTTTAAAAGCAGGAGACCAAATTATTTGTATGGATGATGTGTATGGAGGTAGGTGACCCCTCTCATTT	TAGCGTCTGTCCGTCTGCAGAACCTATAGTCCTGACTTTTCAGCTTACTCTAACTTGATTTTTATTTTAGGTTTGGCCTTTGCTTCAGGTTTAGCAGCCACTGTAACTATTACCCATCTTTTAAAAGCAGGAGACCAAATTATTTGTATGGATGATGTGTATGGAGGTAGGTGACCCCTCTCATTTCAATTGACTACTAGTCCATCCATTCTAGACAACTACTACTACAG	CCATCCAT
chr1	70883579	G	T	70883570	70883735	70883620	70883715	+	AACCTATAGTCCTGACTTTTCAGCTTACTCTAACTTGATTTTTATTTTAGGTTTGGCCTTTGCTTCAGGTTTAGCAGCCACTGTAACTATTACCCATCTTTTAAAAGCAGGAGACCAAATTATTTGTATGGATGATGTGTATGGAGGTAGGTGACCCCTCTCATTT	TAGCGTCTGTCCGTCTGCAGAACCTATAGTCCTGACTTTTCAGCTTACTCTAACTTGATTTTTATTTTAGGTTTGGCCTTTGCTTCAGGTTTAGCAGCCACTGTAACTATTACCCATCTTTTAAAAGCAGGAGACCAAATTATTTGTATGGATGATGTGTATGGAGGTAGGTGACCCCTCTCATTTCAATTGACTACTAGTACGCTGACTCTAGACAACTACTACTACAG	ACGCTGAC
chr1	70883586	T	C	70883570	70883735	70883620	70883715	+	AACCTATAGGCCTGACCTTTCAGCTTACTCTAACTTGATTTTTATTTTAGGTTTGGCCTTTGCTTCAGGTTTAGCAGCCACTGTAACTATTACCCATCTTTTAAAAGCAGGAGACCAAATTATTTGTATGGATGATGTGTATGGAGGTAGGTGACCCCTCTCATTT	TAGCGTCTGTCCGTCTGCAGAACCTATAGGCCTGACCTTTCAGCTTACTCTAACTTGATTTTTATTTTAGGTTTGGCCTTTGCTTCAGGTTTAGCAGCCACTGTAACTATTACCCATCTTTTAAAAGCAGGAGACCAAATTATTTGTATGGATGATGTGTATGGAGGTAGGTGACCCCTCTCATTTCAATTGACTACTAGTTATCGGAGTCTAGACAACTACTACTACAG	TATCGGAG
chr1	70883586	T	C	70883570	70883735	70883620	70883715	+	AACCTATAGGCCTGACCTTTCAGCTTACTCTAACTTGATTTTTATTTTAGGTTTGGCCTTTGCTTCAGGTTTAGCAGCCACTGTAACTATTACCCATCTTTTAAAAGCAGGAGACCAAATTATTTGTATGGATGATGTGTATGGAGGTAGGTGACCCCTCTCATTT	TAGCGTCTGTCCGTCTGCAGAACCTATAGGCCTGACCTTTCAGCTTACTCTAACTTGATTTTTATTTTAGGTTTGGCCTTTGCTTCAGGTTTAGCAGCCACTGTAACTATTACCCATCTTTTAAAAGCAGGAGACCAAATTATTTGTATGGATGATGTGTATGGAGGTAGGTGACCCCTCTCATTTCAATTGACTACTAGTAGCATCCCTCTAGACAACTACTACTACAG	AGCATCCC
chr1	70883586	T	C	70883570	70883735	70883620	70883715	+	AACCTATAGGCCTGACCTTTCAGCTTACTCTAACTTGATTTTTATTTTAGGTTTGGCCTTTGCTTCAGGTTTAGCAGCCACTGTAACTATTACCCATCTTTTAAAAGCAGGAGACCAAATTATTTGTATGGATGATGTGTATGGAGGTAGGTGACCCCTCTCATTT	TAGCGTCTGTCCGTCTGCAGAACCTATAGGCCTGACCTTTCAGCTTACTCTAACTTGATTTTTATTTTAGGTTTGGCCTTTGCTTCAGGTTTAGCAGCCACTGTAACTATTACCCATCTTTTAAAAGCAGGAGACCAAATTATTTGTATGGATGATGTGTATGGAGGTAGGTGACCCCTCTCATTTCAATTGACTACTAGTCATTAAAGTCTAGACAACTACTACTACAG	CATTAAAG
chr1	70883627	C	T	70883570	70883735	70883620	70883715	+	AACCTATAGGCCTGACTTTTCAGCTTACTCTAACTTGATTTTTATTTTAGGTTTGGCTTTTGCTTCAGGTTTAGCAGCCACTGTAACTATTACCCATCTTTTAAAAGCAGGAGACCAAATTATTTGTATGGATGATGTGTATGGAGGTAGGTGACCCCTCTCATTT	TAGCGTCTGTCCGTCTGCAGAACCTATAGGCCTGACTTTTCAGCTTACTCTAACTTGATTTTTATTTTAGGTTTGGCTTTTGCTTCAGGTTTAGCAGCCACTGTAACTATTACCCATCTTTTAAAAGCAGGAGACCAAATTATTTGTATGGATGATGTGTATGGAGGTAGGTGACCCCTCTCATTTCAATTGACTACTAGTAAACTGGGTCTAGACAACTACTACTACAG	AAACTGGG
chr1	70883627	C	T	70883570	70883735	70883620	70883715	+	AACCTATAGGCCTGACTTTTCAGCTTACTCTAACTTGATTTTTATTTTAGGTTTGGCTTTTGCTTCAGGTTTAGCAGCCACTGTAACTATTACCCATCTTTTAAAAGCAGGAGACCAAATTATTTGTATGGATGATGTGTATGGAGGTAGGTGACCCCTCTCATTT	TAGCGTCTGTCCGTCTGCAGAACCTATAGGCCTGACTTTTCAGCTTACTCTAACTTGATTTTTATTTTAGGTTTGGCTTTTGCTTCAGGTTTAGCAGCCACTGTAACTATTACCCATCTTTTAAAAGCAGGAGACCAAATTATTTGTATGGATGATGTGTATGGAGGTAGGTGACCCCTCTCATTTCAATTGACTACTAGTCATTAAAATCTAGACAACTACTACTACAG	CATTAAAA
chr1	70883627	C	T	70883570	70883735	70883620	70883715	+	AACCTATAGGCCTGACTTTTCAGCTTACTCTAACTTGATTTTTATTTTAGGTTTGGCTTTTGCTTCAGGTTTAGCAGCCACTGTAACTATTACCCATCTTTTAAAAGCAGGAGACCAAATTATTTGTATGGATGATGTGTATGGAGGTAGGTGACCCCTCTCATTT	TAGCGTCTGTCCGTCTGCAGAACCTATAGGCCTGACTTTTCAGCTTACTCTAACTTGATTTTTATTTTAGGTTTGGCTTTTGCTTCAGGTTTAGCAGCCACTGTAACTATTACCCATCTTTTAAAAGCAGGAGACCAAATTATTTGTATGGATGATGTGTATGGAGGTAGGTGACCCCTCTCATTTCAATTGACTACTAGTATACCGTATCTAGACAACTACTACTACAG	ATACCGTA
chr1	70883629	T	C	70883570	70883735	70883620	70883715	+	AACCTATAGGCCTGACTTTTCAGCTTACTCTAACTTGATTTTTATTTTAGGTTTGGCCTCTGCTTCAGGTTTAGCAGCCACTGTAACTATTACCCATCTTTTAAAAGCAGGAGACCAAATTATTTGTATGGATGATGTGTATGGAGGTAGGTGACCCCTCTCATTT	TAGCGTCTGTCCGTCTGCAGAACCTATAGGCCTGACTTTTCAGCTTACTCTAACTTGATTTTTATTTTAGGTTTGGCCTCTGCTTCAGGTTTAGCAGCCACTGTAACTATTACCCATCTTTTAAAAGCAGGAGACCAAATTATTTGTATGGATGATGTGTATGGAGGTAGGTGACCCCTCTCATTTCAATTGACTACTAGTAGCATCCTTCTAGACAACTACTACTACAG	AGCATCCT
chr1	70883629	T	C	70883570	70883735	70883620	70883715	+	AACCTATAGGCCTGACTTTTCAGCTTACTCTAACTTGATTTTTATTTTAGGTTTGGCCTCTGCTTCAGGTTTAGCAGCCACTGTAACTATTACCCATCTTTTAAAAGCAGGAGACCAAATTATTTGTATGGATGATGTGTATGGAGGTAGGTGACCCCTCTCATTT	TAGCGTCTGTCCGTCTGCAGAACCTATAGGCCTGACTTTTCAGCTTACTCTAACTTGATTTTTATTTTAGGTTTGGCCTCTGCTTCAGGTTTAGCAGCCACTGTAACTATTACCCATCTTTTAAAAGCAGGAGACCAAATTATTTGTATGGATGATGTGTATGGAGGTAGGTGACCCCTCTCATTTCAATTGACTACTAGTGGGATAGGTCTAGACAACTACTACTACAG	GGGATAGG
chr1	70883629	T	C	70883570	70883735	70883620	70883715	+	AACCTATAGGCCTGACTTTTCAGCTTACTCTAACTTGATTTTTATTTTAGGTTTGGCCTCTGCTTCAGGTTTAGCAGCCACTGTAACTATTACCCATCTTTTAAAAGCAGGAGACCAAATTATTTGTATGGATGATGTGTATGGAGGTAGGTGACCCCTCTCATTT	TAGCGTCTGTCCGTCTGCAGAACCTATAGGCCTGACTTTTCAGCTTACTCTAACTTGATTTTTATTTTAGGTTTGGCCTCTGCTTCAGGTTTAGCAGCCACTGTAACTATTACCCATCTTTTAAAAGCAGGAGACCAAATTATTTGTATGGATGATGTGTATGGAGGTAGGTGACCCCTCTCATTTCAATTGACTACTAGTTATCGGACTCTAGACAACTACTACTACAG	TATCGGAC
chr1	70883638	G	C	70883570	70883735	70883620	70883715	+	AACCTATAGGCCTGACTTTTCAGCTTACTCTAACTTGATTTTTATTTTAGGTTTGGCCTTTGCTTCAGCTTTAGCAGCCACTGTAACTATTACCCATCTTTTAAAAGCAGGAGACCAAATTATTTGTATGGATGATGTGTATGGAGGTAGGTGACCCCTCTCATTT	TAGCGTCTGTCCGTCTGCAGAACCTATAGGCCTGACTTTTCAGCTTACTCTAACTTGATTTTTATTTTAGGTTTGGCCTTTGCTTCAGCTTTAGCAGCCACTGTAACTATTACCCATCTTTTAAAAGCAGGAGACCAAATTATTTGTATGGATGATGTGTATGGAGGTAGGTGACCCCTCTCATTTCAATTGACTACTAGTCAACCACTTCTAGACAACTACTACTACAG	CAACCACT
chr1	70883638	G	C	70883570	70883735	70883620	70883715	+	AACCTATAGGCCTGACTTTTCAGCTTACTCTAACTTGATTTTTATTTTAGGTTTGGCCTTTGCTTCAGCTTTAGCAGCCACTGTAACTATTACCCATCTTTTAAAAGCAGGAGACCAAATTATTTGTATGGATGATGTGTATGGAGGTAGGTGACCCCTCTCATTT	TAGCGTCTGTCCGTCTGCAGAACCTATAGGCCTGACTTTTCAGCTTACTCTAACTTGATTTTTATTTTAGGTTTGGCCTTTGCTTCAGCTTTAGCAGCCACTGTAACTATTACCCATCTTTTAAAAGCAGGAGACCAAATTATTTGTATGGATGATGTGTATGGAGGTAGGTGACCCCTCTCATTTCAATTGACTACTAGTCAACGCTCTCTAGACAACTACTACTACAG	CAACGCTC
chr1	70883638	G	C	70883570	70883735	70883620	70883715	+	AACCTATAGGCCTGACTTTTCAGCTTACTCTAACTTGATTTTTATTTTAGGTTTGGCCTTTGCTTCAGCTTTAGCAGCCACTGTAACTATTACCCATCTTTTAAAAGCAGGAGACCAAATTATTTGTATGGATGATGTGTATGGAGGTAGGTGACCCCTCTCATTT	TAGCGTCTGTCCGTCTGCAGAACCTATAGGCCTGACTTTTCAGCTTACTCTAACTTGATTTTTATTTTAGGTTTGGCCTTTGCTTCAGCTTTAGCAGCCACTGTAACTATTACCCATCTTTTAAAAGCAGGAGACCAAATTATTTGTATGGATGATGTGTATGGAGGTAGGTGACCCCTCTCATTTCAATTGACTACTAGTCAACGCTATCTAGACAACTACTACTACAG	CAACGCTA
chr1	70883643	G	C	70883570	70883735	70883620	70883715	+	AACCTATAGGCCTGACTTTTCAGCTTACTCTAACTTGATTTTTATTTTAGGTTTGGCCTTTGCTTCAGGTTTACCAGCCACTGTAACTATTACCCATCTTTTAAAAGCAGGAGACCAAATTATTTGTATGGATGATGTGTATGGAGGTAGGTGACCCCTCTCATTT	TAGCGTCTGTCCGTCTGCAGAACCTATAGGCCTGACTTTTCAGCTTACTCTAACTTGATTTTTATTTTAGGTTTGGCCTTTGCTTCAGGTTTACCAGCCACTGTAACTATTACCCATCTTTTAAAAGCAGGAGACCAAATTATTTGTATGGATGATGTGTATGGAGGTAGGTGACCCCTCTCATTTCAATTGACTACTAGTATAGACATTCTAGACAACTACTACTACAG	ATAGACAT
chr1	70883643	G	C	70883570	70883735	70883620	70883715	+	AACCTATAGGCCTGACTTTTCAGCTTACTCTAACTTGATTTTTATTTTAGGTTTGGCCTTTGCTTCAGGTTTACCAGCCACTGTAACTATTACCCATCTTTTAAAAGCAGGAGACCAAATTATTTGTATGGATGATGTGTATGGAGGTAGGTGACCCCTCTCATTT	TAGCGTCTGTCCGTCTGCAGAACCTATAGGCCTGACTTTTCAGCTTACTCTAACTTGATTTTTATTTTAGGTTTGGCCTTTGCTTCAGGTTTACCAGCCACTGTAACTATTACCCATCTTTTAAAAGCAGGAGACCAAATTATTTGTATGGATGATGTGTATGGAGGTAGGTGACCCCTCTCATTTCAATTGACTACTAGTCAACGCTGTCTAGACAACTACTACTACAG	CAACGCTG
chr1	70883643	G	C	70883570	70883735	70883620	70883715	+	AACCTATAGGCCTGACTTTTCAGCTTACTCTAACTTGATTTTTATTTTAGGTTTGGCCTTTGCTTCAGGTTTACCAGCCACTGTAACTATTACCCATCTTTTAAAAGCAGGAGACCAAATTATTTGTATGGATGATGTGTATGGAGGTAGGTGACCCCTCTCATTT	TAGCGTCTGTCCGTCTGCAGAACCTATAGGCCTGACTTTTCAGCTTACTCTAACTTGATTTTTATTTTAGGTTTGGCCTTTGCTTCAGGTTTACCAGCCACTGTAACTATTACCCATCTTTTAAAAGCAGGAGACCAAATTATTTGTATGGATGATGTGTATGGAGGTAGGTGACCCCTCTCATTTCAATTGACTACTAGTTCTCGCTTTCTAGACAACTACTACTACAG	TCTCGCTT
chr1	70883666	T	C	70883570	70883735	70883620	70883715	+	AACCTATAGGCCTGACTTTTCAGCTTACTCTAACTTGATTTTTATTTTAGGTTTGGCCTTTGCTTCAGGTTTAGCAGCCACTGTAACTATTACCCACCTTTTAAAAGCAGGAGACCAAATTATTTGTATGGATGATGTGTATGGAGGTAGGTGACCCCTCTCATTT	TAGCGTCTGTCCGTCTGCAGAACCTATAGGCCTGACTTTTCAGCTTACTCTAACTTGATTTTTATTTTAGGTTTGGCCTTTGCTTCAGGTTTAGCAGCCACTGTAACTATTACCCACCTTTTAAAAGCAGGAGACCAAATTATTTGTATGGATGATGTGTATGGAGGTAGGTGACCCCTCTCATTTCAATTGACTACTAGTGGGATAGCTCTAGACAACTACTACTACAG	GGGATAGC
chr1	70883666	T	C	70883570	70883735	70883620	70883715	+	AACCTATAGGCCTGACTTTTCAGCTTACTCTAACTTGATTTTTATTTTAGGTTTGGCCTTTGCTTCAGGTTTAGCAGCCACTGTAACTATTACCCACCTTTTAAAAGCAGGAGACCAAATTATTTGTATGGATGATGTGTATGGAGGTAGGTGACCCCTCTCATTT	TAGCGTCTGTCCGTCTGCAGAACCTATAGGCCTGACTTTTCAGCTTACTCTAACTTGATTTTTATTTTAGGTTTGGCCTTTGCTTCAGGTTTAGCAGCCACTGTAACTATTACCCACCTTTTAAAAGCAGGAGACCAAATTATTTGTATGGATGATGTGTATGGAGGTAGGTGACCCCTCTCATTTCAATTGACTACTAGTTCTCGCTCTCTAGACAACTACTACTACAG	TCTCGCTC
chr1	70883666	T	C	70883570	70883735	70883620	70883715	+	AACCTATAGGCCTGACTTTTCAGCTTACTCTAACTTGATTTTTATTTTAGGTTTGGCCTTTGCTTCAGGTTTAGCAGCCACTGTAACTATTACCCACCTTTTAAAAGCAGGAGACCAAATTATTTGTATGGATGATGTGTATGGAGGTAGGTGACCCCTCTCATTT	TAGCGTCTGTCCGTCTGCAGAACCTATAGGCCTGACTTTTCAGCTTACTCTAACTTGATTTTTATTTTAGGTTTGGCCTTTGCTTCAGGTTTAGCAGCCACTGTAACTATTACCCACCTTTTAAAAGCAGGAGACCAAATTATTTGTATGGATGATGTGTATGGAGGTAGGTGACCCCTCTCATTTCAATTGACTACTAGTTCTCGCTATCTAGACAACTACTACTACAG	TCTCGCTA
chr1	70883670	T	C	70883570	70883735	70883620	70883715	+	AACCTATAGGCCTGACTTTTCAGCTTACTCTAACTTGATTTTTATTTTAGGTTTGGCCTTTGCTTCAGGTTTAGCAGCCACTGTAACTATTACCCATCTTCTAAAAGCAGGAGACCAAATTATTTGTATGGATGATGTGTATGGAGGTAGGTGACCCCTCTCATTT	TAGCGTCTGTCCGTCTGCAGAACCTATAGGCCTGACTTTTCAGCTTACTCTAACTTGATTTTTATTTTAGGTTTGGCCTTTGCTTCAGGTTTAGCAGCCACTGTAACTATTACCCATCTTCTAAAAGCAGGAGACCAAATTATTTGTATGGATGATGTGTATGGAGGTAGGTGACCCCTCTCATTTCAATTGACTACTAGTCAACGCTTTCTAGACAACTACTACTACAG	CAACGCTT
chr1	70883670	T	C	70883570	70883735	70883620	70883715	+	AACCTATAGGCCTGACTTTTCAGCTTACTCTAACTTGATTTTTATTTTAGGTTTGGCCTTTGCTTCAGGTTTAGCAGCCACTGTAACTATTACCCATCTTCTAAAAGCAGGAGACCAAATTATTTGTATGGATGATGTGTATGGAGGTAGGTGACCCCTCTCATTT	TAGCGTCTGTCCGTCTGCAGAACCTATAGGCCTGACTTTTCAGCTTACTCTAACTTGATTTTTATTTTAGGTTTGGCCTTTGCTTCAGGTTTAGCAGCCACTGTAACTATTACCCATCTTCTAAAAGCAGGAGACCAAATTATTTGTATGGATGATGTGTATGGAGGTAGGTGACCCCTCTCATTTCAATTGACTACTAGTTATACTGGTCTAGACAACTACTACTACAG	TATACTGG
chr1	70883670	T	C	70883570	70883735	70883620	70883715	+	AACCTATAGGCCTGACTTTTCAGCTTACTCTAACTTGATTTTTATTTTAGGTTTGGCCTTTGCTTCAGGTTTAGCAGCCACTGTAACTATTACCCATCTTCTAAAAGCAGGAGACCAAATTATTTGTATGGATGATGTGTATGGAGGTAGGTGACCCCTCTCATTT	TAGCGTCTGTCCGTCTGCAGAACCTATAGGCCTGACTTTTCAGCTTACTCTAACTTGATTTTTATTTTAGGTTTGGCCTTTGCTTCAGGTTTAGCAGCCACTGTAACTATTACCCATCTTCTAAAAGCAGGAGACCAAATTATTTGTATGGATGATGTGTATGGAGGTAGGTGACCCCTCTCATTTCAATTGACTACTAGTGGGATAGATCTAGACAACTACTACTACAG	GGGATAGA
chr1	70883685	C	A	70883570	70883735	70883620	70883715	+	AACCTATAGGCCTGACTTTTCAGCTTACTCTAACTTGATTTTTATTTTAGGTTTGGCCTTTGCTTCAGGTTTAGCAGCCACTGTAACTATTACCCATCTTTTAAAAGCAGGAGACAAAATTATTTGTATGGATGATGTGTATGGAGGTAGGTGACCCCTCTCATTT	TAGCGTCTGTCCGTCTGCAGAACCTATAGGCCTGACTTTTCAGCTTACTCTAACTTGATTTTTATTTTAGGTTTGGCCTTTGCTTCAGGTTTAGCAGCCACTGTAACTATTACCCATCTTTTAAAAGCAGGAGACAAAATTATTTGTATGGATGATGTGTATGGAGGTAGGTGACCCCTCTCATTTCAATTGACTACTAGTGTCGTAATTCTAGACAACTACTACTACAG	GTCGTAAT
chr1	70883685	C	A	70883570	70883735	70883620	70883715	+	AACCTATAGGCCTGACTTTTCAGCTTACTCTAACTTGATTTTTATTTTAGGTTTGGCCTTTGCTTCAGGTTTAGCAGCCACTGTAACTATTACCCATCTTTTAAAAGCAGGAGACAAAATTATTTGTATGGATGATGTGTATGGAGGTAGGTGACCCCTCTCATTT	TAGCGTCTGTCCGTCTGCAGAACCTATAGGCCTGACTTTTCAGCTTACTCTAACTTGATTTTTATTTTAGGTTTGGCCTTTGCTTCAGGTTTAGCAGCCACTGTAACTATTACCCATCTTTTAAAAGCAGGAGACAAAATTATTTGTATGGATGATGTGTATGGAGGTAGGTGACCCCTCTCATTTCAATTGACTACTAGTACCTTACTTCTAGACAACTACTACTACAG	ACCTTACT
chr1	70883685	C	A	70883570	70883735	70883620	70883715	+	AACCTATAGGCCTGACTTTTCAGCTTACTCTAACTTGATTTTTATTTTAGGTTTGGCCTTTGCTTCAGGTTTAGCAGCCACTGTAACTATTACCCATCTTTTAAAAGCAGGAGACAAAATTATTTGTATGGATGATGTGTATGGAGGTAGGTGACCCCTCTCATTT	TAGCGTCTGTCCGTCTGCAGAACCTATAGGCCTGACTTTTCAGCTTACTCTAACTTGATTTTTATTTTAGGTTTGGCCTTTGCTTCAGGTTTAGCAGCCACTGTAACTATTACCCATCTTTTAAAAGCAGGAGACAAAATTATTTGTATGGATGATGTGTATGGAGGTAGGTGACCCCTCTCATTTCAATTGACTACTAGTTCGATCCTTCTAGACAACTACTACTACAG	TCGATCCT
chr1	70883692	T	C	70883570	70883735	70883620	70883715	+	AACCTATAGGCCTGACTTTTCAGCTTACTCTAACTTGATTTTTATTTTAGGTTTGGCCTTTGCTTCAGGTTTAGCAGCCACTGTAACTATTACCCATCTTTTAAAAGCAGGAGACCAAATTACTTGTATGGATGATGTGTATGGAGGTAGGTGACCCCTCTCATTT	TAGCGTCTGTCCGTCTGCAGAACCTATAGGCCTGACTTTTCAGCTTACTCTAACTTGATTTTTATTTTAGGTTTGGCCTTTGCTTCAGGTTTAGCAGCCACTGTAACTATTACCCATCTTTTAAAAGCAGGAGACCAAATTACTTGTATGGATGATGTGTATGGAGGTAGGTGACCCCTCTCATTTCAATTGACTACTAGTAGAACCCATCTAGACAACTACTACTACAG	AGAACCCA
chr1	70883692	T	C	70883570	70883735	70883620	70883715	+	AACCTATAGGCCTGACTTTTCAGCTTACTCTAACTTGATTTTTATTTTAGGTTTGGCCTTTGCTTCAGGTTTAGCAGCCACTGTAACTATTACCCATCTTTTAAAAGCAGGAGACCAAATTACTTGTATGGATGATGTGTATGGAGGTAGGTGACCCCTCTCATTT	TAGCGTCTGTCCGTCTGCAGAACCTATAGGCCTGACTTTTCAGCTTACTCTAACTTGATTTTTATTTTAGGTTTGGCCTTTGCTTCAGGTTTAGCAGCCACTGTAACTATTACCCATCTTTTAAAAGCAGGAGACCAAATTACTTGTATGGATGATGTGTATGGAGGTAGGTGACCCCTCTCATTTCAATTGACTACTAGTTTCTCAGATCTAGACAACTACTACTACAG	TTCTCAGA
chr1	70883692	T	C	70883570	70883735	70883620	70883715	+	AACCTATAGGCCTGACTTTTCAGCTTACTCTAACTTGATTTTTATTTTAGGTTTGGCCTTTGCTTCAGGTTTAGCAGCCACTGTAACTATTACCCATCTTTTAAAAGCAGGAGACCAAATTACTTGTATGGATGATGTGTATGGAGGTAGGTGACCCCTCTCATTT	TAGCGTCTGTCCGTCTGCAGAACCTATAGGCCTGACTTTTCAGCTTACTCTAACTTGATTTTTATTTTAGGTTTGGCCTTTGCTTCAGGTTTAGCAGCCACTGTAACTATTACCCATCTTTTAAAAGCAGGAGACCAAATTACTTGTATGGATGATGTGTATGGAGGTAGGTGACCCCTCTCATTTCAATTGACTACTAGTAGAACCCCTCTAGACAACTACTACTACAG	AGAACCCC
chr1	70883708	G	A	70883570	70883735	70883620	70883715	+	AACCTATAGGCCTGACTTTTCAGCTTACTCTAACTTGATTTTTATTTTAGGTTTGGCCTTTGCTTCAGGTTTAGCAGCCACTGTAACTATTACCCATCTTTTAAAAGCAGGAGACCAAATTATTTGTATGGATGATGTATATGGAGGTAGGTGACCCCTCTCATTT	TAGCGTCTGTCCGTCTGCAGAACCTATAGGCCTGACTTTTCAGCTTACTCTAACTTGATTTTTATTTTAGGTTTGGCCTTTGCTTCAGGTTTAGCAGCCACTGTAACTATTACCCATCTTTTAAAAGCAGGAGACCAAATTATTTGTATGGATGATGTATATGGAGGTAGGTGACCCCTCTCATTTCAATTGACTACTAGTTTCTCAGCTCTAGACAACTACTACTACAG	TTCTCAGC
chr1	70883708	G	A	70883570	70883735	70883620	70883715	+	AACCTATAGGCCTGACTTTTCAGCTTACTCTAACTTGATTTTTATTTTAGGTTTGGCCTTTGCTTCAGGTTTAGCAGCCACTGTAACTATTACCCATCTTTTAAAAGCAGGAGACCAAATTATTTGTATGGATGATGTATATGGAGGTAGGTGACCCCTCTCATTT	TAGCGTCTGTCCGTCTGCAGAACCTATAGGCCTGACTTTTCAGCTTACTCTAACTTGATTTTTATTTTAGGTTTGGCCTTTGCTTCAGGTTTAGCAGCCACTGTAACTATTACCCATCTTTTAAAAGCAGGAGACCAAATTATTTGTATGGATGATGTATATGGAGGTAGGTGACCCCTCTCATTTCAATTGACTACTAGTAGAACCCGTCTAGACAACTACTACTACAG	AGAACCCG
chr1	70883708	G	A	70883570	70883735	70883620	70883715	+	AACCTATAGGCCTGACTTTTCAGCTTACTCTAACTTGATTTTTATTTTAGGTTTGGCCTTTGCTTCAGGTTTAGCAGCCACTGTAACTATTACCCATCTTTTAAAAGCAGGAGACCAAATTATTTGTATGGATGATGTATATGGAGGTAGGTGACCCCTCTCATTT	TAGCGTCTGTCCGTCTGCAGAACCTATAGGCCTGACTTTTCAGCTTACTCTAACTTGATTTTTATTTTAGGTTTGGCCTTTGCTTCAGGTTTAGCAGCCACTGTAACTATTACCCATCTTTTAAAAGCAGGAGACCAAATTATTTGTATGGATGATGTATATGGAGGTAGGTGACCCCTCTCATTTCAATTGACTACTAGTTTCTCAGGTCTAGACAACTACTACTACAG	TTCTCAGG
chr1	70883710	A	G	70883570	70883735	70883620	70883715	+	AACCTATAGGCCTGACTTTTCAGCTTACTCTAACTTGATTTTTATTTTAGGTTTGGCCTTTGCTTCAGGTTTAGCAGCCACTGTAACTATTACCCATCTTTTAAAAGCAGGAGACCAAATTATTTGTATGGATGATGTGTGTGGAGGTAGGTGACCCCTCTCATTT	TAGCGTCTGTCCGTCTGCAGAACCTATAGGCCTGACTTTTCAGCTTACTCTAACTTGATTTTTATTTTAGGTTTGGCCTTTGCTTCAGGTTTAGCAGCCACTGTAACTATTACCCATCTTTTAAAAGCAGGAGACCAAATTATTTGTATGGATGATGTGTGTGGAGGTAGGTGACCCCTCTCATTTCAATTGACTACTAGTACCTTACATCTAGACAACTACTACTACAG	ACCTTACA
chr1	70883710	A	G	70883570	70883735	70883620	70883715	+	AACCTATAGGCCTGACTTTTCAGCTTACTCTAACTTGATTTTTATTTTAGGTTTGGCCTTTGCTTCAGGTTTAGCAGCCACTGTAACTATTACCCATCTTTTAAAAGCAGGAGACCAAATTATTTGTATGGATGATGTGTGTGGAGGTAGGTGACCCCTCTCATTT	TAGCGTCTGTCCGTCTGCAGAACCTATAGGCCTGACTTTTCAGCTTACTCTAACTTGATTTTTATTTTAGGTTTGGCCTTTGCTTCAGGTTTAGCAGCCACTGTAACTATTACCCATCTTTTAAAAGCAGGAGACCAAATTATTTGTATGGATGATGTGTGTGGAGGTAGGTGACCCCTCTCATTTCAATTGACTACTAGTGAAAGTCGTCTAGACAACTACTACTACAG	GAAAGTCG
chr1	70883710	A	G	70883570	70883735	70883620	70883715	+	AACCTATAGGCCTGACTTTTCAGCTTACTCTAACTTGATTTTTATTTTAGGTTTGGCCTTTGCTTCAGGTTTAGCAGCCACTGTAACTATTACCCATCTTTTAAAAGCAGGAGACCAAATTATTTGTATGGATGATGTGTGTGGAGGTAGGTGACCCCTCTCATTT	TAGCGTCTGTCCGTCTGCAGAACCTATAGGCCTGACTTTTCAGCTTACTCTAACTTGATTTTTATTTTAGGTTTGGCCTTTGCTTCAGGTTTAGCAGCCACTGTAACTATTACCCATCTTTTAAAAGCAGGAGACCAAATTATTTGTATGGATGATGTGTGTGGAGGTAGGTGACCCCTCTCATTTCAATTGACTACTAGTGTCGTAAGTCTAGACAACTACTACTACAG	GTCGTAAG
chr1	70883718	A	T	70883570	70883735	70883620	70883715	+	AACCTATAGGCCTGACTTTTCAGCTTACTCTAACTTGATTTTTATTTTAGGTTTGGCCTTTGCTTCAGGTTTAGCAGCCACTGTAACTATTACCCATCTTTTAAAAGCAGGAGACCAAATTATTTGTATGGATGATGTGTATGGAGGTTGGTGACCCCTCTCATTT	TAGCGTCTGTCCGTCTGCAGAACCTATAGGCCTGACTTTTCAGCTTACTCTAACTTGATTTTTATTTTAGGTTTGGCCTTTGCTTCAGGTTTAGCAGCCACTGTAACTATTACCCATCTTTTAAAAGCAGGAGACCAAATTATTTGTATGGATGATGTGTATGGAGGTTGGTGACCCCTCTCATTTCAATTGACTACTAGTGTCGTAAATCTAGACAACTACTACTACAG	GTCGTAAA
chr1	70883718	A	T	70883570	70883735	70883620	70883715	+	AACCTATAGGCCTGACTTTTCAGCTTACTCTAACTTGATTTTTATTTTAGGTTTGGCCTTTGCTTCAGGTTTAGCAGCCACTGTAACTATTACCCATCTTTTAAAAGCAGGAGACCAAATTATTTGTATGGATGATGTGTATGGAGGTTGGTGACCCCTCTCATTT	TAGCGTCTGTCCGTCTGCAGAACCTATAGGCCTGACTTTTCAGCTTACTCTAACTTGATTTTTATTTTAGGTTTGGCCTTTGCTTCAGGTTTAGCAGCCACTGTAACTATTACCCATCTTTTAAAAGCAGGAGACCAAATTATTTGTATGGATGATGTGTATGGAGGTTGGTGACCCCTCTCATTTCAATTGACTACTAGTGAAAGTCATCTAGACAACTACTACTACAG	GAAAGTCA
chr1	70883718	A	T	70883570	70883735	70883620	70883715	+	AACCTATAGGCCTGACTTTTCAGCTTACTCTAACTTGATTTTTATTTTAGGTTTGGCCTTTGCTTCAGGTTTAGCAGCCACTGTAACTATTACCCATCTTTTAAAAGCAGGAGACCAAATTATTTGTATGGATGATGTGTATGGAGGTTGGTGACCCCTCTCATTT	TAGCGTCTGTCCGTCTGCAGAACCTATAGGCCTGACTTTTCAGCTTACTCTAACTTGATTTTTATTTTAGGTTTGGCCTTTGCTTCAGGTTTAGCAGCCACTGTAACTATTACCCATCTTTTAAAAGCAGGAGACCAAATTATTTGTATGGATGATGTGTATGGAGGTTGGTGACCCCTCTCATTTCAATTGACTACTAGTAAGGTCAATCTAGACAACTACTACTACAG	AAGGTCAA
chr1	70883722	G	A	70883570	70883735	70883620	70883715	+	AACCTATAGGCCTGACTTTTCAGCTTACTCTAACTTGATTTTTATTTTAGGTTTGGCCTTTGCTTCAGGTTTAGCAGCCACTGTAACTATTACCCATCTTTTAAAAGCAGGAGACCAAATTATTTGTATGGATGATGTGTATGGAGGTAGGTAACCCCTCTCATTT	TAGCGTCTGTCCGTCTGCAGAACCTATAGGCCTGACTTTTCAGCTTACTCTAACTTGATTTTTATTTTAGGTTTGGCCTTTGCTTCAGGTTTAGCAGCCACTGTAACTATTACCCATCTTTTAAAAGCAGGAGACCAAATTATTTGTATGGATGATGTGTATGGAGGTAGGTAACCCCTCTCATTTCAATTGACTACTAGTAAGGTCACTCTAGACAACTACTACTACAG	AAGGTCAC
chr1	70883722	G	A	70883570	70883735	70883620	70883715	+	AACCTATAGGCCTGACTTTTCAGCTTACTCTAACTTGATTTTTATTTTAGGTTTGGCCTTTGCTTCAGGTTTAGCAGCCACTGTAACTATTACCCATCTTTTAAAAGCAGGAGACCAAATTATTTGTATGGATGATGTGTATGGAGGTAGGTAACCCCTCTCATTT	TAGCGTCTGTCCGTCTGCAGAACCTATAGGCCTGACTTTTCAGCTTACTCTAACTTGATTTTTATTTTAGGTTTGGCCTTTGCTTCAGGTTTAGCAGCCACTGTAACTATTACCCATCTTTTAAAAGCAGGAGACCAAATTATTTGTATGGATGATGTGTATGGAGGTAGGTAACCCCTCTCATTTCAATTGACTACTAGTAAGGTCATTCTAGACAACTACTACTACAG	AAGGTCAT
chr1	70883722	G	A	70883570	70883735	70883620	70883715	+	AACCTATAGGCCTGACTTTTCAGCTTACTCTAACTTGATTTTTATTTTAGGTTTGGCCTTTGCTTCAGGTTTAGCAGCCACTGTAACTATTACCCATCTTTTAAAAGCAGGAGACCAAATTATTTGTATGGATGATGTGTATGGAGGTAGGTAACCCCTCTCATTT	TAGCGTCTGTCCGTCTGCAGAACCTATAGGCCTGACTTTTCAGCTTACTCTAACTTGATTTTTATTTTAGGTTTGGCCTTTGCTTCAGGTTTAGCAGCCACTGTAACTATTACCCATCTTTTAAAAGCAGGAGACCAAATTATTTGTATGGATGATGTGTATGGAGGTAGGTAACCCCTCTCATTTCAATTGACTACTAGTCCTATTCCTCTAGACAACTACTACTACAG	CCTATTCC
chr1	70883724	C	A	70883570	70883735	70883620	70883715	+	AACCTATAGGCCTGACTTTTCAGCTTACTCTAACTTGATTTTTATTTTAGGTTTGGCCTTTGCTTCAGGTTTAGCAGCCACTGTAACTATTACCCATCTTTTAAAAGCAGGAGACCAAATTATTTGTATGGATGATGTGTATGGAGGTAGGTGAACCCTCTCATTT	TAGCGTCTGTCCGTCTGCAGAACCTATAGGCCTGACTTTTCAGCTTACTCTAACTTGATTTTTATTTTAGGTTTGGCCTTTGCTTCAGGTTTAGCAGCCACTGTAACTATTACCCATCTTTTAAAAGCAGGAGACCAAATTATTTGTATGGATGATGTGTATGGAGGTAGGTGAACCCTCTCATTTCAATTGACTACTAGTTGCTACCCTCTAGACAACTACTACTACAG	TGCTACCC
chr1	70883724	C	A	70883570	70883735	70883620	70883715	+	AACCTATAGGCCTGACTTTTCAGCTTACTCTAACTTGATTTTTATTTTAGGTTTGGCCTTTGCTTCAGGTTTAGCAGCCACTGTAACTATTACCCATCTTTTAAAAGCAGGAGACCAAATTATTTGTATGGATGATGTGTATGGAGGTAGGTGAACCCTCTCATTT	TAGCGTCTGTCCGTCTGCAGAACCTATAGGCCTGACTTTTCAGCTTACTCTAACTTGATTTTTATTTTAGGTTTGGCCTTTGCTTCAGGTTTAGCAGCCACTGTAACTATTACCCATCTTTTAAAAGCAGGAGACCAAATTATTTGTATGGATGATGTGTATGGAGGTAGGTGAACCCTCTCATTTCAATTGACTACTAGTTGCTACCATCTAGACAACTACTACTACAG	TGCTACCA
chr1	70883724	C	A	70883570	70883735	70883620	70883715	+	AACCTATAGGCCTGACTTTTCAGCTTACTCTAACTTGATTTTTATTTTAGGTTTGGCCTTTGCTTCAGGTTTAGCAGCCACTGTAACTATTACCCATCTTTTAAAAGCAGGAGACCAAATTATTTGTATGGATGATGTGTATGGAGGTAGGTGAACCCTCTCATTT	TAGCGTCTGTCCGTCTGCAGAACCTATAGGCCTGACTTTTCAGCTTACTCTAACTTGATTTTTATTTTAGGTTTGGCCTTTGCTTCAGGTTTAGCAGCCACTGTAACTATTACCCATCTTTTAAAAGCAGGAGACCAAATTATTTGTATGGATGATGTGTATGGAGGTAGGTGAACCCTCTCATTTCAATTGACTACTAGTTGGTGGTGTCTAGACAACTACTACTACAG	TGGTGGTG
chr1	91731563	C	T	91731551	91731716	91731574	91731664	-	TCATTCAGCTGTTTCTTGGCATTTTGTTTCAAAATGTTATCTCTTCACATAGGATTTGGAAACACTTTGAGTTCAAGTACCAGGGGAAGTAAGCTACCCCTTCAAGAGTCAAAGAGCAAATTCCAAAGAGAAATGTCAAACAGGCAAGTTTTAAAACTTAGGTTTG	TAGCGTCTGTCCGTCTGCAGTCATTCAGCTGTTTCTTGGCATTTTGTTTCAAAATGTTATCTCTTCACATAGGATTTGGAAACACTTTGAGTTCAAGTACCAGGGGAAGTAAGCTACCCCTTCAAGAGTCAAAGAGCAAATTCCAAAGAGAAATGTCAAACAGGCAAGTTTTAAAACTTAGGTTTGCAATTGACTACTAGTTGCTACCGTCTAGACAACTACTACTACAG	TGCTACCG
chr1	91731563	C	T	91731551	91731716	91731574	91731664	-	TCATTCAGCTGTTTCTTGGCATTTTGTTTCAAAATGTTATCTCTTCACATAGGATTTGGAAACACTTTGAGTTCAAGTACCAGGGGAAGTAAGCTACCCCTTCAAGAGTCAAAGAGCAAATTCCAAAGAGAAATGTCAAACAGGCAAGTTTTAAAACTTAGGTTTG	TAGCGTCTGTCCGTCTGCAGTCATTCAGCTGTTTCTTGGCATTTTGTTTCAAAATGTTATCTCTTCACATAGGATTTGGAAACACTTTGAGTTCAAGTACCAGGGGAAGTAAGCTACCCCTTCAAGAGTCAAAGAGCAAATTCCAAAGAGAAATGTCAAACAGGCAAGTTTTAAAACTTAGGTTTGCAATTGACTACTAGTTGGTGGTATCTAGACAACTACTACTACAG	TGGTGGTA
chr1	91731563	C	T	91731551	91731716	91731574	91731664	-	TCATTCAGCTGTTTCTTGGCATTTTGTTTCAAAATGTTATCTCTTCACATAGGATTTGGAAACACTTTGAGTTCAAGTACCAGGGGAAGTAAGCTACCCCTTCAAGAGTCAAAGAGCAAATTCCAAAGAGAAATGTCAAACAGGCAAGTTTTAAAACTTAGGTTTG	TAGCGTCTGTCCGTCTGCAGTCATTCAGCTGTTTCTTGGCATTTTGTTTCAAAATGTTATCTCTTCACATAGGATTTGGAAACACTTTGAGTTCAAGTACCAGGGGAAGTAAGCTACCCCTTCAAGAGTCAAAGAGCAAATTCCAAAGAGAAATGTCAAACAGGCAAGTTTTAAAACTTAGGTTTGCAATTGACTACTAGTTGGTGGTCTCTAGACAACTACTACTACAG	TGGTGGTC
chr1	91731563	Control	Original	91731551	91731716	91731574	91731664	-	TCATTCAGCTGTTTCTTGGCATTTTGTTTCAAAATGTTATCTCTTCACATAGGATTTGGAAACACTTTGAGTTCAAGTACCAGGGGAAGTAAGCTACCCCTTCAAGAGTCAAAGAGCAAATTCCAAAGAGAAATGTCAAACAGGCAAGTTTTAGAACTTAGGTTTG	TAGCGTCTGTCCGTCTGCAGTCATTCAGCTGTTTCTTGGCATTTTGTTTCAAAATGTTATCTCTTCACATAGGATTTGGAAACACTTTGAGTTCAAGTACCAGGGGAAGTAAGCTACCCCTTCAAGAGTCAAAGAGCAAATTCCAAAGAGAAATGTCAAACAGGCAAGTTTTAGAACTTAGGTTTGCAATTGACTACTAGTTGGTGGTTTCTAGACAACTACTACTACAG	TGGTGGTT
chr1	91731563	Control	Original	91731551	91731716	91731574	91731664	-	TCATTCAGCTGTTTCTTGGCATTTTGTTTCAAAATGTTATCTCTTCACATAGGATTTGGAAACACTTTGAGTTCAAGTACCAGGGGAAGTAAGCTACCCCTTCAAGAGTCAAAGAGCAAATTCCAAAGAGAAATGTCAAACAGGCAAGTTTTAGAACTTAGGTTTG	TAGCGTCTGTCCGTCTGCAGTCATTCAGCTGTTTCTTGGCATTTTGTTTCAAAATGTTATCTCTTCACATAGGATTTGGAAACACTTTGAGTTCAAGTACCAGGGGAAGTAAGCTACCCCTTCAAGAGTCAAAGAGCAAATTCCAAAGAGAAATGTCAAACAGGCAAGTTTTAGAACTTAGGTTTGCAATTGACTACTAGTTGCTACCTTCTAGACAACTACTACTACAG	TGCTACCT
chr1	91731563	Control	Original	91731551	91731716	91731574	91731664	-	TCATTCAGCTGTTTCTTGGCATTTTGTTTCAAAATGTTATCTCTTCACATAGGATTTGGAAACACTTTGAGTTCAAGTACCAGGGGAAGTAAGCTACCCCTTCAAGAGTCAAAGAGCAAATTCCAAAGAGAAATGTCAAACAGGCAAGTTTTAGAACTTAGGTTTG	TAGCGTCTGTCCGTCTGCAGTCATTCAGCTGTTTCTTGGCATTTTGTTTCAAAATGTTATCTCTTCACATAGGATTTGGAAACACTTTGAGTTCAAGTACCAGGGGAAGTAAGCTACCCCTTCAAGAGTCAAAGAGCAAATTCCAAAGAGAAATGTCAAACAGGCAAGTTTTAGAACTTAGGTTTGCAATTGACTACTAGTCGTAGCGTTCTAGACAACTACTACTACAG	CGTAGCGT
chr1	91731563	Control	Original	91731551	91731716	91731574	91731664	-	TCATTCAGCTGTTTCTTGGCATTTTGTTTCAAAATGTTATCTCTTCACATAGGATTTGGAAACACTTTGAGTTCAAGTACCAGGGGAAGTAAGCTACCCCTTCAAGAGTCAAAGAGCAAATTCCAAAGAGAAATGTCAAACAGGCAAGTTTTAGAACTTAGGTTTG	TAGCGTCTGTCCGTCTGCAGTCATTCAGCTGTTTCTTGGCATTTTGTTTCAAAATGTTATCTCTTCACATAGGATTTGGAAACACTTTGAGTTCAAGTACCAGGGGAAGTAAGCTACCCCTTCAAGAGTCAAAGAGCAAATTCCAAAGAGAAATGTCAAACAGGCAAGTTTTAGAACTTAGGTTTGCAATTGACTACTAGTTTGGCTAGTCTAGACAACTACTACTACAG	TTGGCTAG
chr1	91731563	Control	Mutated	91731551	91731716	91731574	91731664	-	TCATTCAGCTGTTTCTTGGCATTTTGTTTCAAAATGTTATCTCTTCACATTCGATTTGGAAACACTTTGAGTTCAAGTACCAGGGGAAGTAAGCTACCCCTTCAAGAGTCAAAGAGCAAATTCCAAAGAGAAATGTCAAACAGCAAAGTTTTAGAACTTAGGTTTG	TAGCGTCTGTCCGTCTGCAGTCATTCAGCTGTTTCTTGGCATTTTGTTTCAAAATGTTATCTCTTCACATTCGATTTGGAAACACTTTGAGTTCAAGTACCAGGGGAAGTAAGCTACCCCTTCAAGAGTCAAAGAGCAAATTCCAAAGAGAAATGTCAAACAGCAAAGTTTTAGAACTTAGGTTTGCAATTGACTACTAGTAACTCCTATCTAGACAACTACTACTACAG	AACTCCTA
chr1	91731563	Control	Mutated	91731551	91731716	91731574	91731664	-	TCATTCAGCTGTTTCTTGGCATTTTGTTTCAAAATGTTATCTCTTCACATTCGATTTGGAAACACTTTGAGTTCAAGTACCAGGGGAAGTAAGCTACCCCTTCAAGAGTCAAAGAGCAAATTCCAAAGAGAAATGTCAAACAGCAAAGTTTTAGAACTTAGGTTTG	TAGCGTCTGTCCGTCTGCAGTCATTCAGCTGTTTCTTGGCATTTTGTTTCAAAATGTTATCTCTTCACATTCGATTTGGAAACACTTTGAGTTCAAGTACCAGGGGAAGTAAGCTACCCCTTCAAGAGTCAAAGAGCAAATTCCAAAGAGAAATGTCAAACAGCAAAGTTTTAGAACTTAGGTTTGCAATTGACTACTAGTAACTCCTCTCTAGACAACTACTACTACAG	AACTCCTC
chr1	91731563	Control	Mutated	91731551	91731716	91731574	91731664	-	TCATTCAGCTGTTTCTTGGCATTTTGTTTCAAAATGTTATCTCTTCACATTCGATTTGGAAACACTTTGAGTTCAAGTACCAGGGGAAGTAAGCTACCCCTTCAAGAGTCAAAGAGCAAATTCCAAAGAGAAATGTCAAACAGCAAAGTTTTAGAACTTAGGTTTG	TAGCGTCTGTCCGTCTGCAGTCATTCAGCTGTTTCTTGGCATTTTGTTTCAAAATGTTATCTCTTCACATTCGATTTGGAAACACTTTGAGTTCAAGTACCAGGGGAAGTAAGCTACCCCTTCAAGAGTCAAAGAGCAAATTCCAAAGAGAAATGTCAAACAGCAAAGTTTTAGAACTTAGGTTTGCAATTGACTACTAGTCGCAGGCATCTAGACAACTACTACTACAG	CGCAGGCA
chr1	91731563	Control	Mutated	91731551	91731716	91731574	91731664	-	TCATTCAGCTGTTTCTTGGCATTTTGTTTCAAAATGTTATCTCTTCACATTCGATTTGGAAACACTTTGAGTTCAAGTACCAGGGGAAGTAAGCTACCCCTTCAAGAGTCAAAGAGCAAATTCCAAAGAGAAATGTCAAACAGCAAAGTTTTAGAACTTAGGTTTG	TAGCGTCTGTCCGTCTGCAGTCATTCAGCTGTTTCTTGGCATTTTGTTTCAAAATGTTATCTCTTCACATTCGATTTGGAAACACTTTGAGTTCAAGTACCAGGGGAAGTAAGCTACCCCTTCAAGAGTCAAAGAGCAAATTCCAAAGAGAAATGTCAAACAGCAAAGTTTTAGAACTTAGGTTTGCAATTGACTACTAGTAACTCCTGTCTAGACAACTACTACTACAG	AACTCCTG
chr1	91731563	Control	Consensus	91731551	91731716	91731574	91731664	-	TCATTCAGCTGTTTCTTGGCATTTTGTTTCTTTTTCTTTTCTCTTCTCTTAGGATTTGGAAACACTTTGAGTTCAAGTACCAGGGGAAGTAAGCTACCCCTTCAAGAGTCAAAGAGCAAATTCCAAAGAGAAATGTCAAACAGGTAAGTTTTAGAACTTAGGTTTG	TAGCGTCTGTCCGTCTGCAGTCATTCAGCTGTTTCTTGGCATTTTGTTTCTTTTTCTTTTCTCTTCTCTTAGGATTTGGAAACACTTTGAGTTCAAGTACCAGGGGAAGTAAGCTACCCCTTCAAGAGTCAAAGAGCAAATTCCAAAGAGAAATGTCAAACAGGTAAGTTTTAGAACTTAGGTTTGCAATTGACTACTAGTTAGCTTGCTCTAGACAACTACTACTACAG	TAGCTTGC
chr1	91731563	Control	Consensus	91731551	91731716	91731574	91731664	-	TCATTCAGCTGTTTCTTGGCATTTTGTTTCTTTTTCTTTTCTCTTCTCTTAGGATTTGGAAACACTTTGAGTTCAAGTACCAGGGGAAGTAAGCTACCCCTTCAAGAGTCAAAGAGCAAATTCCAAAGAGAAATGTCAAACAGGTAAGTTTTAGAACTTAGGTTTG	TAGCGTCTGTCCGTCTGCAGTCATTCAGCTGTTTCTTGGCATTTTGTTTCTTTTTCTTTTCTCTTCTCTTAGGATTTGGAAACACTTTGAGTTCAAGTACCAGGGGAAGTAAGCTACCCCTTCAAGAGTCAAAGAGCAAATTCCAAAGAGAAATGTCAAACAGGTAAGTTTTAGAACTTAGGTTTGCAATTGACTACTAGTTAGCTTGATCTAGACAACTACTACTACAG	TAGCTTGA
chr1	91731563	Control	Consensus	91731551	91731716	91731574	91731664	-	TCATTCAGCTGTTTCTTGGCATTTTGTTTCTTTTTCTTTTCTCTTCTCTTAGGATTTGGAAACACTTTGAGTTCAAGTACCAGGGGAAGTAAGCTACCCCTTCAAGAGTCAAAGAGCAAATTCCAAAGAGAAATGTCAAACAGGTAAGTTTTAGAACTTAGGTTTG	TAGCGTCTGTCCGTCTGCAGTCATTCAGCTGTTTCTTGGCATTTTGTTTCTTTTTCTTTTCTCTTCTCTTAGGATTTGGAAACACTTTGAGTTCAAGTACCAGGGGAAGTAAGCTACCCCTTCAAGAGTCAAAGAGCAAATTCCAAAGAGAAATGTCAAACAGGTAAGTTTTAGAACTTAGGTTTGCAATTGACTACTAGTTTGGCTATTCTAGACAACTACTACTACAG	TTGGCTAT
chr1	91731563	Control	Consensus	91731551	91731716	91731574	91731664	-	TCATTCAGCTGTTTCTTGGCATTTTGTTTCTTTTTCTTTTCTCTTCTCTTAGGATTTGGAAACACTTTGAGTTCAAGTACCAGGGGAAGTAAGCTACCCCTTCAAGAGTCAAAGAGCAAATTCCAAAGAGAAATGTCAAACAGGTAAGTTTTAGAACTTAGGTTTG	TAGCGTCTGTCCGTCTGCAGTCATTCAGCTGTTTCTTGGCATTTTGTTTCTTTTTCTTTTCTCTTCTCTTAGGATTTGGAAACACTTTGAGTTCAAGTACCAGGGGAAGTAAGCTACCCCTTCAAGAGTCAAAGAGCAAATTCCAAAGAGAAATGTCAAACAGGTAAGTTTTAGAACTTAGGTTTGCAATTGACTACTAGTCGCAGGCTTCTAGACAACTACTACTACAG	CGCAGGCT
chr1	91731572	G	A	91731551	91731716	91731574	91731664	-	TCATTCAGCTGTTTCTTGGCATTTTGTTTCAAAATGTTATCTCTTCACATAGGATTTGGAAACACTTTGAGTTCAAGTACCAGGGGAAGTAAGCTACCCCTTCAAGAGTCAAAGAGCAAATTCCAAAGAGAAATGTCAAACAGGTAAGTTTTAGAACTTAGGTTTG	TAGCGTCTGTCCGTCTGCAGTCATTCAGCTGTTTCTTGGCATTTTGTTTCAAAATGTTATCTCTTCACATAGGATTTGGAAACACTTTGAGTTCAAGTACCAGGGGAAGTAAGCTACCCCTTCAAGAGTCAAAGAGCAAATTCCAAAGAGAAATGTCAAACAGGTAAGTTTTAGAACTTAGGTTTGCAATTGACTACTAGTAACTCCTTTCTAGACAACTACTACTACAG	AACTCCTT
chr1	91731572	G	A	91731551	91731716	91731574	91731664	-	TCATTCAGCTGTTTCTTGGCATTTTGTTTCAAAATGTTATCTCTTCACATAGGATTTGGAAACACTTTGAGTTCAAGTACCAGGGGAAGTAAGCTACCCCTTCAAGAGTCAAAGAGCAAATTCCAAAGAGAAATGTCAAACAGGTAAGTTTTAGAACTTAGGTTTG	TAGCGTCTGTCCGTCTGCAGTCATTCAGCTGTTTCTTGGCATTTTGTTTCAAAATGTTATCTCTTCACATAGGATTTGGAAACACTTTGAGTTCAAGTACCAGGGGAAGTAAGCTACCCCTTCAAGAGTCAAAGAGCAAATTCCAAAGAGAAATGTCAAACAGGTAAGTTTTAGAACTTAGGTTTGCAATTGACTACTAGTGAAGTAGCTCTAGACAACTACTACTACAG	GAAGTAGC
chr1	91731572	G	A	91731551	91731716	91731574	91731664	-	TCATTCAGCTGTTTCTTGGCATTTTGTTTCAAAATGTTATCTCTTCACATAGGATTTGGAAACACTTTGAGTTCAAGTACCAGGGGAAGTAAGCTACCCCTTCAAGAGTCAAAGAGCAAATTCCAAAGAGAAATGTCAAACAGGTAAGTTTTAGAACTTAGGTTTG	TAGCGTCTGTCCGTCTGCAGTCATTCAGCTGTTTCTTGGCATTTTGTTTCAAAATGTTATCTCTTCACATAGGATTTGGAAACACTTTGAGTTCAAGTACCAGGGGAAGTAAGCTACCCCTTCAAGAGTCAAAGAGCAAATTCCAAAGAGAAATGTCAAACAGGTAAGTTTTAGAACTTAGGTTTGCAATTGACTACTAGTTTGCAGGGTCTAGACAACTACTACTACAG	TTGCAGGG
chr1	91731574	C	T	91731551	91731716	91731574	91731664	-	TCATTCAGCTGTTTCTTGGCATTTTGTTTCAAAATGTTATCTCTTCACATAGGATTTGGAAACACTTTGAGTTCAAGTACCAGGGGAAGTAAGCTACCCCTTCAAGAGTCAAAGAGCAAATTCCAAAGAGAAATGTCAAACAAGCAAGTTTTAGAACTTAGGTTTG	TAGCGTCTGTCCGTCTGCAGTCATTCAGCTGTTTCTTGGCATTTTGTTTCAAAATGTTATCTCTTCACATAGGATTTGGAAACACTTTGAGTTCAAGTACCAGGGGAAGTAAGCTACCCCTTCAAGAGTCAAAGAGCAAATTCCAAAGAGAAATGTCAAACAAGCAAGTTTTAGAACTTAGGTTTGCAATTGACTACTAGTTTGCAGGCTCTAGACAACTACTACTACAG	TTGCAGGC
chr1	91731574	C	T	91731551	91731716	91731574	91731664	-	TCATTCAGCTGTTTCTTGGCATTTTGTTTCAAAATGTTATCTCTTCACATAGGATTTGGAAACACTTTGAGTTCAAGTACCAGGGGAAGTAAGCTACCCCTTCAAGAGTCAAAGAGCAAATTCCAAAGAGAAATGTCAAACAAGCAAGTTTTAGAACTTAGGTTTG	TAGCGTCTGTCCGTCTGCAGTCATTCAGCTGTTTCTTGGCATTTTGTTTCAAAATGTTATCTCTTCACATAGGATTTGGAAACACTTTGAGTTCAAGTACCAGGGGAAGTAAGCTACCCCTTCAAGAGTCAAAGAGCAAATTCCAAAGAGAAATGTCAAACAAGCAAGTTTTAGAACTTAGGTTTGCAATTGACTACTAGTTTGCAGGATCTAGACAACTACTACTACAG	TTGCAGGA
chr1	91731574	C	T	91731551	91731716	91731574	91731664	-	TCATTCAGCTGTTTCTTGGCATTTTGTTTCAAAATGTTATCTCTTCACATAGGATTTGGAAACACTTTGAGTTCAAGTACCAGGGGAAGTAAGCTACCCCTTCAAGAGTCAAAGAGCAAATTCCAAAGAGAAATGTCAAACAAGCAAGTTTTAGAACTTAGGTTTG	TAGCGTCTGTCCGTCTGCAGTCATTCAGCTGTTTCTTGGCATTTTGTTTCAAAATGTTATCTCTTCACATAGGATTTGGAAACACTTTGAGTTCAAGTACCAGGGGAAGTAAGCTACCCCTTCAAGAGTCAAAGAGCAAATTCCAAAGAGAAATGTCAAACAAGCAAGTTTTAGAACTTAGGTTTGCAATTGACTACTAGTAGGGCGGTTCTAGACAACTACTACTACAG	AGGGCGGT
chr1	91731576	G	C	91731551	91731716	91731574	91731664	-	TCATTCAGCTGTTTCTTGGCATTTTGTTTCAAAATGTTATCTCTTCACATAGGATTTGGAAACACTTTGAGTTCAAGTACCAGGGGAAGTAAGCTACCCCTTCAAGAGTCAAAGAGCAAATTCCAAAGAGAAATGTCAAAGAGGCAAGTTTTAGAACTTAGGTTTG	TAGCGTCTGTCCGTCTGCAGTCATTCAGCTGTTTCTTGGCATTTTGTTTCAAAATGTTATCTCTTCACATAGGATTTGGAAACACTTTGAGTTCAAGTACCAGGGGAAGTAAGCTACCCCTTCAAGAGTCAAAGAGCAAATTCCAAAGAGAAATGTCAAAGAGGCAAGTTTTAGAACTTAGGTTTGCAATTGACTACTAGTCGGATTCTTCTAGACAACTACTACTACAG	CGGATTCT
chr1	91731576	G	C	91731551	91731716	91731574	91731664	-	TCATTCAGCTGTTTCTTGGCATTTTGTTTCAAAATGTTATCTCTTCACATAGGATTTGGAAACACTTTGAGTTCAAGTACCAGGGGAAGTAAGCTACCCCTTCAAGAGTCAAAGAGCAAATTCCAAAGAGAAATGTCAAAGAGGCAAGTTTTAGAACTTAGGTTTG	TAGCGTCTGTCCGTCTGCAGTCATTCAGCTGTTTCTTGGCATTTTGTTTCAAAATGTTATCTCTTCACATAGGATTTGGAAACACTTTGAGTTCAAGTACCAGGGGAAGTAAGCTACCCCTTCAAGAGTCAAAGAGCAAATTCCAAAGAGAAATGTCAAAGAGGCAAGTTTTAGAACTTAGGTTTGCAATTGACTACTAGTTTGCAGGTTCTAGACAACTACTACTACAG	TTGCAGGT
chr1	91731576	G	C	91731551	91731716	91731574	91731664	-	TCATTCAGCTGTTTCTTGGCATTTTGTTTCAAAATGTTATCTCTTCACATAGGATTTGGAAACACTTTGAGTTCAAGTACCAGGGGAAGTAAGCTACCCCTTCAAGAGTCAAAGAGCAAATTCCAAAGAGAAATGTCAAAGAGGCAAGTTTTAGAACTTAGGTTTG	TAGCGTCTGTCCGTCTGCAGTCATTCAGCTGTTTCTTGGCATTTTGTTTCAAAATGTTATCTCTTCACATAGGATTTGGAAACACTTTGAGTTCAAGTACCAGGGGAAGTAAGCTACCCCTTCAAGAGTCAAAGAGCAAATTCCAAAGAGAAATGTCAAAGAGGCAAGTTTTAGAACTTAGGTTTGCAATTGACTACTAGTGATGCCACTCTAGACAACTACTACTACAG	GATGCCAC
chr1	91731579	T	G	91731551	91731716	91731574	91731664	-	TCATTCAGCTGTTTCTTGGCATTTTGTTTCAAAATGTTATCTCTTCACATAGGATTTGGAAACACTTTGAGTTCAAGTACCAGGGGAAGTAAGCTACCCCTTCAAGAGTCAAAGAGCAAATTCCAAAGAGAAATGTCCAACAGGCAAGTTTTAGAACTTAGGTTTG	TAGCGTCTGTCCGTCTGCAGTCATTCAGCTGTTTCTTGGCATTTTGTTTCAAAATGTTATCTCTTCACATAGGATTTGGAAACACTTTGAGTTCAAGTACCAGGGGAAGTAAGCTACCCCTTCAAGAGTCAAAGAGCAAATTCCAAAGAGAAATGTCCAACAGGCAAGTTTTAGAACTTAGGTTTGCAATTGACTACTAGTAGGGCGGATCTAGACAACTACTACTACAG	AGGGCGGA
chr1	91731579	T	G	91731551	91731716	91731574	91731664	-	TCATTCAGCTGTTTCTTGGCATTTTGTTTCAAAATGTTATCTCTTCACATAGGATTTGGAAACACTTTGAGTTCAAGTACCAGGGGAAGTAAGCTACCCCTTCAAGAGTCAAAGAGCAAATTCCAAAGAGAAATGTCCAACAGGCAAGTTTTAGAACTTAGGTTTG	TAGCGTCTGTCCGTCTGCAGTCATTCAGCTGTTTCTTGGCATTTTGTTTCAAAATGTTATCTCTTCACATAGGATTTGGAAACACTTTGAGTTCAAGTACCAGGGGAAGTAAGCTACCCCTTCAAGAGTCAAAGAGCAAATTCCAAAGAGAAATGTCCAACAGGCAAGTTTTAGAACTTAGGTTTGCAATTGACTACTAGTGTGATCCTTCTAGACAACTACTACTACAG	GTGATCCT
chr1	91731579	T	G	91731551	91731716	91731574	91731664	-	TCATTCAGCTGTTTCTTGGCATTTTGTTTCAAAATGTTATCTCTTCACATAGGATTTGGAAACACTTTGAGTTCAAGTACCAGGGGAAGTAAGCTACCCCTTCAAGAGTCAAAGAGCAAATTCCAAAGAGAAATGTCCAACAGGCAAGTTTTAGAACTTAGGTTTG	TAGCGTCTGTCCGTCTGCAGTCATTCAGCTGTTTCTTGGCATTTTGTTTCAAAATGTTATCTCTTCACATAGGATTTGGAAACACTTTGAGTTCAAGTACCAGGGGAAGTAAGCTACCCCTTCAAGAGTCAAAGAGCAAATTCCAAAGAGAAATGTCCAACAGGCAAGTTTTAGAACTTAGGTTTGCAATTGACTACTAGTCGGATTCGTCTAGACAACTACTACTACAG	CGGATTCG
chr1	91731582	C	T	91731551	91731716	91731574	91731664	-	TCATTCAGCTGTTTCTTGGCATTTTGTTTCAAAATGTTATCTCTTCACATAGGATTTGGAAACACTTTGAGTTCAAGTACCAGGGGAAGTAAGCTACCCCTTCAAGAGTCAAAGAGCAAATTCCAAAGAGAAATATCAAACAGGCAAGTTTTAGAACTTAGGTTTG	TAGCGTCTGTCCGTCTGCAGTCATTCAGCTGTTTCTTGGCATTTTGTTTCAAAATGTTATCTCTTCACATAGGATTTGGAAACACTTTGAGTTCAAGTACCAGGGGAAGTAAGCTACCCCTTCAAGAGTCAAAGAGCAAATTCCAAAGAGAAATATCAAACAGGCAAGTTTTAGAACTTAGGTTTGCAATTGACTACTAGTGTATGAAGTCTAGACAACTACTACTACAG	GTATGAAG
chr1	91731582	C	T	91731551	91731716	91731574	91731664	-	TCATTCAGCTGTTTCTTGGCATTTTGTTTCAAAATGTTATCTCTTCACATAGGATTTGGAAACACTTTGAGTTCAAGTACCAGGGGAAGTAAGCTACCCCTTCAAGAGTCAAAGAGCAAATTCCAAAGAGAAATATCAAACAGGCAAGTTTTAGAACTTAGGTTTG	TAGCGTCTGTCCGTCTGCAGTCATTCAGCTGTTTCTTGGCATTTTGTTTCAAAATGTTATCTCTTCACATAGGATTTGGAAACACTTTGAGTTCAAGTACCAGGGGAAGTAAGCTACCCCTTCAAGAGTCAAAGAGCAAATTCCAAAGAGAAATATCAAACAGGCAAGTTTTAGAACTTAGGTTTGCAATTGACTACTAGTAGGGCGGGTCTAGACAACTACTACTACAG	AGGGCGGG
chr1	91731582	C	T	91731551	91731716	91731574	91731664	-	TCATTCAGCTGTTTCTTGGCATTTTGTTTCAAAATGTTATCTCTTCACATAGGATTTGGAAACACTTTGAGTTCAAGTACCAGGGGAAGTAAGCTACCCCTTCAAGAGTCAAAGAGCAAATTCCAAAGAGAAATATCAAACAGGCAAGTTTTAGAACTTAGGTTTG	TAGCGTCTGTCCGTCTGCAGTCATTCAGCTGTTTCTTGGCATTTTGTTTCAAAATGTTATCTCTTCACATAGGATTTGGAAACACTTTGAGTTCAAGTACCAGGGGAAGTAAGCTACCCCTTCAAGAGTCAAAGAGCAAATTCCAAAGAGAAATATCAAACAGGCAAGTTTTAGAACTTAGGTTTGCAATTGACTACTAGTCTTAAAGCTCTAGACAACTACTACTACAG	CTTAAAGC
chr1	91731584	T	A	91731551	91731716	91731574	91731664	-	TCATTCAGCTGTTTCTTGGCATTTTGTTTCAAAATGTTATCTCTTCACATAGGATTTGGAAACACTTTGAGTTCAAGTACCAGGGGAAGTAAGCTACCCCTTCAAGAGTCAAAGAGCAAATTCCAAAGAGAATTGTCAAACAGGCAAGTTTTAGAACTTAGGTTTG	TAGCGTCTGTCCGTCTGCAGTCATTCAGCTGTTTCTTGGCATTTTGTTTCAAAATGTTATCTCTTCACATAGGATTTGGAAACACTTTGAGTTCAAGTACCAGGGGAAGTAAGCTACCCCTTCAAGAGTCAAAGAGCAAATTCCAAAGAGAATTGTCAAACAGGCAAGTTTTAGAACTTAGGTTTGCAATTGACTACTAGTGAGGTGACTCTAGACAACTACTACTACAG	GAGGTGAC
chr1	91731584	T	A	91731551	91731716	91731574	91731664	-	TCATTCAGCTGTTTCTTGGCATTTTGTTTCAAAATGTTATCTCTTCACATAGGATTTGGAAACACTTTGAGTTCAAGTACCAGGGGAAGTAAGCTACCCCTTCAAGAGTCAAAGAGCAAATTCCAAAGAGAATTGTCAAACAGGCAAGTTTTAGAACTTAGGTTTG	TAGCGTCTGTCCGTCTGCAGTCATTCAGCTGTTTCTTGGCATTTTGTTTCAAAATGTTATCTCTTCACATAGGATTTGGAAACACTTTGAGTTCAAGTACCAGGGGAAGTAAGCTACCCCTTCAAGAGTCAAAGAGCAAATTCCAAAGAGAATTGTCAAACAGGCAAGTTTTAGAACTTAGGTTTGCAATTGACTACTAGTCTACCAGGTCTAGACAACTACTACTACAG	CTACCAGG
chr1	91731584	T	A	91731551	91731716	91731574	91731664	-	TCATTCAGCTGTTTCTTGGCATTTTGTTTCAAAATGTTATCTCTTCACATAGGATTTGGAAACACTTTGAGTTCAAGTACCAGGGGAAGTAAGCTACCCCTTCAAGAGTCAAAGAGCAAATTCCAAAGAGAATTGTCAAACAGGCAAGTTTTAGAACTTAGGTTTG	TAGCGTCTGTCCGTCTGCAGTCATTCAGCTGTTTCTTGGCATTTTGTTTCAAAATGTTATCTCTTCACATAGGATTTGGAAACACTTTGAGTTCAAGTACCAGGGGAAGTAAGCTACCCCTTCAAGAGTCAAAGAGCAAATTCCAAAGAGAATTGTCAAACAGGCAAGTTTTAGAACTTAGGTTTGCAATTGACTACTAGTCTTAAAGGTCTAGACAACTACTACTACAG	CTTAAAGG
chr1	91731585	T	C	91731551	91731716	91731574	91731664	-	TCATTCAGCTGTTTCTTGGCATTTTGTTTCAAAATGTTATCTCTTCACATAGGATTTGGAAACACTTTGAGTTCAAGTACCAGGGGAAGTAAGCTACCCCTTCAAGAGTCAAAGAGCAAATTCCAAAGAGAGATGTCAAACAGGCAAGTTTTAGAACTTAGGTTTG	TAGCGTCTGTCCGTCTGCAGTCATTCAGCTGTTTCTTGGCATTTTGTTTCAAAATGTTATCTCTTCACATAGGATTTGGAAACACTTTGAGTTCAAGTACCAGGGGAAGTAAGCTACCCCTTCAAGAGTCAAAGAGCAAATTCCAAAGAGAGATGTCAAACAGGCAAGTTTTAGAACTTAGGTTTGCAATTGACTACTAGTCTACCAGATCTAGACAACTACTACTACAG	CTACCAGA
chr1	91731585	T	C	91731551	91731716	91731574	91731664	-	TCATTCAGCTGTTTCTTGGCATTTTGTTTCAAAATGTTATCTCTTCACATAGGATTTGGAAACACTTTGAGTTCAAGTACCAGGGGAAGTAAGCTACCCCTTCAAGAGTCAAAGAGCAAATTCCAAAGAGAGATGTCAAACAGGCAAGTTTTAGAACTTAGGTTTG	TAGCGTCTGTCCGTCTGCAGTCATTCAGCTGTTTCTTGGCATTTTGTTTCAAAATGTTATCTCTTCACATAGGATTTGGAAACACTTTGAGTTCAAGTACCAGGGGAAGTAAGCTACCCCTTCAAGAGTCAAAGAGCAAATTCCAAAGAGAGATGTCAAACAGGCAAGTTTTAGAACTTAGGTTTGCAATTGACTACTAGTGGACGGATTCTAGACAACTACTACTACAG	GGACGGAT
chr1	91731585	T	C	91731551	91731716	91731574	91731664	-	TCATTCAGCTGTTTCTTGGCATTTTGTTTCAAAATGTTATCTCTTCACATAGGATTTGGAAACACTTTGAGTTCAAGTACCAGGGGAAGTAAGCTACCCCTTCAAGAGTCAAAGAGCAAATTCCAAAGAGAGATGTCAAACAGGCAAGTTTTAGAACTTAGGTTTG	TAGCGTCTGTCCGTCTGCAGTCATTCAGCTGTTTCTTGGCATTTTGTTTCAAAATGTTATCTCTTCACATAGGATTTGGAAACACTTTGAGTTCAAGTACCAGGGGAAGTAAGCTACCCCTTCAAGAGTCAAAGAGCAAATTCCAAAGAGAGATGTCAAACAGGCAAGTTTTAGAACTTAGGTTTGCAATTGACTACTAGTTCTATACCTCTAGACAACTACTACTACAG	TCTATACC
chr1	91731590	T	G	91731551	91731716	91731574	91731664	-	TCATTCAGCTGTTTCTTGGCATTTTGTTTCAAAATGTTATCTCTTCACATAGGATTTGGAAACACTTTGAGTTCAAGTACCAGGGGAAGTAAGCTACCCCTTCAAGAGTCAAAGAGCAAATTCCAACGAGAAATGTCAAACAGGCAAGTTTTAGAACTTAGGTTTG	TAGCGTCTGTCCGTCTGCAGTCATTCAGCTGTTTCTTGGCATTTTGTTTCAAAATGTTATCTCTTCACATAGGATTTGGAAACACTTTGAGTTCAAGTACCAGGGGAAGTAAGCTACCCCTTCAAGAGTCAAAGAGCAAATTCCAACGAGAAATGTCAAACAGGCAAGTTTTAGAACTTAGGTTTGCAATTGACTACTAGTCACGTGTTTCTAGACAACTACTACTACAG	CACGTGTT
chr1	91731590	T	G	91731551	91731716	91731574	91731664	-	TCATTCAGCTGTTTCTTGGCATTTTGTTTCAAAATGTTATCTCTTCACATAGGATTTGGAAACACTTTGAGTTCAAGTACCAGGGGAAGTAAGCTACCCCTTCAAGAGTCAAAGAGCAAATTCCAACGAGAAATGTCAAACAGGCAAGTTTTAGAACTTAGGTTTG	TAGCGTCTGTCCGTCTGCAGTCATTCAGCTGTTTCTTGGCATTTTGTTTCAAAATGTTATCTCTTCACATAGGATTTGGAAACACTTTGAGTTCAAGTACCAGGGGAAGTAAGCTACCCCTTCAAGAGTCAAAGAGCAAATTCCAACGAGAAATGTCAAACAGGCAAGTTTTAGAACTTAGGTTTGCAATTGACTACTAGTGGACGGACTCTAGACAACTACTACTACAG	GGACGGAC
chr1	91731590	T	G	91731551	91731716	91731574	91731664	-	TCATTCAGCTGTTTCTTGGCATTTTGTTTCAAAATGTTATCTCTTCACATAGGATTTGGAAACACTTTGAGTTCAAGTACCAGGGGAAGTAAGCTACCCCTTCAAGAGTCAAAGAGCAAATTCCAACGAGAAATGTCAAACAGGCAAGTTTTAGAACTTAGGTTTG	TAGCGTCTGTCCGTCTGCAGTCATTCAGCTGTTTCTTGGCATTTTGTTTCAAAATGTTATCTCTTCACATAGGATTTGGAAACACTTTGAGTTCAAGTACCAGGGGAAGTAAGCTACCCCTTCAAGAGTCAAAGAGCAAATTCCAACGAGAAATGTCAAACAGGCAAGTTTTAGAACTTAGGTTTGCAATTGACTACTAGTGGACGGAATCTAGACAACTACTACTACAG	GGACGGAA
chr1	91731614	G	C	91731551	91731716	91731574	91731664	-	TCATTCAGCTGTTTCTTGGCATTTTGTTTCAAAATGTTATCTCTTCACATAGGATTTGGAAACACTTTGAGTTCAAGTACCAGGGGAAGTAAGCTACCCCTTGAAGAGTCAAAGAGCAAATTCCAAAGAGAAATGTCAAACAGGCAAGTTTTAGAACTTAGGTTTG	TAGCGTCTGTCCGTCTGCAGTCATTCAGCTGTTTCTTGGCATTTTGTTTCAAAATGTTATCTCTTCACATAGGATTTGGAAACACTTTGAGTTCAAGTACCAGGGGAAGTAAGCTACCCCTTGAAGAGTCAAAGAGCAAATTCCAAAGAGAAATGTCAAACAGGCAAGTTTTAGAACTTAGGTTTGCAATTGACTACTAGTCAGCAGGTTCTAGACAACTACTACTACAG	CAGCAGGT
chr1	91731614	G	C	91731551	91731716	91731574	91731664	-	TCATTCAGCTGTTTCTTGGCATTTTGTTTCAAAATGTTATCTCTTCACATAGGATTTGGAAACACTTTGAGTTCAAGTACCAGGGGAAGTAAGCTACCCCTTGAAGAGTCAAAGAGCAAATTCCAAAGAGAAATGTCAAACAGGCAAGTTTTAGAACTTAGGTTTG	TAGCGTCTGTCCGTCTGCAGTCATTCAGCTGTTTCTTGGCATTTTGTTTCAAAATGTTATCTCTTCACATAGGATTTGGAAACACTTTGAGTTCAAGTACCAGGGGAAGTAAGCTACCCCTTGAAGAGTCAAAGAGCAAATTCCAAAGAGAAATGTCAAACAGGCAAGTTTTAGAACTTAGGTTTGCAATTGACTACTAGTGGACGGAGTCTAGACAACTACTACTACAG	GGACGGAG
chr1	91731614	G	C	91731551	91731716	91731574	91731664	-	TCATTCAGCTGTTTCTTGGCATTTTGTTTCAAAATGTTATCTCTTCACATAGGATTTGGAAACACTTTGAGTTCAAGTACCAGGGGAAGTAAGCTACCCCTTGAAGAGTCAAAGAGCAAATTCCAAAGAGAAATGTCAAACAGGCAAGTTTTAGAACTTAGGTTTG	TAGCGTCTGTCCGTCTGCAGTCATTCAGCTGTTTCTTGGCATTTTGTTTCAAAATGTTATCTCTTCACATAGGATTTGGAAACACTTTGAGTTCAAGTACCAGGGGAAGTAAGCTACCCCTTGAAGAGTCAAAGAGCAAATTCCAAAGAGAAATGTCAAACAGGCAAGTTTTAGAACTTAGGTTTGCAATTGACTACTAGTGAGGTGATTCTAGACAACTACTACTACAG	GAGGTGAT
chr1	91731619	G	T	91731551	91731716	91731574	91731664	-	TCATTCAGCTGTTTCTTGGCATTTTGTTTCAAAATGTTATCTCTTCACATAGGATTTGGAAACACTTTGAGTTCAAGTACCAGGGGAAGTAAGCTACACCTTCAAGAGTCAAAGAGCAAATTCCAAAGAGAAATGTCAAACAGGCAAGTTTTAGAACTTAGGTTTG	TAGCGTCTGTCCGTCTGCAGTCATTCAGCTGTTTCTTGGCATTTTGTTTCAAAATGTTATCTCTTCACATAGGATTTGGAAACACTTTGAGTTCAAGTACCAGGGGAAGTAAGCTACACCTTCAAGAGTCAAAGAGCAAATTCCAAAGAGAAATGTCAAACAGGCAAGTTTTAGAACTTAGGTTTGCAATTGACTACTAGTCTTAAAGTTCTAGACAACTACTACTACAG	CTTAAAGT
chr1	91731619	G	T	91731551	91731716	91731574	91731664	-	TCATTCAGCTGTTTCTTGGCATTTTGTTTCAAAATGTTATCTCTTCACATAGGATTTGGAAACACTTTGAGTTCAAGTACCAGGGGAAGTAAGCTACACCTTCAAGAGTCAAAGAGCAAATTCCAAAGAGAAATGTCAAACAGGCAAGTTTTAGAACTTAGGTTTG	TAGCGTCTGTCCGTCTGCAGTCATTCAGCTGTTTCTTGGCATTTTGTTTCAAAATGTTATCTCTTCACATAGGATTTGGAAACACTTTGAGTTCAAGTACCAGGGGAAGTAAGCTACACCTTCAAGAGTCAAAGAGCAAATTCCAAAGAGAAATGTCAAACAGGCAAGTTTTAGAACTTAGGTTTGCAATTGACTACTAGTCACGTGTCTCTAGACAACTACTACTACAG	CACGTGTC
chr1	91731619	G	T	91731551	91731716	91731574	91731664	-	TCATTCAGCTGTTTCTTGGCATTTTGTTTCAAAATGTTATCTCTTCACATAGGATTTGGAAACACTTTGAGTTCAAGTACCAGGGGAAGTAAGCTACACCTTCAAGAGTCAAAGAGCAAATTCCAAAGAGAAATGTCAAACAGGCAAGTTTTAGAACTTAGGTTTG	TAGCGTCTGTCCGTCTGCAGTCATTCAGCTGTTTCTTGGCATTTTGTTTCAAAATGTTATCTCTTCACATAGGATTTGGAAACACTTTGAGTTCAAGTACCAGGGGAAGTAAGCTACACCTTCAAGAGTCAAAGAGCAAATTCCAAAGAGAAATGTCAAACAGGCAAGTTTTAGAACTTAGGTTTGCAATTGACTACTAGTGTATAGCGTCTAGACAACTACTACTACAG	GTATAGCG
chr1	91731631	C	G	91731551	91731716	91731574	91731664	-	TCATTCAGCTGTTTCTTGGCATTTTGTTTCAAAATGTTATCTCTTCACATAGGATTTGGAAACACTTTGAGTTCAAGTACCAGGGCAAGTAAGCTACCCCTTCAAGAGTCAAAGAGCAAATTCCAAAGAGAAATGTCAAACAGGCAAGTTTTAGAACTTAGGTTTG	TAGCGTCTGTCCGTCTGCAGTCATTCAGCTGTTTCTTGGCATTTTGTTTCAAAATGTTATCTCTTCACATAGGATTTGGAAACACTTTGAGTTCAAGTACCAGGGCAAGTAAGCTACCCCTTCAAGAGTCAAAGAGCAAATTCCAAAGAGAAATGTCAAACAGGCAAGTTTTAGAACTTAGGTTTGCAATTGACTACTAGTCGATAATCTCTAGACAACTACTACTACAG	CGATAATC
chr1	91731631	C	G	91731551	91731716	91731574	91731664	-	TCATTCAGCTGTTTCTTGGCATTTTGTTTCAAAATGTTATCTCTTCACATAGGATTTGGAAACACTTTGAGTTCAAGTACCAGGGCAAGTAAGCTACCCCTTCAAGAGTCAAAGAGCAAATTCCAAAGAGAAATGTCAAACAGGCAAGTTTTAGAACTTAGGTTTG	TAGCGTCTGTCCGTCTGCAGTCATTCAGCTGTTTCTTGGCATTTTGTTTCAAAATGTTATCTCTTCACATAGGATTTGGAAACACTTTGAGTTCAAGTACCAGGGCAAGTAAGCTACCCCTTCAAGAGTCAAAGAGCAAATTCCAAAGAGAAATGTCAAACAGGCAAGTTTTAGAACTTAGGTTTGCAATTGACTACTAGTGTATAGCATCTAGACAACTACTACTACAG	GTATAGCA
chr1	91731631	C	G	91731551	91731716	91731574	91731664	-	TCATTCAGCTGTTTCTTGGCATTTTGTTTCAAAATGTTATCTCTTCACATAGGATTTGGAAACACTTTGAGTTCAAGTACCAGGGCAAGTAAGCTACCCCTTCAAGAGTCAAAGAGCAAATTCCAAAGAGAAATGTCAAACAGGCAAGTTTTAGAACTTAGGTTTG	TAGCGTCTGTCCGTCTGCAGTCATTCAGCTGTTTCTTGGCATTTTGTTTCAAAATGTTATCTCTTCACATAGGATTTGGAAACACTTTGAGTTCAAGTACCAGGGCAAGTAAGCTACCCCTTCAAGAGTCAAAGAGCAAATTCCAAAGAGAAATGTCAAACAGGCAAGTTTTAGAACTTAGGTTTGCAATTGACTACTAGTGACCTACGTCTAGACAACTACTACTACAG	GACCTACG
chr1	91731640	C	T	91731551	91731716	91731574	91731664	-	TCATTCAGCTGTTTCTTGGCATTTTGTTTCAAAATGTTATCTCTTCACATAGGATTTGGAAACACTTTGAGTTCAAATACCAGGGGAAGTAAGCTACCCCTTCAAGAGTCAAAGAGCAAATTCCAAAGAGAAATGTCAAACAGGCAAGTTTTAGAACTTAGGTTTG	TAGCGTCTGTCCGTCTGCAGTCATTCAGCTGTTTCTTGGCATTTTGTTTCAAAATGTTATCTCTTCACATAGGATTTGGAAACACTTTGAGTTCAAATACCAGGGGAAGTAAGCTACCCCTTCAAGAGTCAAAGAGCAAATTCCAAAGAGAAATGTCAAACAGGCAAGTTTTAGAACTTAGGTTTGCAATTGACTACTAGTCAAGAAACTCTAGACAACTACTACTACAG	CAAGAAAC
chr1	91731640	C	T	91731551	91731716	91731574	91731664	-	TCATTCAGCTGTTTCTTGGCATTTTGTTTCAAAATGTTATCTCTTCACATAGGATTTGGAAACACTTTGAGTTCAAATACCAGGGGAAGTAAGCTACCCCTTCAAGAGTCAAAGAGCAAATTCCAAAGAGAAATGTCAAACAGGCAAGTTTTAGAACTTAGGTTTG	TAGCGTCTGTCCGTCTGCAGTCATTCAGCTGTTTCTTGGCATTTTGTTTCAAAATGTTATCTCTTCACATAGGATTTGGAAACACTTTGAGTTCAAATACCAGGGGAAGTAAGCTACCCCTTCAAGAGTCAAAGAGCAAATTCCAAAGAGAAATGTCAAACAGGCAAGTTTTAGAACTTAGGTTTGCAATTGACTACTAGTGCAGTGAATCTAGACAACTACTACTACAG	GCAGTGAA
chr1	91731640	C	T	91731551	91731716	91731574	91731664	-	TCATTCAGCTGTTTCTTGGCATTTTGTTTCAAAATGTTATCTCTTCACATAGGATTTGGAAACACTTTGAGTTCAAATACCAGGGGAAGTAAGCTACCCCTTCAAGAGTCAAAGAGCAAATTCCAAAGAGAAATGTCAAACAGGCAAGTTTTAGAACTTAGGTTTG	TAGCGTCTGTCCGTCTGCAGTCATTCAGCTGTTTCTTGGCATTTTGTTTCAAAATGTTATCTCTTCACATAGGATTTGGAAACACTTTGAGTTCAAATACCAGGGGAAGTAAGCTACCCCTTCAAGAGTCAAAGAGCAAATTCCAAAGAGAAATGTCAAACAGGCAAGTTTTAGAACTTAGGTTTGCAATTGACTACTAGTGCAGTGAGTCTAGACAACTACTACTACAG	GCAGTGAG
chr1	91731662	A	G	91731551	91731716	91731574	91731664	-	TCATTCAGCTGTTTCTTGGCATTTTGTTTCAAAATGTTATCTCTTCACATAGGACTTGGAAACACTTTGAGTTCAAGTACCAGGGGAAGTAAGCTACCCCTTCAAGAGTCAAAGAGCAAATTCCAAAGAGAAATGTCAAACAGGCAAGTTTTAGAACTTAGGTTTG	TAGCGTCTGTCCGTCTGCAGTCATTCAGCTGTTTCTTGGCATTTTGTTTCAAAATGTTATCTCTTCACATAGGACTTGGAAACACTTTGAGTTCAAGTACCAGGGGAAGTAAGCTACCCCTTCAAGAGTCAAAGAGCAAATTCCAAAGAGAAATGTCAAACAGGCAAGTTTTAGAACTTAGGTTTGCAATTGACTACTAGTCAAGAAAGTCTAGACAACTACTACTACAG	CAAGAAAG
chr1	91731662	A	G	91731551	91731716	91731574	91731664	-	TCATTCAGCTGTTTCTTGGCATTTTGTTTCAAAATGTTATCTCTTCACATAGGACTTGGAAACACTTTGAGTTCAAGTACCAGGGGAAGTAAGCTACCCCTTCAAGAGTCAAAGAGCAAATTCCAAAGAGAAATGTCAAACAGGCAAGTTTTAGAACTTAGGTTTG	TAGCGTCTGTCCGTCTGCAGTCATTCAGCTGTTTCTTGGCATTTTGTTTCAAAATGTTATCTCTTCACATAGGACTTGGAAACACTTTGAGTTCAAGTACCAGGGGAAGTAAGCTACCCCTTCAAGAGTCAAAGAGCAAATTCCAAAGAGAAATGTCAAACAGGCAAGTTTTAGAACTTAGGTTTGCAATTGACTACTAGTGACCTACATCTAGACAACTACTACTACAG	GACCTACA
chr1	91731662	A	G	91731551	91731716	91731574	91731664	-	TCATTCAGCTGTTTCTTGGCATTTTGTTTCAAAATGTTATCTCTTCACATAGGACTTGGAAACACTTTGAGTTCAAGTACCAGGGGAAGTAAGCTACCCCTTCAAGAGTCAAAGAGCAAATTCCAAAGAGAAATGTCAAACAGGCAAGTTTTAGAACTTAGGTTTG	TAGCGTCTGTCCGTCTGCAGTCATTCAGCTGTTTCTTGGCATTTTGTTTCAAAATGTTATCTCTTCACATAGGACTTGGAAACACTTTGAGTTCAAGTACCAGGGGAAGTAAGCTACCCCTTCAAGAGTCAAAGAGCAAATTCCAAAGAGAAATGTCAAACAGGCAAGTTTTAGAACTTAGGTTTGCAATTGACTACTAGTGCCGTTAGTCTAGACAACTACTACTACAG	GCCGTTAG
chr1	91731665	C	T	91731551	91731716	91731574	91731664	-	TCATTCAGCTGTTTCTTGGCATTTTGTTTCAAAATGTTATCTCTTCACATAAGATTTGGAAACACTTTGAGTTCAAGTACCAGGGGAAGTAAGCTACCCCTTCAAGAGTCAAAGAGCAAATTCCAAAGAGAAATGTCAAACAGGCAAGTTTTAGAACTTAGGTTTG	TAGCGTCTGTCCGTCTGCAGTCATTCAGCTGTTTCTTGGCATTTTGTTTCAAAATGTTATCTCTTCACATAAGATTTGGAAACACTTTGAGTTCAAGTACCAGGGGAAGTAAGCTACCCCTTCAAGAGTCAAAGAGCAAATTCCAAAGAGAAATGTCAAACAGGCAAGTTTTAGAACTTAGGTTTGCAATTGACTACTAGTGACCTACTTCTAGACAACTACTACTACAG	GACCTACT
chr1	91731665	C	T	91731551	91731716	91731574	91731664	-	TCATTCAGCTGTTTCTTGGCATTTTGTTTCAAAATGTTATCTCTTCACATAAGATTTGGAAACACTTTGAGTTCAAGTACCAGGGGAAGTAAGCTACCCCTTCAAGAGTCAAAGAGCAAATTCCAAAGAGAAATGTCAAACAGGCAAGTTTTAGAACTTAGGTTTG	TAGCGTCTGTCCGTCTGCAGTCATTCAGCTGTTTCTTGGCATTTTGTTTCAAAATGTTATCTCTTCACATAAGATTTGGAAACACTTTGAGTTCAAGTACCAGGGGAAGTAAGCTACCCCTTCAAGAGTCAAAGAGCAAATTCCAAAGAGAAATGTCAAACAGGCAAGTTTTAGAACTTAGGTTTGCAATTGACTACTAGTCAAGAAATTCTAGACAACTACTACTACAG	CAAGAAAT
chr1	91731665	C	T	91731551	91731716	91731574	91731664	-	TCATTCAGCTGTTTCTTGGCATTTTGTTTCAAAATGTTATCTCTTCACATAAGATTTGGAAACACTTTGAGTTCAAGTACCAGGGGAAGTAAGCTACCCCTTCAAGAGTCAAAGAGCAAATTCCAAAGAGAAATGTCAAACAGGCAAGTTTTAGAACTTAGGTTTG	TAGCGTCTGTCCGTCTGCAGTCATTCAGCTGTTTCTTGGCATTTTGTTTCAAAATGTTATCTCTTCACATAAGATTTGGAAACACTTTGAGTTCAAGTACCAGGGGAAGTAAGCTACCCCTTCAAGAGTCAAAGAGCAAATTCCAAAGAGAAATGTCAAACAGGCAAGTTTTAGAACTTAGGTTTGCAATTGACTACTAGTGCAGTGATTCTAGACAACTACTACTACAG	GCAGTGAT
chr1	91731667	AT	A	91731551	91731716	91731574	91731664	-	TCATTCAGCTGTTTCTTGGCATTTTGTTTCAAAATGTTATCTCTTCACTAGGATTTGGAAACACTTTGAGTTCAAGTACCAGGGGAAGTAAGCTACCCCTTCAAGAGTCAAAGAGCAAATTCCAAAGAGAAATGTCAAACAGGCAAGTTTTAGAACTTAGGTTTG	TAGCGTCTGTCCGTCTGCAGTCATTCAGCTGTTTCTTGGCATTTTGTTTCAAAATGTTATCTCTTCACTAGGATTTGGAAACACTTTGAGTTCAAGTACCAGGGGAAGTAAGCTACCCCTTCAAGAGTCAAAGAGCAAATTCCAAAGAGAAATGTCAAACAGGCAAGTTTTAGAACTTAGGTTTGCAATTGACTACTAGTTGTCATCATCTAGACAACTACTACTACAG	TGTCATCA
chr1	91731667	AT	A	91731551	91731716	91731574	91731664	-	TCATTCAGCTGTTTCTTGGCATTTTGTTTCAAAATGTTATCTCTTCACTAGGATTTGGAAACACTTTGAGTTCAAGTACCAGGGGAAGTAAGCTACCCCTTCAAGAGTCAAAGAGCAAATTCCAAAGAGAAATGTCAAACAGGCAAGTTTTAGAACTTAGGTTTG	TAGCGTCTGTCCGTCTGCAGTCATTCAGCTGTTTCTTGGCATTTTGTTTCAAAATGTTATCTCTTCACTAGGATTTGGAAACACTTTGAGTTCAAGTACCAGGGGAAGTAAGCTACCCCTTCAAGAGTCAAAGAGCAAATTCCAAAGAGAAATGTCAAACAGGCAAGTTTTAGAACTTAGGTTTGCAATTGACTACTAGTTAATCGCGTCTAGACAACTACTACTACAG	TAATCGCG
chr1	91731667	AT	A	91731551	91731716	91731574	91731664	-	TCATTCAGCTGTTTCTTGGCATTTTGTTTCAAAATGTTATCTCTTCACTAGGATTTGGAAACACTTTGAGTTCAAGTACCAGGGGAAGTAAGCTACCCCTTCAAGAGTCAAAGAGCAAATTCCAAAGAGAAATGTCAAACAGGCAAGTTTTAGAACTTAGGTTTG	TAGCGTCTGTCCGTCTGCAGTCATTCAGCTGTTTCTTGGCATTTTGTTTCAAAATGTTATCTCTTCACTAGGATTTGGAAACACTTTGAGTTCAAGTACCAGGGGAAGTAAGCTACCCCTTCAAGAGTCAAAGAGCAAATTCCAAAGAGAAATGTCAAACAGGCAAGTTTTAGAACTTAGGTTTGCAATTGACTACTAGTTCTATACATCTAGACAACTACTACTACAG	TCTATACA
chr1	91731668	T	C	91731551	91731716	91731574	91731664	-	TCATTCAGCTGTTTCTTGGCATTTTGTTTCAAAATGTTATCTCTTCACGTAGGATTTGGAAACACTTTGAGTTCAAGTACCAGGGGAAGTAAGCTACCCCTTCAAGAGTCAAAGAGCAAATTCCAAAGAGAAATGTCAAACAGGCAAGTTTTAGAACTTAGGTTTG	TAGCGTCTGTCCGTCTGCAGTCATTCAGCTGTTTCTTGGCATTTTGTTTCAAAATGTTATCTCTTCACGTAGGATTTGGAAACACTTTGAGTTCAAGTACCAGGGGAAGTAAGCTACCCCTTCAAGAGTCAAAGAGCAAATTCCAAAGAGAAATGTCAAACAGGCAAGTTTTAGAACTTAGGTTTGCAATTGACTACTAGTTAATCGCCTCTAGACAACTACTACTACAG	TAATCGCC
chr1	91731668	T	C	91731551	91731716	91731574	91731664	-	TCATTCAGCTGTTTCTTGGCATTTTGTTTCAAAATGTTATCTCTTCACGTAGGATTTGGAAACACTTTGAGTTCAAGTACCAGGGGAAGTAAGCTACCCCTTCAAGAGTCAAAGAGCAAATTCCAAAGAGAAATGTCAAACAGGCAAGTTTTAGAACTTAGGTTTG	TAGCGTCTGTCCGTCTGCAGTCATTCAGCTGTTTCTTGGCATTTTGTTTCAAAATGTTATCTCTTCACGTAGGATTTGGAAACACTTTGAGTTCAAGTACCAGGGGAAGTAAGCTACCCCTTCAAGAGTCAAAGAGCAAATTCCAAAGAGAAATGTCAAACAGGCAAGTTTTAGAACTTAGGTTTGCAATTGACTACTAGTATGTCCCGTCTAGACAACTACTACTACAG	ATGTCCCG
chr1	91731668	T	C	91731551	91731716	91731574	91731664	-	TCATTCAGCTGTTTCTTGGCATTTTGTTTCAAAATGTTATCTCTTCACGTAGGATTTGGAAACACTTTGAGTTCAAGTACCAGGGGAAGTAAGCTACCCCTTCAAGAGTCAAAGAGCAAATTCCAAAGAGAAATGTCAAACAGGCAAGTTTTAGAACTTAGGTTTG	TAGCGTCTGTCCGTCTGCAGTCATTCAGCTGTTTCTTGGCATTTTGTTTCAAAATGTTATCTCTTCACGTAGGATTTGGAAACACTTTGAGTTCAAGTACCAGGGGAAGTAAGCTACCCCTTCAAGAGTCAAAGAGCAAATTCCAAAGAGAAATGTCAAACAGGCAAGTTTTAGAACTTAGGTTTGCAATTGACTACTAGTATGTCCCATCTAGACAACTACTACTACAG	ATGTCCCA
chr1	91731681	C	T	91731551	91731716	91731574	91731664	-	TCATTCAGCTGTTTCTTGGCATTTTGTTTCAAAATATTATCTCTTCACATAGGATTTGGAAACACTTTGAGTTCAAGTACCAGGGGAAGTAAGCTACCCCTTCAAGAGTCAAAGAGCAAATTCCAAAGAGAAATGTCAAACAGGCAAGTTTTAGAACTTAGGTTTG	TAGCGTCTGTCCGTCTGCAGTCATTCAGCTGTTTCTTGGCATTTTGTTTCAAAATATTATCTCTTCACATAGGATTTGGAAACACTTTGAGTTCAAGTACCAGGGGAAGTAAGCTACCCCTTCAAGAGTCAAAGAGCAAATTCCAAAGAGAAATGTCAAACAGGCAAGTTTTAGAACTTAGGTTTGCAATTGACTACTAGTATGTCCCCTCTAGACAACTACTACTACAG	ATGTCCCC
chr1	91731681	C	T	91731551	91731716	91731574	91731664	-	TCATTCAGCTGTTTCTTGGCATTTTGTTTCAAAATATTATCTCTTCACATAGGATTTGGAAACACTTTGAGTTCAAGTACCAGGGGAAGTAAGCTACCCCTTCAAGAGTCAAAGAGCAAATTCCAAAGAGAAATGTCAAACAGGCAAGTTTTAGAACTTAGGTTTG	TAGCGTCTGTCCGTCTGCAGTCATTCAGCTGTTTCTTGGCATTTTGTTTCAAAATATTATCTCTTCACATAGGATTTGGAAACACTTTGAGTTCAAGTACCAGGGGAAGTAAGCTACCCCTTCAAGAGTCAAAGAGCAAATTCCAAAGAGAAATGTCAAACAGGCAAGTTTTAGAACTTAGGTTTGCAATTGACTACTAGTCTTTCTTCTCTAGACAACTACTACTACAG	CTTTCTTC
chr1	91731681	C	T	91731551	91731716	91731574	91731664	-	TCATTCAGCTGTTTCTTGGCATTTTGTTTCAAAATATTATCTCTTCACATAGGATTTGGAAACACTTTGAGTTCAAGTACCAGGGGAAGTAAGCTACCCCTTCAAGAGTCAAAGAGCAAATTCCAAAGAGAAATGTCAAACAGGCAAGTTTTAGAACTTAGGTTTG	TAGCGTCTGTCCGTCTGCAGTCATTCAGCTGTTTCTTGGCATTTTGTTTCAAAATATTATCTCTTCACATAGGATTTGGAAACACTTTGAGTTCAAGTACCAGGGGAAGTAAGCTACCCCTTCAAGAGTCAAAGAGCAAATTCCAAAGAGAAATGTCAAACAGGCAAGTTTTAGAACTTAGGTTTGCAATTGACTACTAGTTCATTCTCTCTAGACAACTACTACTACAG	TCATTCTC
chr1	91731682	A	G	91731551	91731716	91731574	91731664	-	TCATTCAGCTGTTTCTTGGCATTTTGTTTCAAAACGTTATCTCTTCACATAGGATTTGGAAACACTTTGAGTTCAAGTACCAGGGGAAGTAAGCTACCCCTTCAAGAGTCAAAGAGCAAATTCCAAAGAGAAATGTCAAACAGGCAAGTTTTAGAACTTAGGTTTG	TAGCGTCTGTCCGTCTGCAGTCATTCAGCTGTTTCTTGGCATTTTGTTTCAAAACGTTATCTCTTCACATAGGATTTGGAAACACTTTGAGTTCAAGTACCAGGGGAAGTAAGCTACCCCTTCAAGAGTCAAAGAGCAAATTCCAAAGAGAAATGTCAAACAGGCAAGTTTTAGAACTTAGGTTTGCAATTGACTACTAGTTAATCGCTTCTAGACAACTACTACTACAG	TAATCGCT
chr1	91731682	A	G	91731551	91731716	91731574	91731664	-	TCATTCAGCTGTTTCTTGGCATTTTGTTTCAAAACGTTATCTCTTCACATAGGATTTGGAAACACTTTGAGTTCAAGTACCAGGGGAAGTAAGCTACCCCTTCAAGAGTCAAAGAGCAAATTCCAAAGAGAAATGTCAAACAGGCAAGTTTTAGAACTTAGGTTTG	TAGCGTCTGTCCGTCTGCAGTCATTCAGCTGTTTCTTGGCATTTTGTTTCAAAACGTTATCTCTTCACATAGGATTTGGAAACACTTTGAGTTCAAGTACCAGGGGAAGTAAGCTACCCCTTCAAGAGTCAAAGAGCAAATTCCAAAGAGAAATGTCAAACAGGCAAGTTTTAGAACTTAGGTTTGCAATTGACTACTAGTAACGCACCTCTAGACAACTACTACTACAG	AACGCACC
chr1	91731682	A	G	91731551	91731716	91731574	91731664	-	TCATTCAGCTGTTTCTTGGCATTTTGTTTCAAAACGTTATCTCTTCACATAGGATTTGGAAACACTTTGAGTTCAAGTACCAGGGGAAGTAAGCTACCCCTTCAAGAGTCAAAGAGCAAATTCCAAAGAGAAATGTCAAACAGGCAAGTTTTAGAACTTAGGTTTG	TAGCGTCTGTCCGTCTGCAGTCATTCAGCTGTTTCTTGGCATTTTGTTTCAAAACGTTATCTCTTCACATAGGATTTGGAAACACTTTGAGTTCAAGTACCAGGGGAAGTAAGCTACCCCTTCAAGAGTCAAAGAGCAAATTCCAAAGAGAAATGTCAAACAGGCAAGTTTTAGAACTTAGGTTTGCAATTGACTACTAGTGCTCCCACTCTAGACAACTACTACTACAG	GCTCCCAC
chr1	91731687	G	A	91731551	91731716	91731574	91731664	-	TCATTCAGCTGTTTCTTGGCATTTTGTTTTAAAATGTTATCTCTTCACATAGGATTTGGAAACACTTTGAGTTCAAGTACCAGGGGAAGTAAGCTACCCCTTCAAGAGTCAAAGAGCAAATTCCAAAGAGAAATGTCAAACAGGCAAGTTTTAGAACTTAGGTTTG	TAGCGTCTGTCCGTCTGCAGTCATTCAGCTGTTTCTTGGCATTTTGTTTTAAAATGTTATCTCTTCACATAGGATTTGGAAACACTTTGAGTTCAAGTACCAGGGGAAGTAAGCTACCCCTTCAAGAGTCAAAGAGCAAATTCCAAAGAGAAATGTCAAACAGGCAAGTTTTAGAACTTAGGTTTGCAATTGACTACTAGTTCATTCTGTCTAGACAACTACTACTACAG	TCATTCTG
chr1	91731687	G	A	91731551	91731716	91731574	91731664	-	TCATTCAGCTGTTTCTTGGCATTTTGTTTTAAAATGTTATCTCTTCACATAGGATTTGGAAACACTTTGAGTTCAAGTACCAGGGGAAGTAAGCTACCCCTTCAAGAGTCAAAGAGCAAATTCCAAAGAGAAATGTCAAACAGGCAAGTTTTAGAACTTAGGTTTG	TAGCGTCTGTCCGTCTGCAGTCATTCAGCTGTTTCTTGGCATTTTGTTTTAAAATGTTATCTCTTCACATAGGATTTGGAAACACTTTGAGTTCAAGTACCAGGGGAAGTAAGCTACCCCTTCAAGAGTCAAAGAGCAAATTCCAAAGAGAAATGTCAAACAGGCAAGTTTTAGAACTTAGGTTTGCAATTGACTACTAGTGCTCCCAGTCTAGACAACTACTACTACAG	GCTCCCAG
chr1	91731687	G	A	91731551	91731716	91731574	91731664	-	TCATTCAGCTGTTTCTTGGCATTTTGTTTTAAAATGTTATCTCTTCACATAGGATTTGGAAACACTTTGAGTTCAAGTACCAGGGGAAGTAAGCTACCCCTTCAAGAGTCAAAGAGCAAATTCCAAAGAGAAATGTCAAACAGGCAAGTTTTAGAACTTAGGTTTG	TAGCGTCTGTCCGTCTGCAGTCATTCAGCTGTTTCTTGGCATTTTGTTTTAAAATGTTATCTCTTCACATAGGATTTGGAAACACTTTGAGTTCAAGTACCAGGGGAAGTAAGCTACCCCTTCAAGAGTCAAAGAGCAAATTCCAAAGAGAAATGTCAAACAGGCAAGTTTTAGAACTTAGGTTTGCAATTGACTACTAGTCTTTCTTTTCTAGACAACTACTACTACAG	CTTTCTTT
chr1	91731691	C	T	91731551	91731716	91731574	91731664	-	TCATTCAGCTGTTTCTTGGCATTTTATTTCAAAATGTTATCTCTTCACATAGGATTTGGAAACACTTTGAGTTCAAGTACCAGGGGAAGTAAGCTACCCCTTCAAGAGTCAAAGAGCAAATTCCAAAGAGAAATGTCAAACAGGCAAGTTTTAGAACTTAGGTTTG	TAGCGTCTGTCCGTCTGCAGTCATTCAGCTGTTTCTTGGCATTTTATTTCAAAATGTTATCTCTTCACATAGGATTTGGAAACACTTTGAGTTCAAGTACCAGGGGAAGTAAGCTACCCCTTCAAGAGTCAAAGAGCAAATTCCAAAGAGAAATGTCAAACAGGCAAGTTTTAGAACTTAGGTTTGCAATTGACTACTAGTATGTCCCTTCTAGACAACTACTACTACAG	ATGTCCCT
chr1	91731691	C	T	91731551	91731716	91731574	91731664	-	TCATTCAGCTGTTTCTTGGCATTTTATTTCAAAATGTTATCTCTTCACATAGGATTTGGAAACACTTTGAGTTCAAGTACCAGGGGAAGTAAGCTACCCCTTCAAGAGTCAAAGAGCAAATTCCAAAGAGAAATGTCAAACAGGCAAGTTTTAGAACTTAGGTTTG	TAGCGTCTGTCCGTCTGCAGTCATTCAGCTGTTTCTTGGCATTTTATTTCAAAATGTTATCTCTTCACATAGGATTTGGAAACACTTTGAGTTCAAGTACCAGGGGAAGTAAGCTACCCCTTCAAGAGTCAAAGAGCAAATTCCAAAGAGAAATGTCAAACAGGCAAGTTTTAGAACTTAGGTTTGCAATTGACTACTAGTGACCAGTTTCTAGACAACTACTACTACAG	GACCAGTT
chr1	91731691	C	T	91731551	91731716	91731574	91731664	-	TCATTCAGCTGTTTCTTGGCATTTTATTTCAAAATGTTATCTCTTCACATAGGATTTGGAAACACTTTGAGTTCAAGTACCAGGGGAAGTAAGCTACCCCTTCAAGAGTCAAAGAGCAAATTCCAAAGAGAAATGTCAAACAGGCAAGTTTTAGAACTTAGGTTTG	TAGCGTCTGTCCGTCTGCAGTCATTCAGCTGTTTCTTGGCATTTTATTTCAAAATGTTATCTCTTCACATAGGATTTGGAAACACTTTGAGTTCAAGTACCAGGGGAAGTAAGCTACCCCTTCAAGAGTCAAAGAGCAAATTCCAAAGAGAAATGTCAAACAGGCAAGTTTTAGAACTTAGGTTTGCAATTGACTACTAGTAGTGAGCGTCTAGACAACTACTACTACAG	AGTGAGCG
chr1	91731703	A	G	91731551	91731716	91731574	91731664	-	TCATTCAGCTGTTCCTTGGCATTTTGTTTCAAAATGTTATCTCTTCACATAGGATTTGGAAACACTTTGAGTTCAAGTACCAGGGGAAGTAAGCTACCCCTTCAAGAGTCAAAGAGCAAATTCCAAAGAGAAATGTCAAACAGGCAAGTTTTAGAACTTAGGTTTG	TAGCGTCTGTCCGTCTGCAGTCATTCAGCTGTTCCTTGGCATTTTGTTTCAAAATGTTATCTCTTCACATAGGATTTGGAAACACTTTGAGTTCAAGTACCAGGGGAAGTAAGCTACCCCTTCAAGAGTCAAAGAGCAAATTCCAAAGAGAAATGTCAAACAGGCAAGTTTTAGAACTTAGGTTTGCAATTGACTACTAGTCTTTCCATTCTAGACAACTACTACTACAG	CTTTCCAT
chr1	91731703	A	G	91731551	91731716	91731574	91731664	-	TCATTCAGCTGTTCCTTGGCATTTTGTTTCAAAATGTTATCTCTTCACATAGGATTTGGAAACACTTTGAGTTCAAGTACCAGGGGAAGTAAGCTACCCCTTCAAGAGTCAAAGAGCAAATTCCAAAGAGAAATGTCAAACAGGCAAGTTTTAGAACTTAGGTTTG	TAGCGTCTGTCCGTCTGCAGTCATTCAGCTGTTCCTTGGCATTTTGTTTCAAAATGTTATCTCTTCACATAGGATTTGGAAACACTTTGAGTTCAAGTACCAGGGGAAGTAAGCTACCCCTTCAAGAGTCAAAGAGCAAATTCCAAAGAGAAATGTCAAACAGGCAAGTTTTAGAACTTAGGTTTGCAATTGACTACTAGTCTTGAGCGTCTAGACAACTACTACTACAG	CTTGAGCG
chr1	91731703	A	G	91731551	91731716	91731574	91731664	-	TCATTCAGCTGTTCCTTGGCATTTTGTTTCAAAATGTTATCTCTTCACATAGGATTTGGAAACACTTTGAGTTCAAGTACCAGGGGAAGTAAGCTACCCCTTCAAGAGTCAAAGAGCAAATTCCAAAGAGAAATGTCAAACAGGCAAGTTTTAGAACTTAGGTTTG	TAGCGTCTGTCCGTCTGCAGTCATTCAGCTGTTCCTTGGCATTTTGTTTCAAAATGTTATCTCTTCACATAGGATTTGGAAACACTTTGAGTTCAAGTACCAGGGGAAGTAAGCTACCCCTTCAAGAGTCAAAGAGCAAATTCCAAAGAGAAATGTCAAACAGGCAAGTTTTAGAACTTAGGTTTGCAATTGACTACTAGTGTGCCACCTCTAGACAACTACTACTACAG	GTGCCACC
chr1	91731706	C	T	91731551	91731716	91731574	91731664	-	TCATTCAGCTATTTCTTGGCATTTTGTTTCAAAATGTTATCTCTTCACATAGGATTTGGAAACACTTTGAGTTCAAGTACCAGGGGAAGTAAGCTACCCCTTCAAGAGTCAAAGAGCAAATTCCAAAGAGAAATGTCAAACAGGCAAGTTTTAGAACTTAGGTTTG	TAGCGTCTGTCCGTCTGCAGTCATTCAGCTATTTCTTGGCATTTTGTTTCAAAATGTTATCTCTTCACATAGGATTTGGAAACACTTTGAGTTCAAGTACCAGGGGAAGTAAGCTACCCCTTCAAGAGTCAAAGAGCAAATTCCAAAGAGAAATGTCAAACAGGCAAGTTTTAGAACTTAGGTTTGCAATTGACTACTAGTGTGCCACATCTAGACAACTACTACTACAG	GTGCCACA
chr1	91731706	C	T	91731551	91731716	91731574	91731664	-	TCATTCAGCTATTTCTTGGCATTTTGTTTCAAAATGTTATCTCTTCACATAGGATTTGGAAACACTTTGAGTTCAAGTACCAGGGGAAGTAAGCTACCCCTTCAAGAGTCAAAGAGCAAATTCCAAAGAGAAATGTCAAACAGGCAAGTTTTAGAACTTAGGTTTG	TAGCGTCTGTCCGTCTGCAGTCATTCAGCTATTTCTTGGCATTTTGTTTCAAAATGTTATCTCTTCACATAGGATTTGGAAACACTTTGAGTTCAAGTACCAGGGGAAGTAAGCTACCCCTTCAAGAGTCAAAGAGCAAATTCCAAAGAGAAATGTCAAACAGGCAAGTTTTAGAACTTAGGTTTGCAATTGACTACTAGTCCAGAGGTTCTAGACAACTACTACTACAG	CCAGAGGT
chr1	91731706	C	T	91731551	91731716	91731574	91731664	-	TCATTCAGCTATTTCTTGGCATTTTGTTTCAAAATGTTATCTCTTCACATAGGATTTGGAAACACTTTGAGTTCAAGTACCAGGGGAAGTAAGCTACCCCTTCAAGAGTCAAAGAGCAAATTCCAAAGAGAAATGTCAAACAGGCAAGTTTTAGAACTTAGGTTTG	TAGCGTCTGTCCGTCTGCAGTCATTCAGCTATTTCTTGGCATTTTGTTTCAAAATGTTATCTCTTCACATAGGATTTGGAAACACTTTGAGTTCAAGTACCAGGGGAAGTAAGCTACCCCTTCAAGAGTCAAAGAGCAAATTCCAAAGAGAAATGTCAAACAGGCAAGTTTTAGAACTTAGGTTTGCAATTGACTACTAGTAACCCGGCTCTAGACAACTACTACTACAG	AACCCGGC
chr1	114161116	C	A	114161093	114161258	114161154	114161228	+	ATTGTTGGTGTTCACTCATATCAACTCTTTATTTTTATTTTTTATTTTTTTTGCCGTGGAGTTTCACTCTTGTCGCCCAAGCTGGAGTGCAATGGCATGATCTCGGCTCACTGCAACCTCCGCCTCCTGGGTTCAAGTGAGTCTCCTACCTCAGCTTCCTGAGTAG	TAGCGTCTGTCCGTCTGCAGATTGTTGGTGTTCACTCATATCAACTCTTTATTTTTATTTTTTATTTTTTTTGCCGTGGAGTTTCACTCTTGTCGCCCAAGCTGGAGTGCAATGGCATGATCTCGGCTCACTGCAACCTCCGCCTCCTGGGTTCAAGTGAGTCTCCTACCTCAGCTTCCTGAGTAGCAATTGACTACTAGTCATGGAGCTCTAGACAACTACTACTACAG	CATGGAGC
chr1	114161116	C	A	114161093	114161258	114161154	114161228	+	ATTGTTGGTGTTCACTCATATCAACTCTTTATTTTTATTTTTTATTTTTTTTGCCGTGGAGTTTCACTCTTGTCGCCCAAGCTGGAGTGCAATGGCATGATCTCGGCTCACTGCAACCTCCGCCTCCTGGGTTCAAGTGAGTCTCCTACCTCAGCTTCCTGAGTAG	TAGCGTCTGTCCGTCTGCAGATTGTTGGTGTTCACTCATATCAACTCTTTATTTTTATTTTTTATTTTTTTTGCCGTGGAGTTTCACTCTTGTCGCCCAAGCTGGAGTGCAATGGCATGATCTCGGCTCACTGCAACCTCCGCCTCCTGGGTTCAAGTGAGTCTCCTACCTCAGCTTCCTGAGTAGCAATTGACTACTAGTGTGCCACTTCTAGACAACTACTACTACAG	GTGCCACT
chr1	114161116	C	A	114161093	114161258	114161154	114161228	+	ATTGTTGGTGTTCACTCATATCAACTCTTTATTTTTATTTTTTATTTTTTTTGCCGTGGAGTTTCACTCTTGTCGCCCAAGCTGGAGTGCAATGGCATGATCTCGGCTCACTGCAACCTCCGCCTCCTGGGTTCAAGTGAGTCTCCTACCTCAGCTTCCTGAGTAG	TAGCGTCTGTCCGTCTGCAGATTGTTGGTGTTCACTCATATCAACTCTTTATTTTTATTTTTTATTTTTTTTGCCGTGGAGTTTCACTCTTGTCGCCCAAGCTGGAGTGCAATGGCATGATCTCGGCTCACTGCAACCTCCGCCTCCTGGGTTCAAGTGAGTCTCCTACCTCAGCTTCCTGAGTAGCAATTGACTACTAGTCATGGAGATCTAGACAACTACTACTACAG	CATGGAGA
chr1	114161116	Control	Original	114161093	114161258	114161154	114161228	+	ATTGTTGGTGTTCACTCATATCACCTCTTTATTTTTATTTTTTATTTTTTTTGCCGTGGAGTTTCACTCTTGTCGCCCAAGCTGGAGTGCAATGGCATGATCTCGGCTCACTGCAACCTCCGCCTCCTGGGTTCAAGTGAGTCTCCTACCTCAGCTTCCTGAGTAG	TAGCGTCTGTCCGTCTGCAGATTGTTGGTGTTCACTCATATCACCTCTTTATTTTTATTTTTTATTTTTTTTGCCGTGGAGTTTCACTCTTGTCGCCCAAGCTGGAGTGCAATGGCATGATCTCGGCTCACTGCAACCTCCGCCTCCTGGGTTCAAGTGAGTCTCCTACCTCAGCTTCCTGAGTAGCAATTGACTACTAGTAACCCGGGTCTAGACAACTACTACTACAG	AACCCGGG
chr1	114161116	Control	Original	114161093	114161258	114161154	114161228	+	ATTGTTGGTGTTCACTCATATCACCTCTTTATTTTTATTTTTTATTTTTTTTGCCGTGGAGTTTCACTCTTGTCGCCCAAGCTGGAGTGCAATGGCATGATCTCGGCTCACTGCAACCTCCGCCTCCTGGGTTCAAGTGAGTCTCCTACCTCAGCTTCCTGAGTAG	TAGCGTCTGTCCGTCTGCAGATTGTTGGTGTTCACTCATATCACCTCTTTATTTTTATTTTTTATTTTTTTTGCCGTGGAGTTTCACTCTTGTCGCCCAAGCTGGAGTGCAATGGCATGATCTCGGCTCACTGCAACCTCCGCCTCCTGGGTTCAAGTGAGTCTCCTACCTCAGCTTCCTGAGTAGCAATTGACTACTAGTCTTTCCAATCTAGACAACTACTACTACAG	CTTTCCAA
chr1	114161116	Control	Original	114161093	114161258	114161154	114161228	+	ATTGTTGGTGTTCACTCATATCACCTCTTTATTTTTATTTTTTATTTTTTTTGCCGTGGAGTTTCACTCTTGTCGCCCAAGCTGGAGTGCAATGGCATGATCTCGGCTCACTGCAACCTCCGCCTCCTGGGTTCAAGTGAGTCTCCTACCTCAGCTTCCTGAGTAG	TAGCGTCTGTCCGTCTGCAGATTGTTGGTGTTCACTCATATCACCTCTTTATTTTTATTTTTTATTTTTTTTGCCGTGGAGTTTCACTCTTGTCGCCCAAGCTGGAGTGCAATGGCATGATCTCGGCTCACTGCAACCTCCGCCTCCTGGGTTCAAGTGAGTCTCCTACCTCAGCTTCCTGAGTAGCAATTGACTACTAGTCTTTCCACTCTAGACAACTACTACTACAG	CTTTCCAC
chr1	114161116	Control	Original	114161093	114161258	114161154	114161228	+	ATTGTTGGTGTTCACTCATATCACCTCTTTATTTTTATTTTTTATTTTTTTTGCCGTGGAGTTTCACTCTTGTCGCCCAAGCTGGAGTGCAATGGCATGATCTCGGCTCACTGCAACCTCCGCCTCCTGGGTTCAAGTGAGTCTCCTACCTCAGCTTCCTGAGTAG	TAGCGTCTGTCCGTCTGCAGATTGTTGGTGTTCACTCATATCACCTCTTTATTTTTATTTTTTATTTTTTTTGCCGTGGAGTTTCACTCTTGTCGCCCAAGCTGGAGTGCAATGGCATGATCTCGGCTCACTGCAACCTCCGCCTCCTGGGTTCAAGTGAGTCTCCTACCTCAGCTTCCTGAGTAGCAATTGACTACTAGTTTGGCCTATCTAGACAACTACTACTACAG	TTGGCCTA
chr1	114161116	Control	Mutated	114161093	114161258	114161154	114161228	+	ATTGTTGGTGTTCACTCATATCACCTCTTTATTTTTATTTTTTATTTTTTTTGCCGTGGTCTTTCACTCTTGTCGCCCAAGCTGGAGTGCAATGGCATGATCTCGGCTCACTGCAACCTCCGCCTCCTGGGTTCAACAGAGTCTCCTACCTCAGCTTCCTGAGTAG	TAGCGTCTGTCCGTCTGCAGATTGTTGGTGTTCACTCATATCACCTCTTTATTTTTATTTTTTATTTTTTTTGCCGTGGTCTTTCACTCTTGTCGCCCAAGCTGGAGTGCAATGGCATGATCTCGGCTCACTGCAACCTCCGCCTCCTGGGTTCAACAGAGTCTCCTACCTCAGCTTCCTGAGTAGCAATTGACTACTAGTTTGGCCTCTCTAGACAACTACTACTACAG	TTGGCCTC
chr1	114161116	Control	Mutated	114161093	114161258	114161154	114161228	+	ATTGTTGGTGTTCACTCATATCACCTCTTTATTTTTATTTTTTATTTTTTTTGCCGTGGTCTTTCACTCTTGTCGCCCAAGCTGGAGTGCAATGGCATGATCTCGGCTCACTGCAACCTCCGCCTCCTGGGTTCAACAGAGTCTCCTACCTCAGCTTCCTGAGTAG	TAGCGTCTGTCCGTCTGCAGATTGTTGGTGTTCACTCATATCACCTCTTTATTTTTATTTTTTATTTTTTTTGCCGTGGTCTTTCACTCTTGTCGCCCAAGCTGGAGTGCAATGGCATGATCTCGGCTCACTGCAACCTCCGCCTCCTGGGTTCAACAGAGTCTCCTACCTCAGCTTCCTGAGTAGCAATTGACTACTAGTTTGGCCTGTCTAGACAACTACTACTACAG	TTGGCCTG
chr1	114161116	Control	Mutated	114161093	114161258	114161154	114161228	+	ATTGTTGGTGTTCACTCATATCACCTCTTTATTTTTATTTTTTATTTTTTTTGCCGTGGTCTTTCACTCTTGTCGCCCAAGCTGGAGTGCAATGGCATGATCTCGGCTCACTGCAACCTCCGCCTCCTGGGTTCAACAGAGTCTCCTACCTCAGCTTCCTGAGTAG	TAGCGTCTGTCCGTCTGCAGATTGTTGGTGTTCACTCATATCACCTCTTTATTTTTATTTTTTATTTTTTTTGCCGTGGTCTTTCACTCTTGTCGCCCAAGCTGGAGTGCAATGGCATGATCTCGGCTCACTGCAACCTCCGCCTCCTGGGTTCAACAGAGTCTCCTACCTCAGCTTCCTGAGTAGCAATTGACTACTAGTTTCACACATCTAGACAACTACTACTACAG	TTCACACA
chr1	114161116	Control	Mutated	114161093	114161258	114161154	114161228	+	ATTGTTGGTGTTCACTCATATCACCTCTTTATTTTTATTTTTTATTTTTTTTGCCGTGGTCTTTCACTCTTGTCGCCCAAGCTGGAGTGCAATGGCATGATCTCGGCTCACTGCAACCTCCGCCTCCTGGGTTCAACAGAGTCTCCTACCTCAGCTTCCTGAGTAG	TAGCGTCTGTCCGTCTGCAGATTGTTGGTGTTCACTCATATCACCTCTTTATTTTTATTTTTTATTTTTTTTGCCGTGGTCTTTCACTCTTGTCGCCCAAGCTGGAGTGCAATGGCATGATCTCGGCTCACTGCAACCTCCGCCTCCTGGGTTCAACAGAGTCTCCTACCTCAGCTTCCTGAGTAGCAATTGACTACTAGTCGTCAGGGTCTAGACAACTACTACTACAG	CGTCAGGG
chr1	114161116	Control	Consensus	114161093	114161258	114161154	114161228	+	ATTGTTGGTGTTCACTCATATCACCTCTTTATTTTTATTTTTTTTTTTTTTTCCCCTCCAGTTTCACTCTTGTCGCCCAAGCTGGAGTGCAATGGCATGATCTCGGCTCACTGCAACCTCCGCCTCCTGGGTTCAAGTAAGTCTCCTACCTCAGCTTCCTGAGTAG	TAGCGTCTGTCCGTCTGCAGATTGTTGGTGTTCACTCATATCACCTCTTTATTTTTATTTTTTTTTTTTTTTCCCCTCCAGTTTCACTCTTGTCGCCCAAGCTGGAGTGCAATGGCATGATCTCGGCTCACTGCAACCTCCGCCTCCTGGGTTCAAGTAAGTCTCCTACCTCAGCTTCCTGAGTAGCAATTGACTACTAGTCAATCACCTCTAGACAACTACTACTACAG	CAATCACC
chr1	114161116	Control	Consensus	114161093	114161258	114161154	114161228	+	ATTGTTGGTGTTCACTCATATCACCTCTTTATTTTTATTTTTTTTTTTTTTTCCCCTCCAGTTTCACTCTTGTCGCCCAAGCTGGAGTGCAATGGCATGATCTCGGCTCACTGCAACCTCCGCCTCCTGGGTTCAAGTAAGTCTCCTACCTCAGCTTCCTGAGTAG	TAGCGTCTGTCCGTCTGCAGATTGTTGGTGTTCACTCATATCACCTCTTTATTTTTATTTTTTTTTTTTTTTCCCCTCCAGTTTCACTCTTGTCGCCCAAGCTGGAGTGCAATGGCATGATCTCGGCTCACTGCAACCTCCGCCTCCTGGGTTCAAGTAAGTCTCCTACCTCAGCTTCCTGAGTAGCAATTGACTACTAGTTTCACACGTCTAGACAACTACTACTACAG	TTCACACG
chr1	114161116	Control	Consensus	114161093	114161258	114161154	114161228	+	ATTGTTGGTGTTCACTCATATCACCTCTTTATTTTTATTTTTTTTTTTTTTTCCCCTCCAGTTTCACTCTTGTCGCCCAAGCTGGAGTGCAATGGCATGATCTCGGCTCACTGCAACCTCCGCCTCCTGGGTTCAAGTAAGTCTCCTACCTCAGCTTCCTGAGTAG	TAGCGTCTGTCCGTCTGCAGATTGTTGGTGTTCACTCATATCACCTCTTTATTTTTATTTTTTTTTTTTTTTCCCCTCCAGTTTCACTCTTGTCGCCCAAGCTGGAGTGCAATGGCATGATCTCGGCTCACTGCAACCTCCGCCTCCTGGGTTCAAGTAAGTCTCCTACCTCAGCTTCCTGAGTAGCAATTGACTACTAGTCGTCAGGCTCTAGACAACTACTACTACAG	CGTCAGGC
chr1	114161116	Control	Consensus	114161093	114161258	114161154	114161228	+	ATTGTTGGTGTTCACTCATATCACCTCTTTATTTTTATTTTTTTTTTTTTTTCCCCTCCAGTTTCACTCTTGTCGCCCAAGCTGGAGTGCAATGGCATGATCTCGGCTCACTGCAACCTCCGCCTCCTGGGTTCAAGTAAGTCTCCTACCTCAGCTTCCTGAGTAG	TAGCGTCTGTCCGTCTGCAGATTGTTGGTGTTCACTCATATCACCTCTTTATTTTTATTTTTTTTTTTTTTTCCCCTCCAGTTTCACTCTTGTCGCCCAAGCTGGAGTGCAATGGCATGATCTCGGCTCACTGCAACCTCCGCCTCCTGGGTTCAAGTAAGTCTCCTACCTCAGCTTCCTGAGTAGCAATTGACTACTAGTCTGATTTTTCTAGACAACTACTACTACAG	CTGATTTT
chr1	114161130	T	C	114161093	114161258	114161154	114161228	+	ATTGTTGGTGTTCACTCATATCACCTCTTTATTTTTACTTTTTATTTTTTTTGCCGTGGAGTTTCACTCTTGTCGCCCAAGCTGGAGTGCAATGGCATGATCTCGGCTCACTGCAACCTCCGCCTCCTGGGTTCAAGTGAGTCTCCTACCTCAGCTTCCTGAGTAG	TAGCGTCTGTCCGTCTGCAGATTGTTGGTGTTCACTCATATCACCTCTTTATTTTTACTTTTTATTTTTTTTGCCGTGGAGTTTCACTCTTGTCGCCCAAGCTGGAGTGCAATGGCATGATCTCGGCTCACTGCAACCTCCGCCTCCTGGGTTCAAGTGAGTCTCCTACCTCAGCTTCCTGAGTAGCAATTGACTACTAGTCGTCAGGTTCTAGACAACTACTACTACAG	CGTCAGGT
chr1	114161130	T	C	114161093	114161258	114161154	114161228	+	ATTGTTGGTGTTCACTCATATCACCTCTTTATTTTTACTTTTTATTTTTTTTGCCGTGGAGTTTCACTCTTGTCGCCCAAGCTGGAGTGCAATGGCATGATCTCGGCTCACTGCAACCTCCGCCTCCTGGGTTCAAGTGAGTCTCCTACCTCAGCTTCCTGAGTAG	TAGCGTCTGTCCGTCTGCAGATTGTTGGTGTTCACTCATATCACCTCTTTATTTTTACTTTTTATTTTTTTTGCCGTGGAGTTTCACTCTTGTCGCCCAAGCTGGAGTGCAATGGCATGATCTCGGCTCACTGCAACCTCCGCCTCCTGGGTTCAAGTGAGTCTCCTACCTCAGCTTCCTGAGTAGCAATTGACTACTAGTCCGACTTCTCTAGACAACTACTACTACAG	CCGACTTC
chr1	114161130	T	C	114161093	114161258	114161154	114161228	+	ATTGTTGGTGTTCACTCATATCACCTCTTTATTTTTACTTTTTATTTTTTTTGCCGTGGAGTTTCACTCTTGTCGCCCAAGCTGGAGTGCAATGGCATGATCTCGGCTCACTGCAACCTCCGCCTCCTGGGTTCAAGTGAGTCTCCTACCTCAGCTTCCTGAGTAG	TAGCGTCTGTCCGTCTGCAGATTGTTGGTGTTCACTCATATCACCTCTTTATTTTTACTTTTTATTTTTTTTGCCGTGGAGTTTCACTCTTGTCGCCCAAGCTGGAGTGCAATGGCATGATCTCGGCTCACTGCAACCTCCGCCTCCTGGGTTCAAGTGAGTCTCCTACCTCAGCTTCCTGAGTAGCAATTGACTACTAGTTTCACACTTCTAGACAACTACTACTACAG	TTCACACT
chr1	114161136	AT	A	114161093	114161258	114161154	114161228	+	ATTGTTGGTGTTCACTCATATCACCTCTTTATTTTTATTTTTTATTTTTTTGCCGTGGAGTTTCACTCTTGTCGCCCAAGCTGGAGTGCAATGGCATGATCTCGGCTCACTGCAACCTCCGCCTCCTGGGTTCAAGTGAGTCTCCTACCTCAGCTTCCTGAGTAG	TAGCGTCTGTCCGTCTGCAGATTGTTGGTGTTCACTCATATCACCTCTTTATTTTTATTTTTTATTTTTTTGCCGTGGAGTTTCACTCTTGTCGCCCAAGCTGGAGTGCAATGGCATGATCTCGGCTCACTGCAACCTCCGCCTCCTGGGTTCAAGTGAGTCTCCTACCTCAGCTTCCTGAGTAGCAATTGACTACTAGTGCGAATGTTCTAGACAACTACTACTACAG	GCGAATGT
chr1	114161136	AT	A	114161093	114161258	114161154	114161228	+	ATTGTTGGTGTTCACTCATATCACCTCTTTATTTTTATTTTTTATTTTTTTGCCGTGGAGTTTCACTCTTGTCGCCCAAGCTGGAGTGCAATGGCATGATCTCGGCTCACTGCAACCTCCGCCTCCTGGGTTCAAGTGAGTCTCCTACCTCAGCTTCCTGAGTAG	TAGCGTCTGTCCGTCTGCAGATTGTTGGTGTTCACTCATATCACCTCTTTATTTTTATTTTTTATTTTTTTGCCGTGGAGTTTCACTCTTGTCGCCCAAGCTGGAGTGCAATGGCATGATCTCGGCTCACTGCAACCTCCGCCTCCTGGGTTCAAGTGAGTCTCCTACCTCAGCTTCCTGAGTAGCAATTGACTACTAGTTGCTCAAATCTAGACAACTACTACTACAG	TGCTCAAA
chr1	114161136	AT	A	114161093	114161258	114161154	114161228	+	ATTGTTGGTGTTCACTCATATCACCTCTTTATTTTTATTTTTTATTTTTTTGCCGTGGAGTTTCACTCTTGTCGCCCAAGCTGGAGTGCAATGGCATGATCTCGGCTCACTGCAACCTCCGCCTCCTGGGTTCAAGTGAGTCTCCTACCTCAGCTTCCTGAGTAG	TAGCGTCTGTCCGTCTGCAGATTGTTGGTGTTCACTCATATCACCTCTTTATTTTTATTTTTTATTTTTTTGCCGTGGAGTTTCACTCTTGTCGCCCAAGCTGGAGTGCAATGGCATGATCTCGGCTCACTGCAACCTCCGCCTCCTGGGTTCAAGTGAGTCTCCTACCTCAGCTTCCTGAGTAGCAATTGACTACTAGTAACACCAGTCTAGACAACTACTACTACAG	AACACCAG
chr1	114161147	C	T	114161093	114161258	114161154	114161228	+	ATTGTTGGTGTTCACTCATATCACCTCTTTATTTTTATTTTTTATTTTTTTTGCTGTGGAGTTTCACTCTTGTCGCCCAAGCTGGAGTGCAATGGCATGATCTCGGCTCACTGCAACCTCCGCCTCCTGGGTTCAAGTGAGTCTCCTACCTCAGCTTCCTGAGTAG	TAGCGTCTGTCCGTCTGCAGATTGTTGGTGTTCACTCATATCACCTCTTTATTTTTATTTTTTATTTTTTTTGCTGTGGAGTTTCACTCTTGTCGCCCAAGCTGGAGTGCAATGGCATGATCTCGGCTCACTGCAACCTCCGCCTCCTGGGTTCAAGTGAGTCTCCTACCTCAGCTTCCTGAGTAGCAATTGACTACTAGTACACGCCATCTAGACAACTACTACTACAG	ACACGCCA
chr1	114161147	C	T	114161093	114161258	114161154	114161228	+	ATTGTTGGTGTTCACTCATATCACCTCTTTATTTTTATTTTTTATTTTTTTTGCTGTGGAGTTTCACTCTTGTCGCCCAAGCTGGAGTGCAATGGCATGATCTCGGCTCACTGCAACCTCCGCCTCCTGGGTTCAAGTGAGTCTCCTACCTCAGCTTCCTGAGTAG	TAGCGTCTGTCCGTCTGCAGATTGTTGGTGTTCACTCATATCACCTCTTTATTTTTATTTTTTATTTTTTTTGCTGTGGAGTTTCACTCTTGTCGCCCAAGCTGGAGTGCAATGGCATGATCTCGGCTCACTGCAACCTCCGCCTCCTGGGTTCAAGTGAGTCTCCTACCTCAGCTTCCTGAGTAGCAATTGACTACTAGTAATGTCGGTCTAGACAACTACTACTACAG	AATGTCGG
chr1	114161147	C	T	114161093	114161258	114161154	114161228	+	ATTGTTGGTGTTCACTCATATCACCTCTTTATTTTTATTTTTTATTTTTTTTGCTGTGGAGTTTCACTCTTGTCGCCCAAGCTGGAGTGCAATGGCATGATCTCGGCTCACTGCAACCTCCGCCTCCTGGGTTCAAGTGAGTCTCCTACCTCAGCTTCCTGAGTAG	TAGCGTCTGTCCGTCTGCAGATTGTTGGTGTTCACTCATATCACCTCTTTATTTTTATTTTTTATTTTTTTTGCTGTGGAGTTTCACTCTTGTCGCCCAAGCTGGAGTGCAATGGCATGATCTCGGCTCACTGCAACCTCCGCCTCCTGGGTTCAAGTGAGTCTCCTACCTCAGCTTCCTGAGTAGCAATTGACTACTAGTGCCGTGCCTCTAGACAACTACTACTACAG	GCCGTGCC
chr1	114161148	G	A	114161093	114161258	114161154	114161228	+	ATTGTTGGTGTTCACTCATATCACCTCTTTATTTTTATTTTTTATTTTTTTTGCCATGGAGTTTCACTCTTGTCGCCCAAGCTGGAGTGCAATGGCATGATCTCGGCTCACTGCAACCTCCGCCTCCTGGGTTCAAGTGAGTCTCCTACCTCAGCTTCCTGAGTAG	TAGCGTCTGTCCGTCTGCAGATTGTTGGTGTTCACTCATATCACCTCTTTATTTTTATTTTTTATTTTTTTTGCCATGGAGTTTCACTCTTGTCGCCCAAGCTGGAGTGCAATGGCATGATCTCGGCTCACTGCAACCTCCGCCTCCTGGGTTCAAGTGAGTCTCCTACCTCAGCTTCCTGAGTAGCAATTGACTACTAGTGCCGTGCATCTAGACAACTACTACTACAG	GCCGTGCA
chr1	114161148	G	A	114161093	114161258	114161154	114161228	+	ATTGTTGGTGTTCACTCATATCACCTCTTTATTTTTATTTTTTATTTTTTTTGCCATGGAGTTTCACTCTTGTCGCCCAAGCTGGAGTGCAATGGCATGATCTCGGCTCACTGCAACCTCCGCCTCCTGGGTTCAAGTGAGTCTCCTACCTCAGCTTCCTGAGTAG	TAGCGTCTGTCCGTCTGCAGATTGTTGGTGTTCACTCATATCACCTCTTTATTTTTATTTTTTATTTTTTTTGCCATGGAGTTTCACTCTTGTCGCCCAAGCTGGAGTGCAATGGCATGATCTCGGCTCACTGCAACCTCCGCCTCCTGGGTTCAAGTGAGTCTCCTACCTCAGCTTCCTGAGTAGCAATTGACTACTAGTTGTCAAACTCTAGACAACTACTACTACAG	TGTCAAAC
chr1	114161148	G	A	114161093	114161258	114161154	114161228	+	ATTGTTGGTGTTCACTCATATCACCTCTTTATTTTTATTTTTTATTTTTTTTGCCATGGAGTTTCACTCTTGTCGCCCAAGCTGGAGTGCAATGGCATGATCTCGGCTCACTGCAACCTCCGCCTCCTGGGTTCAAGTGAGTCTCCTACCTCAGCTTCCTGAGTAG	TAGCGTCTGTCCGTCTGCAGATTGTTGGTGTTCACTCATATCACCTCTTTATTTTTATTTTTTATTTTTTTTGCCATGGAGTTTCACTCTTGTCGCCCAAGCTGGAGTGCAATGGCATGATCTCGGCTCACTGCAACCTCCGCCTCCTGGGTTCAAGTGAGTCTCCTACCTCAGCTTCCTGAGTAGCAATTGACTACTAGTTGTCAAAGTCTAGACAACTACTACTACAG	TGTCAAAG
chr1	114161167	G	A	114161093	114161258	114161154	114161228	+	ATTGTTGGTGTTCACTCATATCACCTCTTTATTTTTATTTTTTATTTTTTTTGCCGTGGAGTTTCACTCTTGTCACCCAAGCTGGAGTGCAATGGCATGATCTCGGCTCACTGCAACCTCCGCCTCCTGGGTTCAAGTGAGTCTCCTACCTCAGCTTCCTGAGTAG	TAGCGTCTGTCCGTCTGCAGATTGTTGGTGTTCACTCATATCACCTCTTTATTTTTATTTTTTATTTTTTTTGCCGTGGAGTTTCACTCTTGTCACCCAAGCTGGAGTGCAATGGCATGATCTCGGCTCACTGCAACCTCCGCCTCCTGGGTTCAAGTGAGTCTCCTACCTCAGCTTCCTGAGTAGCAATTGACTACTAGTCACATACTTCTAGACAACTACTACTACAG	CACATACT
chr1	114161167	G	A	114161093	114161258	114161154	114161228	+	ATTGTTGGTGTTCACTCATATCACCTCTTTATTTTTATTTTTTATTTTTTTTGCCGTGGAGTTTCACTCTTGTCACCCAAGCTGGAGTGCAATGGCATGATCTCGGCTCACTGCAACCTCCGCCTCCTGGGTTCAAGTGAGTCTCCTACCTCAGCTTCCTGAGTAG	TAGCGTCTGTCCGTCTGCAGATTGTTGGTGTTCACTCATATCACCTCTTTATTTTTATTTTTTATTTTTTTTGCCGTGGAGTTTCACTCTTGTCACCCAAGCTGGAGTGCAATGGCATGATCTCGGCTCACTGCAACCTCCGCCTCCTGGGTTCAAGTGAGTCTCCTACCTCAGCTTCCTGAGTAGCAATTGACTACTAGTAATGTCGTTCTAGACAACTACTACTACAG	AATGTCGT
chr1	114161167	G	A	114161093	114161258	114161154	114161228	+	ATTGTTGGTGTTCACTCATATCACCTCTTTATTTTTATTTTTTATTTTTTTTGCCGTGGAGTTTCACTCTTGTCACCCAAGCTGGAGTGCAATGGCATGATCTCGGCTCACTGCAACCTCCGCCTCCTGGGTTCAAGTGAGTCTCCTACCTCAGCTTCCTGAGTAG	TAGCGTCTGTCCGTCTGCAGATTGTTGGTGTTCACTCATATCACCTCTTTATTTTTATTTTTTATTTTTTTTGCCGTGGAGTTTCACTCTTGTCACCCAAGCTGGAGTGCAATGGCATGATCTCGGCTCACTGCAACCTCCGCCTCCTGGGTTCAAGTGAGTCTCCTACCTCAGCTTCCTGAGTAGCAATTGACTACTAGTGCCGTGCTTCTAGACAACTACTACTACAG	GCCGTGCT
chr1	114161181	G	A	114161093	114161258	114161154	114161228	+	ATTGTTGGTGTTCACTCATATCACCTCTTTATTTTTATTTTTTATTTTTTTTGCCGTGGAGTTTCACTCTTGTCGCCCAAGCTGGAGTACAATGGCATGATCTCGGCTCACTGCAACCTCCGCCTCCTGGGTTCAAGTGAGTCTCCTACCTCAGCTTCCTGAGTAG	TAGCGTCTGTCCGTCTGCAGATTGTTGGTGTTCACTCATATCACCTCTTTATTTTTATTTTTTATTTTTTTTGCCGTGGAGTTTCACTCTTGTCGCCCAAGCTGGAGTACAATGGCATGATCTCGGCTCACTGCAACCTCCGCCTCCTGGGTTCAAGTGAGTCTCCTACCTCAGCTTCCTGAGTAGCAATTGACTACTAGTTGTCAAATTCTAGACAACTACTACTACAG	TGTCAAAT
chr1	114161181	G	A	114161093	114161258	114161154	114161228	+	ATTGTTGGTGTTCACTCATATCACCTCTTTATTTTTATTTTTTATTTTTTTTGCCGTGGAGTTTCACTCTTGTCGCCCAAGCTGGAGTACAATGGCATGATCTCGGCTCACTGCAACCTCCGCCTCCTGGGTTCAAGTGAGTCTCCTACCTCAGCTTCCTGAGTAG	TAGCGTCTGTCCGTCTGCAGATTGTTGGTGTTCACTCATATCACCTCTTTATTTTTATTTTTTATTTTTTTTGCCGTGGAGTTTCACTCTTGTCGCCCAAGCTGGAGTACAATGGCATGATCTCGGCTCACTGCAACCTCCGCCTCCTGGGTTCAAGTGAGTCTCCTACCTCAGCTTCCTGAGTAGCAATTGACTACTAGTTTGGTACCTCTAGACAACTACTACTACAG	TTGGTACC
chr1	114161181	G	A	114161093	114161258	114161154	114161228	+	ATTGTTGGTGTTCACTCATATCACCTCTTTATTTTTATTTTTTATTTTTTTTGCCGTGGAGTTTCACTCTTGTCGCCCAAGCTGGAGTACAATGGCATGATCTCGGCTCACTGCAACCTCCGCCTCCTGGGTTCAAGTGAGTCTCCTACCTCAGCTTCCTGAGTAG	TAGCGTCTGTCCGTCTGCAGATTGTTGGTGTTCACTCATATCACCTCTTTATTTTTATTTTTTATTTTTTTTGCCGTGGAGTTTCACTCTTGTCGCCCAAGCTGGAGTACAATGGCATGATCTCGGCTCACTGCAACCTCCGCCTCCTGGGTTCAAGTGAGTCTCCTACCTCAGCTTCCTGAGTAGCAATTGACTACTAGTTTGGTACATCTAGACAACTACTACTACAG	TTGGTACA
chr1	114161186	G	A	114161093	114161258	114161154	114161228	+	ATTGTTGGTGTTCACTCATATCACCTCTTTATTTTTATTTTTTATTTTTTTTGCCGTGGAGTTTCACTCTTGTCGCCCAAGCTGGAGTGCAATAGCATGATCTCGGCTCACTGCAACCTCCGCCTCCTGGGTTCAAGTGAGTCTCCTACCTCAGCTTCCTGAGTAG	TAGCGTCTGTCCGTCTGCAGATTGTTGGTGTTCACTCATATCACCTCTTTATTTTTATTTTTTATTTTTTTTGCCGTGGAGTTTCACTCTTGTCGCCCAAGCTGGAGTGCAATAGCATGATCTCGGCTCACTGCAACCTCCGCCTCCTGGGTTCAAGTGAGTCTCCTACCTCAGCTTCCTGAGTAGCAATTGACTACTAGTCCCCATATTCTAGACAACTACTACTACAG	CCCCATAT
chr1	114161186	G	A	114161093	114161258	114161154	114161228	+	ATTGTTGGTGTTCACTCATATCACCTCTTTATTTTTATTTTTTATTTTTTTTGCCGTGGAGTTTCACTCTTGTCGCCCAAGCTGGAGTGCAATAGCATGATCTCGGCTCACTGCAACCTCCGCCTCCTGGGTTCAAGTGAGTCTCCTACCTCAGCTTCCTGAGTAG	TAGCGTCTGTCCGTCTGCAGATTGTTGGTGTTCACTCATATCACCTCTTTATTTTTATTTTTTATTTTTTTTGCCGTGGAGTTTCACTCTTGTCGCCCAAGCTGGAGTGCAATAGCATGATCTCGGCTCACTGCAACCTCCGCCTCCTGGGTTCAAGTGAGTCTCCTACCTCAGCTTCCTGAGTAGCAATTGACTACTAGTACTTGTGATCTAGACAACTACTACTACAG	ACTTGTGA
chr1	114161186	G	A	114161093	114161258	114161154	114161228	+	ATTGTTGGTGTTCACTCATATCACCTCTTTATTTTTATTTTTTATTTTTTTTGCCGTGGAGTTTCACTCTTGTCGCCCAAGCTGGAGTGCAATAGCATGATCTCGGCTCACTGCAACCTCCGCCTCCTGGGTTCAAGTGAGTCTCCTACCTCAGCTTCCTGAGTAG	TAGCGTCTGTCCGTCTGCAGATTGTTGGTGTTCACTCATATCACCTCTTTATTTTTATTTTTTATTTTTTTTGCCGTGGAGTTTCACTCTTGTCGCCCAAGCTGGAGTGCAATAGCATGATCTCGGCTCACTGCAACCTCCGCCTCCTGGGTTCAAGTGAGTCTCCTACCTCAGCTTCCTGAGTAGCAATTGACTACTAGTCCCCATACTCTAGACAACTACTACTACAG	CCCCATAC
chr1	114161197	G	A	114161093	114161258	114161154	114161228	+	ATTGTTGGTGTTCACTCATATCACCTCTTTATTTTTATTTTTTATTTTTTTTGCCGTGGAGTTTCACTCTTGTCGCCCAAGCTGGAGTGCAATGGCATGATCTCAGCTCACTGCAACCTCCGCCTCCTGGGTTCAAGTGAGTCTCCTACCTCAGCTTCCTGAGTAG	TAGCGTCTGTCCGTCTGCAGATTGTTGGTGTTCACTCATATCACCTCTTTATTTTTATTTTTTATTTTTTTTGCCGTGGAGTTTCACTCTTGTCGCCCAAGCTGGAGTGCAATGGCATGATCTCAGCTCACTGCAACCTCCGCCTCCTGGGTTCAAGTGAGTCTCCTACCTCAGCTTCCTGAGTAGCAATTGACTACTAGTTTGGTACTTCTAGACAACTACTACTACAG	TTGGTACT
chr1	114161197	G	A	114161093	114161258	114161154	114161228	+	ATTGTTGGTGTTCACTCATATCACCTCTTTATTTTTATTTTTTATTTTTTTTGCCGTGGAGTTTCACTCTTGTCGCCCAAGCTGGAGTGCAATGGCATGATCTCAGCTCACTGCAACCTCCGCCTCCTGGGTTCAAGTGAGTCTCCTACCTCAGCTTCCTGAGTAG	TAGCGTCTGTCCGTCTGCAGATTGTTGGTGTTCACTCATATCACCTCTTTATTTTTATTTTTTATTTTTTTTGCCGTGGAGTTTCACTCTTGTCGCCCAAGCTGGAGTGCAATGGCATGATCTCAGCTCACTGCAACCTCCGCCTCCTGGGTTCAAGTGAGTCTCCTACCTCAGCTTCCTGAGTAGCAATTGACTACTAGTGTGGAGATTCTAGACAACTACTACTACAG	GTGGAGAT
chr1	114161197	G	A	114161093	114161258	114161154	114161228	+	ATTGTTGGTGTTCACTCATATCACCTCTTTATTTTTATTTTTTATTTTTTTTGCCGTGGAGTTTCACTCTTGTCGCCCAAGCTGGAGTGCAATGGCATGATCTCAGCTCACTGCAACCTCCGCCTCCTGGGTTCAAGTGAGTCTCCTACCTCAGCTTCCTGAGTAG	TAGCGTCTGTCCGTCTGCAGATTGTTGGTGTTCACTCATATCACCTCTTTATTTTTATTTTTTATTTTTTTTGCCGTGGAGTTTCACTCTTGTCGCCCAAGCTGGAGTGCAATGGCATGATCTCAGCTCACTGCAACCTCCGCCTCCTGGGTTCAAGTGAGTCTCCTACCTCAGCTTCCTGAGTAGCAATTGACTACTAGTGTCTTTGCTCTAGACAACTACTACTACAG	GTCTTTGC
chr1	114161213	C	T	114161093	114161258	114161154	114161228	+	ATTGTTGGTGTTCACTCATATCACCTCTTTATTTTTATTTTTTATTTTTTTTGCCGTGGAGTTTCACTCTTGTCGCCCAAGCTGGAGTGCAATGGCATGATCTCGGCTCACTGCAACCTCTGCCTCCTGGGTTCAAGTGAGTCTCCTACCTCAGCTTCCTGAGTAG	TAGCGTCTGTCCGTCTGCAGATTGTTGGTGTTCACTCATATCACCTCTTTATTTTTATTTTTTATTTTTTTTGCCGTGGAGTTTCACTCTTGTCGCCCAAGCTGGAGTGCAATGGCATGATCTCGGCTCACTGCAACCTCTGCCTCCTGGGTTCAAGTGAGTCTCCTACCTCAGCTTCCTGAGTAGCAATTGACTACTAGTTAAGCTCTTCTAGACAACTACTACTACAG	TAAGCTCT
chr1	114161213	C	T	114161093	114161258	114161154	114161228	+	ATTGTTGGTGTTCACTCATATCACCTCTTTATTTTTATTTTTTATTTTTTTTGCCGTGGAGTTTCACTCTTGTCGCCCAAGCTGGAGTGCAATGGCATGATCTCGGCTCACTGCAACCTCTGCCTCCTGGGTTCAAGTGAGTCTCCTACCTCAGCTTCCTGAGTAG	TAGCGTCTGTCCGTCTGCAGATTGTTGGTGTTCACTCATATCACCTCTTTATTTTTATTTTTTATTTTTTTTGCCGTGGAGTTTCACTCTTGTCGCCCAAGCTGGAGTGCAATGGCATGATCTCGGCTCACTGCAACCTCTGCCTCCTGGGTTCAAGTGAGTCTCCTACCTCAGCTTCCTGAGTAGCAATTGACTACTAGTACCAGTCGTCTAGACAACTACTACTACAG	ACCAGTCG
chr1	114161213	C	T	114161093	114161258	114161154	114161228	+	ATTGTTGGTGTTCACTCATATCACCTCTTTATTTTTATTTTTTATTTTTTTTGCCGTGGAGTTTCACTCTTGTCGCCCAAGCTGGAGTGCAATGGCATGATCTCGGCTCACTGCAACCTCTGCCTCCTGGGTTCAAGTGAGTCTCCTACCTCAGCTTCCTGAGTAG	TAGCGTCTGTCCGTCTGCAGATTGTTGGTGTTCACTCATATCACCTCTTTATTTTTATTTTTTATTTTTTTTGCCGTGGAGTTTCACTCTTGTCGCCCAAGCTGGAGTGCAATGGCATGATCTCGGCTCACTGCAACCTCTGCCTCCTGGGTTCAAGTGAGTCTCCTACCTCAGCTTCCTGAGTAGCAATTGACTACTAGTTCTCCTTATCTAGACAACTACTACTACAG	TCTCCTTA
chr1	114161214	G	A	114161093	114161258	114161154	114161228	+	ATTGTTGGTGTTCACTCATATCACCTCTTTATTTTTATTTTTTATTTTTTTTGCCGTGGAGTTTCACTCTTGTCGCCCAAGCTGGAGTGCAATGGCATGATCTCGGCTCACTGCAACCTCCACCTCCTGGGTTCAAGTGAGTCTCCTACCTCAGCTTCCTGAGTAG	TAGCGTCTGTCCGTCTGCAGATTGTTGGTGTTCACTCATATCACCTCTTTATTTTTATTTTTTATTTTTTTTGCCGTGGAGTTTCACTCTTGTCGCCCAAGCTGGAGTGCAATGGCATGATCTCGGCTCACTGCAACCTCCACCTCCTGGGTTCAAGTGAGTCTCCTACCTCAGCTTCCTGAGTAGCAATTGACTACTAGTTCTCCTTCTCTAGACAACTACTACTACAG	TCTCCTTC
chr1	114161214	G	A	114161093	114161258	114161154	114161228	+	ATTGTTGGTGTTCACTCATATCACCTCTTTATTTTTATTTTTTATTTTTTTTGCCGTGGAGTTTCACTCTTGTCGCCCAAGCTGGAGTGCAATGGCATGATCTCGGCTCACTGCAACCTCCACCTCCTGGGTTCAAGTGAGTCTCCTACCTCAGCTTCCTGAGTAG	TAGCGTCTGTCCGTCTGCAGATTGTTGGTGTTCACTCATATCACCTCTTTATTTTTATTTTTTATTTTTTTTGCCGTGGAGTTTCACTCTTGTCGCCCAAGCTGGAGTGCAATGGCATGATCTCGGCTCACTGCAACCTCCACCTCCTGGGTTCAAGTGAGTCTCCTACCTCAGCTTCCTGAGTAGCAATTGACTACTAGTGTGGATGTTCTAGACAACTACTACTACAG	GTGGATGT
chr1	114161214	G	A	114161093	114161258	114161154	114161228	+	ATTGTTGGTGTTCACTCATATCACCTCTTTATTTTTATTTTTTATTTTTTTTGCCGTGGAGTTTCACTCTTGTCGCCCAAGCTGGAGTGCAATGGCATGATCTCGGCTCACTGCAACCTCCACCTCCTGGGTTCAAGTGAGTCTCCTACCTCAGCTTCCTGAGTAG	TAGCGTCTGTCCGTCTGCAGATTGTTGGTGTTCACTCATATCACCTCTTTATTTTTATTTTTTATTTTTTTTGCCGTGGAGTTTCACTCTTGTCGCCCAAGCTGGAGTGCAATGGCATGATCTCGGCTCACTGCAACCTCCACCTCCTGGGTTCAAGTGAGTCTCCTACCTCAGCTTCCTGAGTAGCAATTGACTACTAGTTCTCCTTGTCTAGACAACTACTACTACAG	TCTCCTTG
chr1	114161249	T	A	114161093	114161258	114161154	114161228	+	ATTGTTGGTGTTCACTCATATCACCTCTTTATTTTTATTTTTTATTTTTTTTGCCGTGGAGTTTCACTCTTGTCGCCCAAGCTGGAGTGCAATGGCATGATCTCGGCTCACTGCAACCTCCGCCTCCTGGGTTCAAGTGAGTCTCCTACCTCAGCTACCTGAGTAG	TAGCGTCTGTCCGTCTGCAGATTGTTGGTGTTCACTCATATCACCTCTTTATTTTTATTTTTTATTTTTTTTGCCGTGGAGTTTCACTCTTGTCGCCCAAGCTGGAGTGCAATGGCATGATCTCGGCTCACTGCAACCTCCGCCTCCTGGGTTCAAGTGAGTCTCCTACCTCAGCTACCTGAGTAGCAATTGACTACTAGTCGTTCAGCTCTAGACAACTACTACTACAG	CGTTCAGC
chr1	114161249	T	A	114161093	114161258	114161154	114161228	+	ATTGTTGGTGTTCACTCATATCACCTCTTTATTTTTATTTTTTATTTTTTTTGCCGTGGAGTTTCACTCTTGTCGCCCAAGCTGGAGTGCAATGGCATGATCTCGGCTCACTGCAACCTCCGCCTCCTGGGTTCAAGTGAGTCTCCTACCTCAGCTACCTGAGTAG	TAGCGTCTGTCCGTCTGCAGATTGTTGGTGTTCACTCATATCACCTCTTTATTTTTATTTTTTATTTTTTTTGCCGTGGAGTTTCACTCTTGTCGCCCAAGCTGGAGTGCAATGGCATGATCTCGGCTCACTGCAACCTCCGCCTCCTGGGTTCAAGTGAGTCTCCTACCTCAGCTACCTGAGTAGCAATTGACTACTAGTAGCTCAGTTCTAGACAACTACTACTACAG	AGCTCAGT
chr1	114161249	T	A	114161093	114161258	114161154	114161228	+	ATTGTTGGTGTTCACTCATATCACCTCTTTATTTTTATTTTTTATTTTTTTTGCCGTGGAGTTTCACTCTTGTCGCCCAAGCTGGAGTGCAATGGCATGATCTCGGCTCACTGCAACCTCCGCCTCCTGGGTTCAAGTGAGTCTCCTACCTCAGCTACCTGAGTAG	TAGCGTCTGTCCGTCTGCAGATTGTTGGTGTTCACTCATATCACCTCTTTATTTTTATTTTTTATTTTTTTTGCCGTGGAGTTTCACTCTTGTCGCCCAAGCTGGAGTGCAATGGCATGATCTCGGCTCACTGCAACCTCCGCCTCCTGGGTTCAAGTGAGTCTCCTACCTCAGCTACCTGAGTAGCAATTGACTACTAGTCGTTCAGATCTAGACAACTACTACTACAG	CGTTCAGA
chr1	115456548	AT	A	115456533	115456698	115456596	115456666	+	AGTAGTTTAAATTTTATTTTGTTTAAACAAAATAATTGATATAAACAACATTATTTCTTTAGAATAACAAAAAGCAAGAAGAAAGGATGTTGAAACAAATAGAAAATCTTCAAGAAACAGAAACCCAATTAAGGCAAGACTAACAAATTGGCCTTTTTTTGTCTG	TAGCGTCTGTCCGTCTGCAGAGTAGTTTAAATTTTATTTTGTTTAAACAAAATAATTGATATAAACAACATTATTTCTTTAGAATAACAAAAAGCAAGAAGAAAGGATGTTGAAACAAATAGAAAATCTTCAAGAAACAGAAACCCAATTAAGGCAAGACTAACAAATTGGCCTTTTTTTGTCTGCAATTGACTACTAGTGTGGAGAGTCTAGACAACTACTACTACAG	GTGGAGAG
chr1	115456548	AT	A	115456533	115456698	115456596	115456666	+	AGTAGTTTAAATTTTATTTTGTTTAAACAAAATAATTGATATAAACAACATTATTTCTTTAGAATAACAAAAAGCAAGAAGAAAGGATGTTGAAACAAATAGAAAATCTTCAAGAAACAGAAACCCAATTAAGGCAAGACTAACAAATTGGCCTTTTTTTGTCTG	TAGCGTCTGTCCGTCTGCAGAGTAGTTTAAATTTTATTTTGTTTAAACAAAATAATTGATATAAACAACATTATTTCTTTAGAATAACAAAAAGCAAGAAGAAAGGATGTTGAAACAAATAGAAAATCTTCAAGAAACAGAAACCCAATTAAGGCAAGACTAACAAATTGGCCTTTTTTTGTCTGCAATTGACTACTAGTCGTTCAGGTCTAGACAACTACTACTACAG	CGTTCAGG
chr1	115456548	AT	A	115456533	115456698	115456596	115456666	+	AGTAGTTTAAATTTTATTTTGTTTAAACAAAATAATTGATATAAACAACATTATTTCTTTAGAATAACAAAAAGCAAGAAGAAAGGATGTTGAAACAAATAGAAAATCTTCAAGAAACAGAAACCCAATTAAGGCAAGACTAACAAATTGGCCTTTTTTTGTCTG	TAGCGTCTGTCCGTCTGCAGAGTAGTTTAAATTTTATTTTGTTTAAACAAAATAATTGATATAAACAACATTATTTCTTTAGAATAACAAAAAGCAAGAAGAAAGGATGTTGAAACAAATAGAAAATCTTCAAGAAACAGAAACCCAATTAAGGCAAGACTAACAAATTGGCCTTTTTTTGTCTGCAATTGACTACTAGTTAAGCTCGTCTAGACAACTACTACTACAG	TAAGCTCG
chr1	115456548	Control	Original	115456533	115456698	115456596	115456666	+	AGTAGTTTAAATTTTATTTTTGTTTAAACAAAATAATTGATATAAACAACATTATTTCTTTAGAATAACAAAAAGCAAGAAGAAAGGATGTTGAAACAAATAGAAAATCTTCAAGAAACAGAAACCCAATTAAGGCAAGACTAACAAATTGGCCTTTTTTTGTCTG	TAGCGTCTGTCCGTCTGCAGAGTAGTTTAAATTTTATTTTTGTTTAAACAAAATAATTGATATAAACAACATTATTTCTTTAGAATAACAAAAAGCAAGAAGAAAGGATGTTGAAACAAATAGAAAATCTTCAAGAAACAGAAACCCAATTAAGGCAAGACTAACAAATTGGCCTTTTTTTGTCTGCAATTGACTACTAGTGTGGAGACTCTAGACAACTACTACTACAG	GTGGAGAC
chr1	115456548	Control	Original	115456533	115456698	115456596	115456666	+	AGTAGTTTAAATTTTATTTTTGTTTAAACAAAATAATTGATATAAACAACATTATTTCTTTAGAATAACAAAAAGCAAGAAGAAAGGATGTTGAAACAAATAGAAAATCTTCAAGAAACAGAAACCCAATTAAGGCAAGACTAACAAATTGGCCTTTTTTTGTCTG	TAGCGTCTGTCCGTCTGCAGAGTAGTTTAAATTTTATTTTTGTTTAAACAAAATAATTGATATAAACAACATTATTTCTTTAGAATAACAAAAAGCAAGAAGAAAGGATGTTGAAACAAATAGAAAATCTTCAAGAAACAGAAACCCAATTAAGGCAAGACTAACAAATTGGCCTTTTTTTGTCTGCAATTGACTACTAGTGTGGATGCTCTAGACAACTACTACTACAG	GTGGATGC
chr1	115456548	Control	Original	115456533	115456698	115456596	115456666	+	AGTAGTTTAAATTTTATTTTTGTTTAAACAAAATAATTGATATAAACAACATTATTTCTTTAGAATAACAAAAAGCAAGAAGAAAGGATGTTGAAACAAATAGAAAATCTTCAAGAAACAGAAACCCAATTAAGGCAAGACTAACAAATTGGCCTTTTTTTGTCTG	TAGCGTCTGTCCGTCTGCAGAGTAGTTTAAATTTTATTTTTGTTTAAACAAAATAATTGATATAAACAACATTATTTCTTTAGAATAACAAAAAGCAAGAAGAAAGGATGTTGAAACAAATAGAAAATCTTCAAGAAACAGAAACCCAATTAAGGCAAGACTAACAAATTGGCCTTTTTTTGTCTGCAATTGACTACTAGTAGAAGGTGTCTAGACAACTACTACTACAG	AGAAGGTG
chr1	115456548	Control	Original	115456533	115456698	115456596	115456666	+	AGTAGTTTAAATTTTATTTTTGTTTAAACAAAATAATTGATATAAACAACATTATTTCTTTAGAATAACAAAAAGCAAGAAGAAAGGATGTTGAAACAAATAGAAAATCTTCAAGAAACAGAAACCCAATTAAGGCAAGACTAACAAATTGGCCTTTTTTTGTCTG	TAGCGTCTGTCCGTCTGCAGAGTAGTTTAAATTTTATTTTTGTTTAAACAAAATAATTGATATAAACAACATTATTTCTTTAGAATAACAAAAAGCAAGAAGAAAGGATGTTGAAACAAATAGAAAATCTTCAAGAAACAGAAACCCAATTAAGGCAAGACTAACAAATTGGCCTTTTTTTGTCTGCAATTGACTACTAGTTCTCCTTTTCTAGACAACTACTACTACAG	TCTCCTTT
chr1	115456548	Control	Mutated	115456533	115456698	115456596	115456666	+	AGTAGTTTAAATTTTATTTTTGTTTAAACAAAATAATTGATATAAACAACATTATTTCTTTTCAATAACAAAAAGCAAGAAGAAAGGATGTTGAAACAAATAGAAAATCTTCAAGAAACAGAAACCCAATTAAGCAAAGACTAACAAATTGGCCTTTTTTTGTCTG	TAGCGTCTGTCCGTCTGCAGAGTAGTTTAAATTTTATTTTTGTTTAAACAAAATAATTGATATAAACAACATTATTTCTTTTCAATAACAAAAAGCAAGAAGAAAGGATGTTGAAACAAATAGAAAATCTTCAAGAAACAGAAACCCAATTAAGCAAAGACTAACAAATTGGCCTTTTTTTGTCTGCAATTGACTACTAGTGTGGATGGTCTAGACAACTACTACTACAG	GTGGATGG
chr1	115456548	Control	Mutated	115456533	115456698	115456596	115456666	+	AGTAGTTTAAATTTTATTTTTGTTTAAACAAAATAATTGATATAAACAACATTATTTCTTTTCAATAACAAAAAGCAAGAAGAAAGGATGTTGAAACAAATAGAAAATCTTCAAGAAACAGAAACCCAATTAAGCAAAGACTAACAAATTGGCCTTTTTTTGTCTG	TAGCGTCTGTCCGTCTGCAGAGTAGTTTAAATTTTATTTTTGTTTAAACAAAATAATTGATATAAACAACATTATTTCTTTTCAATAACAAAAAGCAAGAAGAAAGGATGTTGAAACAAATAGAAAATCTTCAAGAAACAGAAACCCAATTAAGCAAAGACTAACAAATTGGCCTTTTTTTGTCTGCAATTGACTACTAGTAGAAGGTCTCTAGACAACTACTACTACAG	AGAAGGTC
chr1	115456548	Control	Mutated	115456533	115456698	115456596	115456666	+	AGTAGTTTAAATTTTATTTTTGTTTAAACAAAATAATTGATATAAACAACATTATTTCTTTTCAATAACAAAAAGCAAGAAGAAAGGATGTTGAAACAAATAGAAAATCTTCAAGAAACAGAAACCCAATTAAGCAAAGACTAACAAATTGGCCTTTTTTTGTCTG	TAGCGTCTGTCCGTCTGCAGAGTAGTTTAAATTTTATTTTTGTTTAAACAAAATAATTGATATAAACAACATTATTTCTTTTCAATAACAAAAAGCAAGAAGAAAGGATGTTGAAACAAATAGAAAATCTTCAAGAAACAGAAACCCAATTAAGCAAAGACTAACAAATTGGCCTTTTTTTGTCTGCAATTGACTACTAGTATGCACCATCTAGACAACTACTACTACAG	ATGCACCA
chr1	115456548	Control	Mutated	115456533	115456698	115456596	115456666	+	AGTAGTTTAAATTTTATTTTTGTTTAAACAAAATAATTGATATAAACAACATTATTTCTTTTCAATAACAAAAAGCAAGAAGAAAGGATGTTGAAACAAATAGAAAATCTTCAAGAAACAGAAACCCAATTAAGCAAAGACTAACAAATTGGCCTTTTTTTGTCTG	TAGCGTCTGTCCGTCTGCAGAGTAGTTTAAATTTTATTTTTGTTTAAACAAAATAATTGATATAAACAACATTATTTCTTTTCAATAACAAAAAGCAAGAAGAAAGGATGTTGAAACAAATAGAAAATCTTCAAGAAACAGAAACCCAATTAAGCAAAGACTAACAAATTGGCCTTTTTTTGTCTGCAATTGACTACTAGTATATTGGTTCTAGACAACTACTACTACAG	ATATTGGT
chr1	115456548	Control	Consensus	115456533	115456698	115456596	115456666	+	AGTAGTTTAAATTTTATTTTTGTTTAAACAAAATAATTGATATTTTCTTCTTTTTTTCTTTAGAATAACAAAAAGCAAGAAGAAAGGATGTTGAAACAAATAGAAAATCTTCAAGAAACAGAAACCCAATTAAGGTAAGTCTAACAAATTGGCCTTTTTTTGTCTG	TAGCGTCTGTCCGTCTGCAGAGTAGTTTAAATTTTATTTTTGTTTAAACAAAATAATTGATATTTTCTTCTTTTTTTCTTTAGAATAACAAAAAGCAAGAAGAAAGGATGTTGAAACAAATAGAAAATCTTCAAGAAACAGAAACCCAATTAAGGTAAGTCTAACAAATTGGCCTTTTTTTGTCTGCAATTGACTACTAGTATGCACCGTCTAGACAACTACTACTACAG	ATGCACCG
chr1	115456548	Control	Consensus	115456533	115456698	115456596	115456666	+	AGTAGTTTAAATTTTATTTTTGTTTAAACAAAATAATTGATATTTTCTTCTTTTTTTCTTTAGAATAACAAAAAGCAAGAAGAAAGGATGTTGAAACAAATAGAAAATCTTCAAGAAACAGAAACCCAATTAAGGTAAGTCTAACAAATTGGCCTTTTTTTGTCTG	TAGCGTCTGTCCGTCTGCAGAGTAGTTTAAATTTTATTTTTGTTTAAACAAAATAATTGATATTTTCTTCTTTTTTTCTTTAGAATAACAAAAAGCAAGAAGAAAGGATGTTGAAACAAATAGAAAATCTTCAAGAAACAGAAACCCAATTAAGGTAAGTCTAACAAATTGGCCTTTTTTTGTCTGCAATTGACTACTAGTGGGCGGGCTCTAGACAACTACTACTACAG	GGGCGGGC
chr1	115456548	Control	Consensus	115456533	115456698	115456596	115456666	+	AGTAGTTTAAATTTTATTTTTGTTTAAACAAAATAATTGATATTTTCTTCTTTTTTTCTTTAGAATAACAAAAAGCAAGAAGAAAGGATGTTGAAACAAATAGAAAATCTTCAAGAAACAGAAACCCAATTAAGGTAAGTCTAACAAATTGGCCTTTTTTTGTCTG	TAGCGTCTGTCCGTCTGCAGAGTAGTTTAAATTTTATTTTTGTTTAAACAAAATAATTGATATTTTCTTCTTTTTTTCTTTAGAATAACAAAAAGCAAGAAGAAAGGATGTTGAAACAAATAGAAAATCTTCAAGAAACAGAAACCCAATTAAGGTAAGTCTAACAAATTGGCCTTTTTTTGTCTGCAATTGACTACTAGTGGGCGGGATCTAGACAACTACTACTACAG	GGGCGGGA
chr1	115456548	Control	Consensus	115456533	115456698	115456596	115456666	+	AGTAGTTTAAATTTTATTTTTGTTTAAACAAAATAATTGATATTTTCTTCTTTTTTTCTTTAGAATAACAAAAAGCAAGAAGAAAGGATGTTGAAACAAATAGAAAATCTTCAAGAAACAGAAACCCAATTAAGGTAAGTCTAACAAATTGGCCTTTTTTTGTCTG	TAGCGTCTGTCCGTCTGCAGAGTAGTTTAAATTTTATTTTTGTTTAAACAAAATAATTGATATTTTCTTCTTTTTTTCTTTAGAATAACAAAAAGCAAGAAGAAAGGATGTTGAAACAAATAGAAAATCTTCAAGAAACAGAAACCCAATTAAGGTAAGTCTAACAAATTGGCCTTTTTTTGTCTGCAATTGACTACTAGTGGGCGGGGTCTAGACAACTACTACTACAG	GGGCGGGG
chr1	115456561	CAA	C	115456533	115456698	115456596	115456666	+	AGTAGTTTAAATTTTATTTTTGTTTAAACAATAATTGATATAAACAACATTATTTCTTTAGAATAACAAAAAGCAAGAAGAAAGGATGTTGAAACAAATAGAAAATCTTCAAGAAACAGAAACCCAATTAAGGCAAGACTAACAAATTGGCCTTTTTTTGTCTG	TAGCGTCTGTCCGTCTGCAGAGTAGTTTAAATTTTATTTTTGTTTAAACAATAATTGATATAAACAACATTATTTCTTTAGAATAACAAAAAGCAAGAAGAAAGGATGTTGAAACAAATAGAAAATCTTCAAGAAACAGAAACCCAATTAAGGCAAGACTAACAAATTGGCCTTTTTTTGTCTGCAATTGACTACTAGTATATTGGCTCTAGACAACTACTACTACAG	ATATTGGC
chr1	115456561	CAA	C	115456533	115456698	115456596	115456666	+	AGTAGTTTAAATTTTATTTTTGTTTAAACAATAATTGATATAAACAACATTATTTCTTTAGAATAACAAAAAGCAAGAAGAAAGGATGTTGAAACAAATAGAAAATCTTCAAGAAACAGAAACCCAATTAAGGCAAGACTAACAAATTGGCCTTTTTTTGTCTG	TAGCGTCTGTCCGTCTGCAGAGTAGTTTAAATTTTATTTTTGTTTAAACAATAATTGATATAAACAACATTATTTCTTTAGAATAACAAAAAGCAAGAAGAAAGGATGTTGAAACAAATAGAAAATCTTCAAGAAACAGAAACCCAATTAAGGCAAGACTAACAAATTGGCCTTTTTTTGTCTGCAATTGACTACTAGTATATTGGATCTAGACAACTACTACTACAG	ATATTGGA
chr1	115456561	CAA	C	115456533	115456698	115456596	115456666	+	AGTAGTTTAAATTTTATTTTTGTTTAAACAATAATTGATATAAACAACATTATTTCTTTAGAATAACAAAAAGCAAGAAGAAAGGATGTTGAAACAAATAGAAAATCTTCAAGAAACAGAAACCCAATTAAGGCAAGACTAACAAATTGGCCTTTTTTTGTCTG	TAGCGTCTGTCCGTCTGCAGAGTAGTTTAAATTTTATTTTTGTTTAAACAATAATTGATATAAACAACATTATTTCTTTAGAATAACAAAAAGCAAGAAGAAAGGATGTTGAAACAAATAGAAAATCTTCAAGAAACAGAAACCCAATTAAGGCAAGACTAACAAATTGGCCTTTTTTTGTCTGCAATTGACTACTAGTATGCACCTTCTAGACAACTACTACTACAG	ATGCACCT
chr1	115456564	A	C	115456533	115456698	115456596	115456666	+	AGTAGTTTAAATTTTATTTTTGTTTAAACAACATAATTGATATAAACAACATTATTTCTTTAGAATAACAAAAAGCAAGAAGAAAGGATGTTGAAACAAATAGAAAATCTTCAAGAAACAGAAACCCAATTAAGGCAAGACTAACAAATTGGCCTTTTTTTGTCTG	TAGCGTCTGTCCGTCTGCAGAGTAGTTTAAATTTTATTTTTGTTTAAACAACATAATTGATATAAACAACATTATTTCTTTAGAATAACAAAAAGCAAGAAGAAAGGATGTTGAAACAAATAGAAAATCTTCAAGAAACAGAAACCCAATTAAGGCAAGACTAACAAATTGGCCTTTTTTTGTCTGCAATTGACTACTAGTTAGTGTTATCTAGACAACTACTACTACAG	TAGTGTTA
chr1	115456564	A	C	115456533	115456698	115456596	115456666	+	AGTAGTTTAAATTTTATTTTTGTTTAAACAACATAATTGATATAAACAACATTATTTCTTTAGAATAACAAAAAGCAAGAAGAAAGGATGTTGAAACAAATAGAAAATCTTCAAGAAACAGAAACCCAATTAAGGCAAGACTAACAAATTGGCCTTTTTTTGTCTG	TAGCGTCTGTCCGTCTGCAGAGTAGTTTAAATTTTATTTTTGTTTAAACAACATAATTGATATAAACAACATTATTTCTTTAGAATAACAAAAAGCAAGAAGAAAGGATGTTGAAACAAATAGAAAATCTTCAAGAAACAGAAACCCAATTAAGGCAAGACTAACAAATTGGCCTTTTTTTGTCTGCAATTGACTACTAGTCTGTGTAGTCTAGACAACTACTACTACAG	CTGTGTAG
chr1	115456564	A	C	115456533	115456698	115456596	115456666	+	AGTAGTTTAAATTTTATTTTTGTTTAAACAACATAATTGATATAAACAACATTATTTCTTTAGAATAACAAAAAGCAAGAAGAAAGGATGTTGAAACAAATAGAAAATCTTCAAGAAACAGAAACCCAATTAAGGCAAGACTAACAAATTGGCCTTTTTTTGTCTG	TAGCGTCTGTCCGTCTGCAGAGTAGTTTAAATTTTATTTTTGTTTAAACAACATAATTGATATAAACAACATTATTTCTTTAGAATAACAAAAAGCAAGAAGAAAGGATGTTGAAACAAATAGAAAATCTTCAAGAAACAGAAACCCAATTAAGGCAAGACTAACAAATTGGCCTTTTTTTGTCTGCAATTGACTACTAGTGCCTACTCTCTAGACAACTACTACTACAG	GCCTACTC
chr1	115456569	T	C	115456533	115456698	115456596	115456666	+	AGTAGTTTAAATTTTATTTTTGTTTAAACAAAATAACTGATATAAACAACATTATTTCTTTAGAATAACAAAAAGCAAGAAGAAAGGATGTTGAAACAAATAGAAAATCTTCAAGAAACAGAAACCCAATTAAGGCAAGACTAACAAATTGGCCTTTTTTTGTCTG	TAGCGTCTGTCCGTCTGCAGAGTAGTTTAAATTTTATTTTTGTTTAAACAAAATAACTGATATAAACAACATTATTTCTTTAGAATAACAAAAAGCAAGAAGAAAGGATGTTGAAACAAATAGAAAATCTTCAAGAAACAGAAACCCAATTAAGGCAAGACTAACAAATTGGCCTTTTTTTGTCTGCAATTGACTACTAGTTTGTAACCTCTAGACAACTACTACTACAG	TTGTAACC
chr1	115456569	T	C	115456533	115456698	115456596	115456666	+	AGTAGTTTAAATTTTATTTTTGTTTAAACAAAATAACTGATATAAACAACATTATTTCTTTAGAATAACAAAAAGCAAGAAGAAAGGATGTTGAAACAAATAGAAAATCTTCAAGAAACAGAAACCCAATTAAGGCAAGACTAACAAATTGGCCTTTTTTTGTCTG	TAGCGTCTGTCCGTCTGCAGAGTAGTTTAAATTTTATTTTTGTTTAAACAAAATAACTGATATAAACAACATTATTTCTTTAGAATAACAAAAAGCAAGAAGAAAGGATGTTGAAACAAATAGAAAATCTTCAAGAAACAGAAACCCAATTAAGGCAAGACTAACAAATTGGCCTTTTTTTGTCTGCAATTGACTACTAGTGCCGGCTTTCTAGACAACTACTACTACAG	GCCGGCTT
chr1	115456569	T	C	115456533	115456698	115456596	115456666	+	AGTAGTTTAAATTTTATTTTTGTTTAAACAAAATAACTGATATAAACAACATTATTTCTTTAGAATAACAAAAAGCAAGAAGAAAGGATGTTGAAACAAATAGAAAATCTTCAAGAAACAGAAACCCAATTAAGGCAAGACTAACAAATTGGCCTTTTTTTGTCTG	TAGCGTCTGTCCGTCTGCAGAGTAGTTTAAATTTTATTTTTGTTTAAACAAAATAACTGATATAAACAACATTATTTCTTTAGAATAACAAAAAGCAAGAAGAAAGGATGTTGAAACAAATAGAAAATCTTCAAGAAACAGAAACCCAATTAAGGCAAGACTAACAAATTGGCCTTTTTTTGTCTGCAATTGACTACTAGTTGGAAAGGTCTAGACAACTACTACTACAG	TGGAAAGG
chr1	115456574	A	G	115456533	115456698	115456596	115456666	+	AGTAGTTTAAATTTTATTTTTGTTTAAACAAAATAATTGATGTAAACAACATTATTTCTTTAGAATAACAAAAAGCAAGAAGAAAGGATGTTGAAACAAATAGAAAATCTTCAAGAAACAGAAACCCAATTAAGGCAAGACTAACAAATTGGCCTTTTTTTGTCTG	TAGCGTCTGTCCGTCTGCAGAGTAGTTTAAATTTTATTTTTGTTTAAACAAAATAATTGATGTAAACAACATTATTTCTTTAGAATAACAAAAAGCAAGAAGAAAGGATGTTGAAACAAATAGAAAATCTTCAAGAAACAGAAACCCAATTAAGGCAAGACTAACAAATTGGCCTTTTTTTGTCTGCAATTGACTACTAGTTGGAAAGATCTAGACAACTACTACTACAG	TGGAAAGA
chr1	115456574	A	G	115456533	115456698	115456596	115456666	+	AGTAGTTTAAATTTTATTTTTGTTTAAACAAAATAATTGATGTAAACAACATTATTTCTTTAGAATAACAAAAAGCAAGAAGAAAGGATGTTGAAACAAATAGAAAATCTTCAAGAAACAGAAACCCAATTAAGGCAAGACTAACAAATTGGCCTTTTTTTGTCTG	TAGCGTCTGTCCGTCTGCAGAGTAGTTTAAATTTTATTTTTGTTTAAACAAAATAATTGATGTAAACAACATTATTTCTTTAGAATAACAAAAAGCAAGAAGAAAGGATGTTGAAACAAATAGAAAATCTTCAAGAAACAGAAACCCAATTAAGGCAAGACTAACAAATTGGCCTTTTTTTGTCTGCAATTGACTACTAGTTGGAAAGCTCTAGACAACTACTACTACAG	TGGAAAGC
chr1	115456574	A	G	115456533	115456698	115456596	115456666	+	AGTAGTTTAAATTTTATTTTTGTTTAAACAAAATAATTGATGTAAACAACATTATTTCTTTAGAATAACAAAAAGCAAGAAGAAAGGATGTTGAAACAAATAGAAAATCTTCAAGAAACAGAAACCCAATTAAGGCAAGACTAACAAATTGGCCTTTTTTTGTCTG	TAGCGTCTGTCCGTCTGCAGAGTAGTTTAAATTTTATTTTTGTTTAAACAAAATAATTGATGTAAACAACATTATTTCTTTAGAATAACAAAAAGCAAGAAGAAAGGATGTTGAAACAAATAGAAAATCTTCAAGAAACAGAAACCCAATTAAGGCAAGACTAACAAATTGGCCTTTTTTTGTCTGCAATTGACTACTAGTCGGGTACGTCTAGACAACTACTACTACAG	CGGGTACG
chr1	115456586	A	G	115456533	115456698	115456596	115456666	+	AGTAGTTTAAATTTTATTTTTGTTTAAACAAAATAATTGATATAAACAACATTGTTTCTTTAGAATAACAAAAAGCAAGAAGAAAGGATGTTGAAACAAATAGAAAATCTTCAAGAAACAGAAACCCAATTAAGGCAAGACTAACAAATTGGCCTTTTTTTGTCTG	TAGCGTCTGTCCGTCTGCAGAGTAGTTTAAATTTTATTTTTGTTTAAACAAAATAATTGATATAAACAACATTGTTTCTTTAGAATAACAAAAAGCAAGAAGAAAGGATGTTGAAACAAATAGAAAATCTTCAAGAAACAGAAACCCAATTAAGGCAAGACTAACAAATTGGCCTTTTTTTGTCTGCAATTGACTACTAGTGCCGGCTGTCTAGACAACTACTACTACAG	GCCGGCTG
chr1	115456586	A	G	115456533	115456698	115456596	115456666	+	AGTAGTTTAAATTTTATTTTTGTTTAAACAAAATAATTGATATAAACAACATTGTTTCTTTAGAATAACAAAAAGCAAGAAGAAAGGATGTTGAAACAAATAGAAAATCTTCAAGAAACAGAAACCCAATTAAGGCAAGACTAACAAATTGGCCTTTTTTTGTCTG	TAGCGTCTGTCCGTCTGCAGAGTAGTTTAAATTTTATTTTTGTTTAAACAAAATAATTGATATAAACAACATTGTTTCTTTAGAATAACAAAAAGCAAGAAGAAAGGATGTTGAAACAAATAGAAAATCTTCAAGAAACAGAAACCCAATTAAGGCAAGACTAACAAATTGGCCTTTTTTTGTCTGCAATTGACTACTAGTGCCGGCTCTCTAGACAACTACTACTACAG	GCCGGCTC
chr1	115456586	A	G	115456533	115456698	115456596	115456666	+	AGTAGTTTAAATTTTATTTTTGTTTAAACAAAATAATTGATATAAACAACATTGTTTCTTTAGAATAACAAAAAGCAAGAAGAAAGGATGTTGAAACAAATAGAAAATCTTCAAGAAACAGAAACCCAATTAAGGCAAGACTAACAAATTGGCCTTTTTTTGTCTG	TAGCGTCTGTCCGTCTGCAGAGTAGTTTAAATTTTATTTTTGTTTAAACAAAATAATTGATATAAACAACATTGTTTCTTTAGAATAACAAAAAGCAAGAAGAAAGGATGTTGAAACAAATAGAAAATCTTCAAGAAACAGAAACCCAATTAAGGCAAGACTAACAAATTGGCCTTTTTTTGTCTGCAATTGACTACTAGTTTGTAACGTCTAGACAACTACTACTACAG	TTGTAACG
chr1	115456607	G	T	115456533	115456698	115456596	115456666	+	AGTAGTTTAAATTTTATTTTTGTTTAAACAAAATAATTGATATAAACAACATTATTTCTTTAGAATAACAAAAATCAAGAAGAAAGGATGTTGAAACAAATAGAAAATCTTCAAGAAACAGAAACCCAATTAAGGCAAGACTAACAAATTGGCCTTTTTTTGTCTG	TAGCGTCTGTCCGTCTGCAGAGTAGTTTAAATTTTATTTTTGTTTAAACAAAATAATTGATATAAACAACATTATTTCTTTAGAATAACAAAAATCAAGAAGAAAGGATGTTGAAACAAATAGAAAATCTTCAAGAAACAGAAACCCAATTAAGGCAAGACTAACAAATTGGCCTTTTTTTGTCTGCAATTGACTACTAGTTAAAGCTATCTAGACAACTACTACTACAG	TAAAGCTA
chr1	115456607	G	T	115456533	115456698	115456596	115456666	+	AGTAGTTTAAATTTTATTTTTGTTTAAACAAAATAATTGATATAAACAACATTATTTCTTTAGAATAACAAAAATCAAGAAGAAAGGATGTTGAAACAAATAGAAAATCTTCAAGAAACAGAAACCCAATTAAGGCAAGACTAACAAATTGGCCTTTTTTTGTCTG	TAGCGTCTGTCCGTCTGCAGAGTAGTTTAAATTTTATTTTTGTTTAAACAAAATAATTGATATAAACAACATTATTTCTTTAGAATAACAAAAATCAAGAAGAAAGGATGTTGAAACAAATAGAAAATCTTCAAGAAACAGAAACCCAATTAAGGCAAGACTAACAAATTGGCCTTTTTTTGTCTGCAATTGACTACTAGTCACCGATCTCTAGACAACTACTACTACAG	CACCGATC
chr1	115456607	G	T	115456533	115456698	115456596	115456666	+	AGTAGTTTAAATTTTATTTTTGTTTAAACAAAATAATTGATATAAACAACATTATTTCTTTAGAATAACAAAAATCAAGAAGAAAGGATGTTGAAACAAATAGAAAATCTTCAAGAAACAGAAACCCAATTAAGGCAAGACTAACAAATTGGCCTTTTTTTGTCTG	TAGCGTCTGTCCGTCTGCAGAGTAGTTTAAATTTTATTTTTGTTTAAACAAAATAATTGATATAAACAACATTATTTCTTTAGAATAACAAAAATCAAGAAGAAAGGATGTTGAAACAAATAGAAAATCTTCAAGAAACAGAAACCCAATTAAGGCAAGACTAACAAATTGGCCTTTTTTTGTCTGCAATTGACTACTAGTCACCGATATCTAGACAACTACTACTACAG	CACCGATA
chr1	115456609	A	T	115456533	115456698	115456596	115456666	+	AGTAGTTTAAATTTTATTTTTGTTTAAACAAAATAATTGATATAAACAACATTATTTCTTTAGAATAACAAAAAGCTAGAAGAAAGGATGTTGAAACAAATAGAAAATCTTCAAGAAACAGAAACCCAATTAAGGCAAGACTAACAAATTGGCCTTTTTTTGTCTG	TAGCGTCTGTCCGTCTGCAGAGTAGTTTAAATTTTATTTTTGTTTAAACAAAATAATTGATATAAACAACATTATTTCTTTAGAATAACAAAAAGCTAGAAGAAAGGATGTTGAAACAAATAGAAAATCTTCAAGAAACAGAAACCCAATTAAGGCAAGACTAACAAATTGGCCTTTTTTTGTCTGCAATTGACTACTAGTTCCTGTAATCTAGACAACTACTACTACAG	TCCTGTAA
chr1	115456609	A	T	115456533	115456698	115456596	115456666	+	AGTAGTTTAAATTTTATTTTTGTTTAAACAAAATAATTGATATAAACAACATTATTTCTTTAGAATAACAAAAAGCTAGAAGAAAGGATGTTGAAACAAATAGAAAATCTTCAAGAAACAGAAACCCAATTAAGGCAAGACTAACAAATTGGCCTTTTTTTGTCTG	TAGCGTCTGTCCGTCTGCAGAGTAGTTTAAATTTTATTTTTGTTTAAACAAAATAATTGATATAAACAACATTATTTCTTTAGAATAACAAAAAGCTAGAAGAAAGGATGTTGAAACAAATAGAAAATCTTCAAGAAACAGAAACCCAATTAAGGCAAGACTAACAAATTGGCCTTTTTTTGTCTGCAATTGACTACTAGTTAGAGTACTCTAGACAACTACTACTACAG	TAGAGTAC
chr1	115456609	A	T	115456533	115456698	115456596	115456666	+	AGTAGTTTAAATTTTATTTTTGTTTAAACAAAATAATTGATATAAACAACATTATTTCTTTAGAATAACAAAAAGCTAGAAGAAAGGATGTTGAAACAAATAGAAAATCTTCAAGAAACAGAAACCCAATTAAGGCAAGACTAACAAATTGGCCTTTTTTTGTCTG	TAGCGTCTGTCCGTCTGCAGAGTAGTTTAAATTTTATTTTTGTTTAAACAAAATAATTGATATAAACAACATTATTTCTTTAGAATAACAAAAAGCTAGAAGAAAGGATGTTGAAACAAATAGAAAATCTTCAAGAAACAGAAACCCAATTAAGGCAAGACTAACAAATTGGCCTTTTTTTGTCTGCAATTGACTACTAGTTAGAGTAATCTAGACAACTACTACTACAG	TAGAGTAA
chr1	115456638	A	T	115456533	115456698	115456596	115456666	+	AGTAGTTTAAATTTTATTTTTGTTTAAACAAAATAATTGATATAAACAACATTATTTCTTTAGAATAACAAAAAGCAAGAAGAAAGGATGTTGAAACAAATAGAATATCTTCAAGAAACAGAAACCCAATTAAGGCAAGACTAACAAATTGGCCTTTTTTTGTCTG	TAGCGTCTGTCCGTCTGCAGAGTAGTTTAAATTTTATTTTTGTTTAAACAAAATAATTGATATAAACAACATTATTTCTTTAGAATAACAAAAAGCAAGAAGAAAGGATGTTGAAACAAATAGAATATCTTCAAGAAACAGAAACCCAATTAAGGCAAGACTAACAAATTGGCCTTTTTTTGTCTGCAATTGACTACTAGTTAGAGTAGTCTAGACAACTACTACTACAG	TAGAGTAG
chr1	115456638	A	T	115456533	115456698	115456596	115456666	+	AGTAGTTTAAATTTTATTTTTGTTTAAACAAAATAATTGATATAAACAACATTATTTCTTTAGAATAACAAAAAGCAAGAAGAAAGGATGTTGAAACAAATAGAATATCTTCAAGAAACAGAAACCCAATTAAGGCAAGACTAACAAATTGGCCTTTTTTTGTCTG	TAGCGTCTGTCCGTCTGCAGAGTAGTTTAAATTTTATTTTTGTTTAAACAAAATAATTGATATAAACAACATTATTTCTTTAGAATAACAAAAAGCAAGAAGAAAGGATGTTGAAACAAATAGAATATCTTCAAGAAACAGAAACCCAATTAAGGCAAGACTAACAAATTGGCCTTTTTTTGTCTGCAATTGACTACTAGTCATAATATTCTAGACAACTACTACTACAG	CATAATAT
chr1	115456638	A	T	115456533	115456698	115456596	115456666	+	AGTAGTTTAAATTTTATTTTTGTTTAAACAAAATAATTGATATAAACAACATTATTTCTTTAGAATAACAAAAAGCAAGAAGAAAGGATGTTGAAACAAATAGAATATCTTCAAGAAACAGAAACCCAATTAAGGCAAGACTAACAAATTGGCCTTTTTTTGTCTG	TAGCGTCTGTCCGTCTGCAGAGTAGTTTAAATTTTATTTTTGTTTAAACAAAATAATTGATATAAACAACATTATTTCTTTAGAATAACAAAAAGCAAGAAGAAAGGATGTTGAAACAAATAGAATATCTTCAAGAAACAGAAACCCAATTAAGGCAAGACTAACAAATTGGCCTTTTTTTGTCTGCAATTGACTACTAGTTATTACACTCTAGACAACTACTACTACAG	TATTACAC
chr1	115456640	T	C	115456533	115456698	115456596	115456666	+	AGTAGTTTAAATTTTATTTTTGTTTAAACAAAATAATTGATATAAACAACATTATTTCTTTAGAATAACAAAAAGCAAGAAGAAAGGATGTTGAAACAAATAGAAAACCTTCAAGAAACAGAAACCCAATTAAGGCAAGACTAACAAATTGGCCTTTTTTTGTCTG	TAGCGTCTGTCCGTCTGCAGAGTAGTTTAAATTTTATTTTTGTTTAAACAAAATAATTGATATAAACAACATTATTTCTTTAGAATAACAAAAAGCAAGAAGAAAGGATGTTGAAACAAATAGAAAACCTTCAAGAAACAGAAACCCAATTAAGGCAAGACTAACAAATTGGCCTTTTTTTGTCTGCAATTGACTACTAGTGCAAATTCTCTAGACAACTACTACTACAG	GCAAATTC
chr1	115456640	T	C	115456533	115456698	115456596	115456666	+	AGTAGTTTAAATTTTATTTTTGTTTAAACAAAATAATTGATATAAACAACATTATTTCTTTAGAATAACAAAAAGCAAGAAGAAAGGATGTTGAAACAAATAGAAAACCTTCAAGAAACAGAAACCCAATTAAGGCAAGACTAACAAATTGGCCTTTTTTTGTCTG	TAGCGTCTGTCCGTCTGCAGAGTAGTTTAAATTTTATTTTTGTTTAAACAAAATAATTGATATAAACAACATTATTTCTTTAGAATAACAAAAAGCAAGAAGAAAGGATGTTGAAACAAATAGAAAACCTTCAAGAAACAGAAACCCAATTAAGGCAAGACTAACAAATTGGCCTTTTTTTGTCTGCAATTGACTACTAGTGCAAATTATCTAGACAACTACTACTACAG	GCAAATTA
chr1	115456640	T	C	115456533	115456698	115456596	115456666	+	AGTAGTTTAAATTTTATTTTTGTTTAAACAAAATAATTGATATAAACAACATTATTTCTTTAGAATAACAAAAAGCAAGAAGAAAGGATGTTGAAACAAATAGAAAACCTTCAAGAAACAGAAACCCAATTAAGGCAAGACTAACAAATTGGCCTTTTTTTGTCTG	TAGCGTCTGTCCGTCTGCAGAGTAGTTTAAATTTTATTTTTGTTTAAACAAAATAATTGATATAAACAACATTATTTCTTTAGAATAACAAAAAGCAAGAAGAAAGGATGTTGAAACAAATAGAAAACCTTCAAGAAACAGAAACCCAATTAAGGCAAGACTAACAAATTGGCCTTTTTTTGTCTGCAATTGACTACTAGTTAGAGTATTCTAGACAACTACTACTACAG	TAGAGTAT
chr1	115456644	C	G	115456533	115456698	115456596	115456666	+	AGTAGTTTAAATTTTATTTTTGTTTAAACAAAATAATTGATATAAACAACATTATTTCTTTAGAATAACAAAAAGCAAGAAGAAAGGATGTTGAAACAAATAGAAAATCTTGAAGAAACAGAAACCCAATTAAGGCAAGACTAACAAATTGGCCTTTTTTTGTCTG	TAGCGTCTGTCCGTCTGCAGAGTAGTTTAAATTTTATTTTTGTTTAAACAAAATAATTGATATAAACAACATTATTTCTTTAGAATAACAAAAAGCAAGAAGAAAGGATGTTGAAACAAATAGAAAATCTTGAAGAAACAGAAACCCAATTAAGGCAAGACTAACAAATTGGCCTTTTTTTGTCTGCAATTGACTACTAGTCATAATAATCTAGACAACTACTACTACAG	CATAATAA
chr1	115456644	C	G	115456533	115456698	115456596	115456666	+	AGTAGTTTAAATTTTATTTTTGTTTAAACAAAATAATTGATATAAACAACATTATTTCTTTAGAATAACAAAAAGCAAGAAGAAAGGATGTTGAAACAAATAGAAAATCTTGAAGAAACAGAAACCCAATTAAGGCAAGACTAACAAATTGGCCTTTTTTTGTCTG	TAGCGTCTGTCCGTCTGCAGAGTAGTTTAAATTTTATTTTTGTTTAAACAAAATAATTGATATAAACAACATTATTTCTTTAGAATAACAAAAAGCAAGAAGAAAGGATGTTGAAACAAATAGAAAATCTTGAAGAAACAGAAACCCAATTAAGGCAAGACTAACAAATTGGCCTTTTTTTGTCTGCAATTGACTACTAGTCACGCAAGTCTAGACAACTACTACTACAG	CACGCAAG
chr1	115456644	C	G	115456533	115456698	115456596	115456666	+	AGTAGTTTAAATTTTATTTTTGTTTAAACAAAATAATTGATATAAACAACATTATTTCTTTAGAATAACAAAAAGCAAGAAGAAAGGATGTTGAAACAAATAGAAAATCTTGAAGAAACAGAAACCCAATTAAGGCAAGACTAACAAATTGGCCTTTTTTTGTCTG	TAGCGTCTGTCCGTCTGCAGAGTAGTTTAAATTTTATTTTTGTTTAAACAAAATAATTGATATAAACAACATTATTTCTTTAGAATAACAAAAAGCAAGAAGAAAGGATGTTGAAACAAATAGAAAATCTTGAAGAAACAGAAACCCAATTAAGGCAAGACTAACAAATTGGCCTTTTTTTGTCTGCAATTGACTACTAGTCACGCAAATCTAGACAACTACTACTACAG	CACGCAAA
chr1	115456645	A	C	115456533	115456698	115456596	115456666	+	AGTAGTTTAAATTTTATTTTTGTTTAAACAAAATAATTGATATAAACAACATTATTTCTTTAGAATAACAAAAAGCAAGAAGAAAGGATGTTGAAACAAATAGAAAATCTTCCAGAAACAGAAACCCAATTAAGGCAAGACTAACAAATTGGCCTTTTTTTGTCTG	TAGCGTCTGTCCGTCTGCAGAGTAGTTTAAATTTTATTTTTGTTTAAACAAAATAATTGATATAAACAACATTATTTCTTTAGAATAACAAAAAGCAAGAAGAAAGGATGTTGAAACAAATAGAAAATCTTCCAGAAACAGAAACCCAATTAAGGCAAGACTAACAAATTGGCCTTTTTTTGTCTGCAATTGACTACTAGTCACGCAACTCTAGACAACTACTACTACAG	CACGCAAC
chr1	115456645	A	C	115456533	115456698	115456596	115456666	+	AGTAGTTTAAATTTTATTTTTGTTTAAACAAAATAATTGATATAAACAACATTATTTCTTTAGAATAACAAAAAGCAAGAAGAAAGGATGTTGAAACAAATAGAAAATCTTCCAGAAACAGAAACCCAATTAAGGCAAGACTAACAAATTGGCCTTTTTTTGTCTG	TAGCGTCTGTCCGTCTGCAGAGTAGTTTAAATTTTATTTTTGTTTAAACAAAATAATTGATATAAACAACATTATTTCTTTAGAATAACAAAAAGCAAGAAGAAAGGATGTTGAAACAAATAGAAAATCTTCCAGAAACAGAAACCCAATTAAGGCAAGACTAACAAATTGGCCTTTTTTTGTCTGCAATTGACTACTAGTACCTAGACTCTAGACAACTACTACTACAG	ACCTAGAC
chr1	115456645	A	C	115456533	115456698	115456596	115456666	+	AGTAGTTTAAATTTTATTTTTGTTTAAACAAAATAATTGATATAAACAACATTATTTCTTTAGAATAACAAAAAGCAAGAAGAAAGGATGTTGAAACAAATAGAAAATCTTCCAGAAACAGAAACCCAATTAAGGCAAGACTAACAAATTGGCCTTTTTTTGTCTG	TAGCGTCTGTCCGTCTGCAGAGTAGTTTAAATTTTATTTTTGTTTAAACAAAATAATTGATATAAACAACATTATTTCTTTAGAATAACAAAAAGCAAGAAGAAAGGATGTTGAAACAAATAGAAAATCTTCCAGAAACAGAAACCCAATTAAGGCAAGACTAACAAATTGGCCTTTTTTTGTCTGCAATTGACTACTAGTACCTAGAGTCTAGACAACTACTACTACAG	ACCTAGAG
chr1	115456647	G	A	115456533	115456698	115456596	115456666	+	AGTAGTTTAAATTTTATTTTTGTTTAAACAAAATAATTGATATAAACAACATTATTTCTTTAGAATAACAAAAAGCAAGAAGAAAGGATGTTGAAACAAATAGAAAATCTTCAAAAAACAGAAACCCAATTAAGGCAAGACTAACAAATTGGCCTTTTTTTGTCTG	TAGCGTCTGTCCGTCTGCAGAGTAGTTTAAATTTTATTTTTGTTTAAACAAAATAATTGATATAAACAACATTATTTCTTTAGAATAACAAAAAGCAAGAAGAAAGGATGTTGAAACAAATAGAAAATCTTCAAAAAACAGAAACCCAATTAAGGCAAGACTAACAAATTGGCCTTTTTTTGTCTGCAATTGACTACTAGTCGGCGAGTTCTAGACAACTACTACTACAG	CGGCGAGT
chr1	115456647	G	A	115456533	115456698	115456596	115456666	+	AGTAGTTTAAATTTTATTTTTGTTTAAACAAAATAATTGATATAAACAACATTATTTCTTTAGAATAACAAAAAGCAAGAAGAAAGGATGTTGAAACAAATAGAAAATCTTCAAAAAACAGAAACCCAATTAAGGCAAGACTAACAAATTGGCCTTTTTTTGTCTG	TAGCGTCTGTCCGTCTGCAGAGTAGTTTAAATTTTATTTTTGTTTAAACAAAATAATTGATATAAACAACATTATTTCTTTAGAATAACAAAAAGCAAGAAGAAAGGATGTTGAAACAAATAGAAAATCTTCAAAAAACAGAAACCCAATTAAGGCAAGACTAACAAATTGGCCTTTTTTTGTCTGCAATTGACTACTAGTGAATACGATCTAGACAACTACTACTACAG	GAATACGA
chr1	115456647	G	A	115456533	115456698	115456596	115456666	+	AGTAGTTTAAATTTTATTTTTGTTTAAACAAAATAATTGATATAAACAACATTATTTCTTTAGAATAACAAAAAGCAAGAAGAAAGGATGTTGAAACAAATAGAAAATCTTCAAAAAACAGAAACCCAATTAAGGCAAGACTAACAAATTGGCCTTTTTTTGTCTG	TAGCGTCTGTCCGTCTGCAGAGTAGTTTAAATTTTATTTTTGTTTAAACAAAATAATTGATATAAACAACATTATTTCTTTAGAATAACAAAAAGCAAGAAGAAAGGATGTTGAAACAAATAGAAAATCTTCAAAAAACAGAAACCCAATTAAGGCAAGACTAACAAATTGGCCTTTTTTTGTCTGCAATTGACTACTAGTGAATACGGTCTAGACAACTACTACTACAG	GAATACGG
chr1	115456658	C	G	115456533	115456698	115456596	115456666	+	AGTAGTTTAAATTTTATTTTTGTTTAAACAAAATAATTGATATAAACAACATTATTTCTTTAGAATAACAAAAAGCAAGAAGAAAGGATGTTGAAACAAATAGAAAATCTTCAAGAAACAGAAACGCAATTAAGGCAAGACTAACAAATTGGCCTTTTTTTGTCTG	TAGCGTCTGTCCGTCTGCAGAGTAGTTTAAATTTTATTTTTGTTTAAACAAAATAATTGATATAAACAACATTATTTCTTTAGAATAACAAAAAGCAAGAAGAAAGGATGTTGAAACAAATAGAAAATCTTCAAGAAACAGAAACGCAATTAAGGCAAGACTAACAAATTGGCCTTTTTTTGTCTGCAATTGACTACTAGTCTGTCAATTCTAGACAACTACTACTACAG	CTGTCAAT
chr1	115456658	C	G	115456533	115456698	115456596	115456666	+	AGTAGTTTAAATTTTATTTTTGTTTAAACAAAATAATTGATATAAACAACATTATTTCTTTAGAATAACAAAAAGCAAGAAGAAAGGATGTTGAAACAAATAGAAAATCTTCAAGAAACAGAAACGCAATTAAGGCAAGACTAACAAATTGGCCTTTTTTTGTCTG	TAGCGTCTGTCCGTCTGCAGAGTAGTTTAAATTTTATTTTTGTTTAAACAAAATAATTGATATAAACAACATTATTTCTTTAGAATAACAAAAAGCAAGAAGAAAGGATGTTGAAACAAATAGAAAATCTTCAAGAAACAGAAACGCAATTAAGGCAAGACTAACAAATTGGCCTTTTTTTGTCTGCAATTGACTACTAGTACCTAGATTCTAGACAACTACTACTACAG	ACCTAGAT
chr1	115456658	C	G	115456533	115456698	115456596	115456666	+	AGTAGTTTAAATTTTATTTTTGTTTAAACAAAATAATTGATATAAACAACATTATTTCTTTAGAATAACAAAAAGCAAGAAGAAAGGATGTTGAAACAAATAGAAAATCTTCAAGAAACAGAAACGCAATTAAGGCAAGACTAACAAATTGGCCTTTTTTTGTCTG	TAGCGTCTGTCCGTCTGCAGAGTAGTTTAAATTTTATTTTTGTTTAAACAAAATAATTGATATAAACAACATTATTTCTTTAGAATAACAAAAAGCAAGAAGAAAGGATGTTGAAACAAATAGAAAATCTTCAAGAAACAGAAACGCAATTAAGGCAAGACTAACAAATTGGCCTTTTTTTGTCTGCAATTGACTACTAGTAACGCCTGTCTAGACAACTACTACTACAG	AACGCCTG
chr1	115456661	A	G	115456533	115456698	115456596	115456666	+	AGTAGTTTAAATTTTATTTTTGTTTAAACAAAATAATTGATATAAACAACATTATTTCTTTAGAATAACAAAAAGCAAGAAGAAAGGATGTTGAAACAAATAGAAAATCTTCAAGAAACAGAAACCCAGTTAAGGCAAGACTAACAAATTGGCCTTTTTTTGTCTG	TAGCGTCTGTCCGTCTGCAGAGTAGTTTAAATTTTATTTTTGTTTAAACAAAATAATTGATATAAACAACATTATTTCTTTAGAATAACAAAAAGCAAGAAGAAAGGATGTTGAAACAAATAGAAAATCTTCAAGAAACAGAAACCCAGTTAAGGCAAGACTAACAAATTGGCCTTTTTTTGTCTGCAATTGACTACTAGTCTACTCCCTCTAGACAACTACTACTACAG	CTACTCCC
chr1	115456661	A	G	115456533	115456698	115456596	115456666	+	AGTAGTTTAAATTTTATTTTTGTTTAAACAAAATAATTGATATAAACAACATTATTTCTTTAGAATAACAAAAAGCAAGAAGAAAGGATGTTGAAACAAATAGAAAATCTTCAAGAAACAGAAACCCAGTTAAGGCAAGACTAACAAATTGGCCTTTTTTTGTCTG	TAGCGTCTGTCCGTCTGCAGAGTAGTTTAAATTTTATTTTTGTTTAAACAAAATAATTGATATAAACAACATTATTTCTTTAGAATAACAAAAAGCAAGAAGAAAGGATGTTGAAACAAATAGAAAATCTTCAAGAAACAGAAACCCAGTTAAGGCAAGACTAACAAATTGGCCTTTTTTTGTCTGCAATTGACTACTAGTCGGCGAGGTCTAGACAACTACTACTACAG	CGGCGAGG
chr1	115456661	A	G	115456533	115456698	115456596	115456666	+	AGTAGTTTAAATTTTATTTTTGTTTAAACAAAATAATTGATATAAACAACATTATTTCTTTAGAATAACAAAAAGCAAGAAGAAAGGATGTTGAAACAAATAGAAAATCTTCAAGAAACAGAAACCCAGTTAAGGCAAGACTAACAAATTGGCCTTTTTTTGTCTG	TAGCGTCTGTCCGTCTGCAGAGTAGTTTAAATTTTATTTTTGTTTAAACAAAATAATTGATATAAACAACATTATTTCTTTAGAATAACAAAAAGCAAGAAGAAAGGATGTTGAAACAAATAGAAAATCTTCAAGAAACAGAAACCCAGTTAAGGCAAGACTAACAAATTGGCCTTTTTTTGTCTGCAATTGACTACTAGTCTACTCCGTCTAGACAACTACTACTACAG	CTACTCCG
chr1	115456672	A	C	115456533	115456698	115456596	115456666	+	AGTAGTTTAAATTTTATTTTTGTTTAAACAAAATAATTGATATAAACAACATTATTTCTTTAGAATAACAAAAAGCAAGAAGAAAGGATGTTGAAACAAATAGAAAATCTTCAAGAAACAGAAACCCAATTAAGGCAAGCCTAACAAATTGGCCTTTTTTTGTCTG	TAGCGTCTGTCCGTCTGCAGAGTAGTTTAAATTTTATTTTTGTTTAAACAAAATAATTGATATAAACAACATTATTTCTTTAGAATAACAAAAAGCAAGAAGAAAGGATGTTGAAACAAATAGAAAATCTTCAAGAAACAGAAACCCAATTAAGGCAAGCCTAACAAATTGGCCTTTTTTTGTCTGCAATTGACTACTAGTGAATACGTTCTAGACAACTACTACTACAG	GAATACGT
chr1	115456672	A	C	115456533	115456698	115456596	115456666	+	AGTAGTTTAAATTTTATTTTTGTTTAAACAAAATAATTGATATAAACAACATTATTTCTTTAGAATAACAAAAAGCAAGAAGAAAGGATGTTGAAACAAATAGAAAATCTTCAAGAAACAGAAACCCAATTAAGGCAAGCCTAACAAATTGGCCTTTTTTTGTCTG	TAGCGTCTGTCCGTCTGCAGAGTAGTTTAAATTTTATTTTTGTTTAAACAAAATAATTGATATAAACAACATTATTTCTTTAGAATAACAAAAAGCAAGAAGAAAGGATGTTGAAACAAATAGAAAATCTTCAAGAAACAGAAACCCAATTAAGGCAAGCCTAACAAATTGGCCTTTTTTTGTCTGCAATTGACTACTAGTACTACGTGTCTAGACAACTACTACTACAG	ACTACGTG
chr1	115456672	A	C	115456533	115456698	115456596	115456666	+	AGTAGTTTAAATTTTATTTTTGTTTAAACAAAATAATTGATATAAACAACATTATTTCTTTAGAATAACAAAAAGCAAGAAGAAAGGATGTTGAAACAAATAGAAAATCTTCAAGAAACAGAAACCCAATTAAGGCAAGCCTAACAAATTGGCCTTTTTTTGTCTG	TAGCGTCTGTCCGTCTGCAGAGTAGTTTAAATTTTATTTTTGTTTAAACAAAATAATTGATATAAACAACATTATTTCTTTAGAATAACAAAAAGCAAGAAGAAAGGATGTTGAAACAAATAGAAAATCTTCAAGAAACAGAAACCCAATTAAGGCAAGCCTAACAAATTGGCCTTTTTTTGTCTGCAATTGACTACTAGTAATCTTGCTCTAGACAACTACTACTACAG	AATCTTGC
chr1	115456677	C	T	115456533	115456698	115456596	115456666	+	AGTAGTTTAAATTTTATTTTTGTTTAAACAAAATAATTGATATAAACAACATTATTTCTTTAGAATAACAAAAAGCAAGAAGAAAGGATGTTGAAACAAATAGAAAATCTTCAAGAAACAGAAACCCAATTAAGGCAAGACTAATAAATTGGCCTTTTTTTGTCTG	TAGCGTCTGTCCGTCTGCAGAGTAGTTTAAATTTTATTTTTGTTTAAACAAAATAATTGATATAAACAACATTATTTCTTTAGAATAACAAAAAGCAAGAAGAAAGGATGTTGAAACAAATAGAAAATCTTCAAGAAACAGAAACCCAATTAAGGCAAGACTAATAAATTGGCCTTTTTTTGTCTGCAATTGACTACTAGTACTACGTATCTAGACAACTACTACTACAG	ACTACGTA
chr1	115456677	C	T	115456533	115456698	115456596	115456666	+	AGTAGTTTAAATTTTATTTTTGTTTAAACAAAATAATTGATATAAACAACATTATTTCTTTAGAATAACAAAAAGCAAGAAGAAAGGATGTTGAAACAAATAGAAAATCTTCAAGAAACAGAAACCCAATTAAGGCAAGACTAATAAATTGGCCTTTTTTTGTCTG	TAGCGTCTGTCCGTCTGCAGAGTAGTTTAAATTTTATTTTTGTTTAAACAAAATAATTGATATAAACAACATTATTTCTTTAGAATAACAAAAAGCAAGAAGAAAGGATGTTGAAACAAATAGAAAATCTTCAAGAAACAGAAACCCAATTAAGGCAAGACTAATAAATTGGCCTTTTTTTGTCTGCAATTGACTACTAGTAATCTTGGTCTAGACAACTACTACTACAG	AATCTTGG
chr1	115456677	C	T	115456533	115456698	115456596	115456666	+	AGTAGTTTAAATTTTATTTTTGTTTAAACAAAATAATTGATATAAACAACATTATTTCTTTAGAATAACAAAAAGCAAGAAGAAAGGATGTTGAAACAAATAGAAAATCTTCAAGAAACAGAAACCCAATTAAGGCAAGACTAATAAATTGGCCTTTTTTTGTCTG	TAGCGTCTGTCCGTCTGCAGAGTAGTTTAAATTTTATTTTTGTTTAAACAAAATAATTGATATAAACAACATTATTTCTTTAGAATAACAAAAAGCAAGAAGAAAGGATGTTGAAACAAATAGAAAATCTTCAAGAAACAGAAACCCAATTAAGGCAAGACTAATAAATTGGCCTTTTTTTGTCTGCAATTGACTACTAGTTAGGACGATCTAGACAACTACTACTACAG	TAGGACGA
chr1	115456685	C	T	115456533	115456698	115456596	115456666	+	AGTAGTTTAAATTTTATTTTTGTTTAAACAAAATAATTGATATAAACAACATTATTTCTTTAGAATAACAAAAAGCAAGAAGAAAGGATGTTGAAACAAATAGAAAATCTTCAAGAAACAGAAACCCAATTAAGGCAAGACTAACAAATTGGTCTTTTTTTGTCTG	TAGCGTCTGTCCGTCTGCAGAGTAGTTTAAATTTTATTTTTGTTTAAACAAAATAATTGATATAAACAACATTATTTCTTTAGAATAACAAAAAGCAAGAAGAAAGGATGTTGAAACAAATAGAAAATCTTCAAGAAACAGAAACCCAATTAAGGCAAGACTAACAAATTGGTCTTTTTTTGTCTGCAATTGACTACTAGTTCACGTTATCTAGACAACTACTACTACAG	TCACGTTA
chr1	115456685	C	T	115456533	115456698	115456596	115456666	+	AGTAGTTTAAATTTTATTTTTGTTTAAACAAAATAATTGATATAAACAACATTATTTCTTTAGAATAACAAAAAGCAAGAAGAAAGGATGTTGAAACAAATAGAAAATCTTCAAGAAACAGAAACCCAATTAAGGCAAGACTAACAAATTGGTCTTTTTTTGTCTG	TAGCGTCTGTCCGTCTGCAGAGTAGTTTAAATTTTATTTTTGTTTAAACAAAATAATTGATATAAACAACATTATTTCTTTAGAATAACAAAAAGCAAGAAGAAAGGATGTTGAAACAAATAGAAAATCTTCAAGAAACAGAAACCCAATTAAGGCAAGACTAACAAATTGGTCTTTTTTTGTCTGCAATTGACTACTAGTTAGCAGGGTCTAGACAACTACTACTACAG	TAGCAGGG
chr1	115456685	C	T	115456533	115456698	115456596	115456666	+	AGTAGTTTAAATTTTATTTTTGTTTAAACAAAATAATTGATATAAACAACATTATTTCTTTAGAATAACAAAAAGCAAGAAGAAAGGATGTTGAAACAAATAGAAAATCTTCAAGAAACAGAAACCCAATTAAGGCAAGACTAACAAATTGGTCTTTTTTTGTCTG	TAGCGTCTGTCCGTCTGCAGAGTAGTTTAAATTTTATTTTTGTTTAAACAAAATAATTGATATAAACAACATTATTTCTTTAGAATAACAAAAAGCAAGAAGAAAGGATGTTGAAACAAATAGAAAATCTTCAAGAAACAGAAACCCAATTAAGGCAAGACTAACAAATTGGTCTTTTTTTGTCTGCAATTGACTACTAGTTCCTGGTTTCTAGACAACTACTACTACAG	TCCTGGTT
chr1	115456686	CT	GT	115456533	115456698	115456596	115456666	+	AGTAGTTTAAATTTTATTTTTGTTTAAACAAAATAATTGATATAAACAACATTATTTCTTTAGAATAACAAAAAGCAAGAAGAAAGGATGTTGAAACAAATAGAAAATCTTCAAGAAACAGAAACCCAATTAAGGCAAGACTAACAAATTGGCGTTTTTTTGTCTG	TAGCGTCTGTCCGTCTGCAGAGTAGTTTAAATTTTATTTTTGTTTAAACAAAATAATTGATATAAACAACATTATTTCTTTAGAATAACAAAAAGCAAGAAGAAAGGATGTTGAAACAAATAGAAAATCTTCAAGAAACAGAAACCCAATTAAGGCAAGACTAACAAATTGGCGTTTTTTTGTCTGCAATTGACTACTAGTTAGCAGGCTCTAGACAACTACTACTACAG	TAGCAGGC
chr1	115456686	CT	GT	115456533	115456698	115456596	115456666	+	AGTAGTTTAAATTTTATTTTTGTTTAAACAAAATAATTGATATAAACAACATTATTTCTTTAGAATAACAAAAAGCAAGAAGAAAGGATGTTGAAACAAATAGAAAATCTTCAAGAAACAGAAACCCAATTAAGGCAAGACTAACAAATTGGCGTTTTTTTGTCTG	TAGCGTCTGTCCGTCTGCAGAGTAGTTTAAATTTTATTTTTGTTTAAACAAAATAATTGATATAAACAACATTATTTCTTTAGAATAACAAAAAGCAAGAAGAAAGGATGTTGAAACAAATAGAAAATCTTCAAGAAACAGAAACCCAATTAAGGCAAGACTAACAAATTGGCGTTTTTTTGTCTGCAATTGACTACTAGTTCACGTTTTCTAGACAACTACTACTACAG	TCACGTTT
chr1	115456686	CT	GT	115456533	115456698	115456596	115456666	+	AGTAGTTTAAATTTTATTTTTGTTTAAACAAAATAATTGATATAAACAACATTATTTCTTTAGAATAACAAAAAGCAAGAAGAAAGGATGTTGAAACAAATAGAAAATCTTCAAGAAACAGAAACCCAATTAAGGCAAGACTAACAAATTGGCGTTTTTTTGTCTG	TAGCGTCTGTCCGTCTGCAGAGTAGTTTAAATTTTATTTTTGTTTAAACAAAATAATTGATATAAACAACATTATTTCTTTAGAATAACAAAAAGCAAGAAGAAAGGATGTTGAAACAAATAGAAAATCTTCAAGAAACAGAAACCCAATTAAGGCAAGACTAACAAATTGGCGTTTTTTTGTCTGCAATTGACTACTAGTTTTGACCCTCTAGACAACTACTACTACAG	TTTGACCC
chr1	115456691	T	C	115456533	115456698	115456596	115456666	+	AGTAGTTTAAATTTTATTTTTGTTTAAACAAAATAATTGATATAAACAACATTATTTCTTTAGAATAACAAAAAGCAAGAAGAAAGGATGTTGAAACAAATAGAAAATCTTCAAGAAACAGAAACCCAATTAAGGCAAGACTAACAAATTGGCCTTTTCTTGTCTG	TAGCGTCTGTCCGTCTGCAGAGTAGTTTAAATTTTATTTTTGTTTAAACAAAATAATTGATATAAACAACATTATTTCTTTAGAATAACAAAAAGCAAGAAGAAAGGATGTTGAAACAAATAGAAAATCTTCAAGAAACAGAAACCCAATTAAGGCAAGACTAACAAATTGGCCTTTTCTTGTCTGCAATTGACTACTAGTAGAAAGTCTCTAGACAACTACTACTACAG	AGAAAGTC
chr1	115456691	T	C	115456533	115456698	115456596	115456666	+	AGTAGTTTAAATTTTATTTTTGTTTAAACAAAATAATTGATATAAACAACATTATTTCTTTAGAATAACAAAAAGCAAGAAGAAAGGATGTTGAAACAAATAGAAAATCTTCAAGAAACAGAAACCCAATTAAGGCAAGACTAACAAATTGGCCTTTTCTTGTCTG	TAGCGTCTGTCCGTCTGCAGAGTAGTTTAAATTTTATTTTTGTTTAAACAAAATAATTGATATAAACAACATTATTTCTTTAGAATAACAAAAAGCAAGAAGAAAGGATGTTGAAACAAATAGAAAATCTTCAAGAAACAGAAACCCAATTAAGGCAAGACTAACAAATTGGCCTTTTCTTGTCTGCAATTGACTACTAGTAGAAAGTATCTAGACAACTACTACTACAG	AGAAAGTA
chr1	115456691	T	C	115456533	115456698	115456596	115456666	+	AGTAGTTTAAATTTTATTTTTGTTTAAACAAAATAATTGATATAAACAACATTATTTCTTTAGAATAACAAAAAGCAAGAAGAAAGGATGTTGAAACAAATAGAAAATCTTCAAGAAACAGAAACCCAATTAAGGCAAGACTAACAAATTGGCCTTTTCTTGTCTG	TAGCGTCTGTCCGTCTGCAGAGTAGTTTAAATTTTATTTTTGTTTAAACAAAATAATTGATATAAACAACATTATTTCTTTAGAATAACAAAAAGCAAGAAGAAAGGATGTTGAAACAAATAGAAAATCTTCAAGAAACAGAAACCCAATTAAGGCAAGACTAACAAATTGGCCTTTTCTTGTCTGCAATTGACTACTAGTGCCGCCGGTCTAGACAACTACTACTACAG	GCCGCCGG
chr1	115456695	T	C	115456533	115456698	115456596	115456666	+	AGTAGTTTAAATTTTATTTTTGTTTAAACAAAATAATTGATATAAACAACATTATTTCTTTAGAATAACAAAAAGCAAGAAGAAAGGATGTTGAAACAAATAGAAAATCTTCAAGAAACAGAAACCCAATTAAGGCAAGACTAACAAATTGGCCTTTTTTTGCCTG	TAGCGTCTGTCCGTCTGCAGAGTAGTTTAAATTTTATTTTTGTTTAAACAAAATAATTGATATAAACAACATTATTTCTTTAGAATAACAAAAAGCAAGAAGAAAGGATGTTGAAACAAATAGAAAATCTTCAAGAAACAGAAACCCAATTAAGGCAAGACTAACAAATTGGCCTTTTTTTGCCTGCAATTGACTACTAGTGGGAAATGTCTAGACAACTACTACTACAG	GGGAAATG
chr1	115456695	T	C	115456533	115456698	115456596	115456666	+	AGTAGTTTAAATTTTATTTTTGTTTAAACAAAATAATTGATATAAACAACATTATTTCTTTAGAATAACAAAAAGCAAGAAGAAAGGATGTTGAAACAAATAGAAAATCTTCAAGAAACAGAAACCCAATTAAGGCAAGACTAACAAATTGGCCTTTTTTTGCCTG	TAGCGTCTGTCCGTCTGCAGAGTAGTTTAAATTTTATTTTTGTTTAAACAAAATAATTGATATAAACAACATTATTTCTTTAGAATAACAAAAAGCAAGAAGAAAGGATGTTGAAACAAATAGAAAATCTTCAAGAAACAGAAACCCAATTAAGGCAAGACTAACAAATTGGCCTTTTTTTGCCTGCAATTGACTACTAGTGCCGCCGATCTAGACAACTACTACTACAG	GCCGCCGA
chr1	115456695	T	C	115456533	115456698	115456596	115456666	+	AGTAGTTTAAATTTTATTTTTGTTTAAACAAAATAATTGATATAAACAACATTATTTCTTTAGAATAACAAAAAGCAAGAAGAAAGGATGTTGAAACAAATAGAAAATCTTCAAGAAACAGAAACCCAATTAAGGCAAGACTAACAAATTGGCCTTTTTTTGCCTG	TAGCGTCTGTCCGTCTGCAGAGTAGTTTAAATTTTATTTTTGTTTAAACAAAATAATTGATATAAACAACATTATTTCTTTAGAATAACAAAAAGCAAGAAGAAAGGATGTTGAAACAAATAGAAAATCTTCAAGAAACAGAAACCCAATTAAGGCAAGACTAACAAATTGGCCTTTTTTTGCCTGCAATTGACTACTAGTCTGTACAGTCTAGACAACTACTACTACAG	CTGTACAG
chr1	119584866	TG	T	119584862	119585026	119584887	119584972	-	AGGTTCAAGTCAGATTTCAGATTTCTTCCCCTCCTCTCTTTTCACCTCTCACAGGCAAAGACTACCAAGCAGAAGCACGATGGCACGGTGGGCCTGCTCACATACCCAGTACTCCAGGCAGCCGACATTCTGTTGTACAAGTAAGAAGAGAGTTCAGCCAGTCT	TAGCGTCTGTCCGTCTGCAGAGGTTCAAGTCAGATTTCAGATTTCTTCCCCTCCTCTCTTTTCACCTCTCACAGGCAAAGACTACCAAGCAGAAGCACGATGGCACGGTGGGCCTGCTCACATACCCAGTACTCCAGGCAGCCGACATTCTGTTGTACAAGTAAGAAGAGAGTTCAGCCAGTCTCAATTGACTACTAGTAAGATGCATCTAGACAACTACTACTACAG	AAGATGCA
chr1	119584866	TG	T	119584862	119585026	119584887	119584972	-	AGGTTCAAGTCAGATTTCAGATTTCTTCCCCTCCTCTCTTTTCACCTCTCACAGGCAAAGACTACCAAGCAGAAGCACGATGGCACGGTGGGCCTGCTCACATACCCAGTACTCCAGGCAGCCGACATTCTGTTGTACAAGTAAGAAGAGAGTTCAGCCAGTCT	TAGCGTCTGTCCGTCTGCAGAGGTTCAAGTCAGATTTCAGATTTCTTCCCCTCCTCTCTTTTCACCTCTCACAGGCAAAGACTACCAAGCAGAAGCACGATGGCACGGTGGGCCTGCTCACATACCCAGTACTCCAGGCAGCCGACATTCTGTTGTACAAGTAAGAAGAGAGTTCAGCCAGTCTCAATTGACTACTAGTAAGATGCCTCTAGACAACTACTACTACAG	AAGATGCC
chr1	119584866	TG	T	119584862	119585026	119584887	119584972	-	AGGTTCAAGTCAGATTTCAGATTTCTTCCCCTCCTCTCTTTTCACCTCTCACAGGCAAAGACTACCAAGCAGAAGCACGATGGCACGGTGGGCCTGCTCACATACCCAGTACTCCAGGCAGCCGACATTCTGTTGTACAAGTAAGAAGAGAGTTCAGCCAGTCT	TAGCGTCTGTCCGTCTGCAGAGGTTCAAGTCAGATTTCAGATTTCTTCCCCTCCTCTCTTTTCACCTCTCACAGGCAAAGACTACCAAGCAGAAGCACGATGGCACGGTGGGCCTGCTCACATACCCAGTACTCCAGGCAGCCGACATTCTGTTGTACAAGTAAGAAGAGAGTTCAGCCAGTCTCAATTGACTACTAGTTGTGGTTGTCTAGACAACTACTACTACAG	TGTGGTTG
chr1	119584866	Control	Original	119584862	119585026	119584887	119584972	-	AGGTTCAAGTCAGATTTCAGATTTCTTCCCCTCCTCTCTTTTCACCTCTCACAGGCAAAGACTACCAAGCAGAAGCACGATGGCACGGTGGGCCTGCTCACATACCCAGTACTCCAGGCAGCCGACATTCTGTTGTACAAGTAAGAAGAGAGTTCAGCCCAGTCT	TAGCGTCTGTCCGTCTGCAGAGGTTCAAGTCAGATTTCAGATTTCTTCCCCTCCTCTCTTTTCACCTCTCACAGGCAAAGACTACCAAGCAGAAGCACGATGGCACGGTGGGCCTGCTCACATACCCAGTACTCCAGGCAGCCGACATTCTGTTGTACAAGTAAGAAGAGAGTTCAGCCCAGTCTCAATTGACTACTAGTTGTGGTTATCTAGACAACTACTACTACAG	TGTGGTTA
chr1	119584866	Control	Original	119584862	119585026	119584887	119584972	-	AGGTTCAAGTCAGATTTCAGATTTCTTCCCCTCCTCTCTTTTCACCTCTCACAGGCAAAGACTACCAAGCAGAAGCACGATGGCACGGTGGGCCTGCTCACATACCCAGTACTCCAGGCAGCCGACATTCTGTTGTACAAGTAAGAAGAGAGTTCAGCCCAGTCT	TAGCGTCTGTCCGTCTGCAGAGGTTCAAGTCAGATTTCAGATTTCTTCCCCTCCTCTCTTTTCACCTCTCACAGGCAAAGACTACCAAGCAGAAGCACGATGGCACGGTGGGCCTGCTCACATACCCAGTACTCCAGGCAGCCGACATTCTGTTGTACAAGTAAGAAGAGAGTTCAGCCCAGTCTCAATTGACTACTAGTTGTGGTTCTCTAGACAACTACTACTACAG	TGTGGTTC
chr1	119584866	Control	Original	119584862	119585026	119584887	119584972	-	AGGTTCAAGTCAGATTTCAGATTTCTTCCCCTCCTCTCTTTTCACCTCTCACAGGCAAAGACTACCAAGCAGAAGCACGATGGCACGGTGGGCCTGCTCACATACCCAGTACTCCAGGCAGCCGACATTCTGTTGTACAAGTAAGAAGAGAGTTCAGCCCAGTCT	TAGCGTCTGTCCGTCTGCAGAGGTTCAAGTCAGATTTCAGATTTCTTCCCCTCCTCTCTTTTCACCTCTCACAGGCAAAGACTACCAAGCAGAAGCACGATGGCACGGTGGGCCTGCTCACATACCCAGTACTCCAGGCAGCCGACATTCTGTTGTACAAGTAAGAAGAGAGTTCAGCCCAGTCTCAATTGACTACTAGTAGATTCGATCTAGACAACTACTACTACAG	AGATTCGA
chr1	119584866	Control	Original	119584862	119585026	119584887	119584972	-	AGGTTCAAGTCAGATTTCAGATTTCTTCCCCTCCTCTCTTTTCACCTCTCACAGGCAAAGACTACCAAGCAGAAGCACGATGGCACGGTGGGCCTGCTCACATACCCAGTACTCCAGGCAGCCGACATTCTGTTGTACAAGTAAGAAGAGAGTTCAGCCCAGTCT	TAGCGTCTGTCCGTCTGCAGAGGTTCAAGTCAGATTTCAGATTTCTTCCCCTCCTCTCTTTTCACCTCTCACAGGCAAAGACTACCAAGCAGAAGCACGATGGCACGGTGGGCCTGCTCACATACCCAGTACTCCAGGCAGCCGACATTCTGTTGTACAAGTAAGAAGAGAGTTCAGCCCAGTCTCAATTGACTACTAGTCTGTACACTCTAGACAACTACTACTACAG	CTGTACAC
chr1	119584866	Control	Mutated	119584862	119585026	119584887	119584972	-	AGGTTCAAGTCAGATTTCAGATTTCTTCCCCTCCTCTCTTTTCACCTCTCACTCGCAAAGACTACCAAGCAGAAGCACGATGGCACGGTGGGCCTGCTCACATACCCAGTACTCCAGGCAGCCGACATTCTGTTGTACAACAAAGAAGAGAGTTCAGCCCAGTCT	TAGCGTCTGTCCGTCTGCAGAGGTTCAAGTCAGATTTCAGATTTCTTCCCCTCCTCTCTTTTCACCTCTCACTCGCAAAGACTACCAAGCAGAAGCACGATGGCACGGTGGGCCTGCTCACATACCCAGTACTCCAGGCAGCCGACATTCTGTTGTACAACAAAGAAGAGAGTTCAGCCCAGTCTCAATTGACTACTAGTAGATTCGCTCTAGACAACTACTACTACAG	AGATTCGC
chr1	119584866	Control	Mutated	119584862	119585026	119584887	119584972	-	AGGTTCAAGTCAGATTTCAGATTTCTTCCCCTCCTCTCTTTTCACCTCTCACTCGCAAAGACTACCAAGCAGAAGCACGATGGCACGGTGGGCCTGCTCACATACCCAGTACTCCAGGCAGCCGACATTCTGTTGTACAACAAAGAAGAGAGTTCAGCCCAGTCT	TAGCGTCTGTCCGTCTGCAGAGGTTCAAGTCAGATTTCAGATTTCTTCCCCTCCTCTCTTTTCACCTCTCACTCGCAAAGACTACCAAGCAGAAGCACGATGGCACGGTGGGCCTGCTCACATACCCAGTACTCCAGGCAGCCGACATTCTGTTGTACAACAAAGAAGAGAGTTCAGCCCAGTCTCAATTGACTACTAGTCAACCTTTTCTAGACAACTACTACTACAG	CAACCTTT
chr1	119584866	Control	Mutated	119584862	119585026	119584887	119584972	-	AGGTTCAAGTCAGATTTCAGATTTCTTCCCCTCCTCTCTTTTCACCTCTCACTCGCAAAGACTACCAAGCAGAAGCACGATGGCACGGTGGGCCTGCTCACATACCCAGTACTCCAGGCAGCCGACATTCTGTTGTACAACAAAGAAGAGAGTTCAGCCCAGTCT	TAGCGTCTGTCCGTCTGCAGAGGTTCAAGTCAGATTTCAGATTTCTTCCCCTCCTCTCTTTTCACCTCTCACTCGCAAAGACTACCAAGCAGAAGCACGATGGCACGGTGGGCCTGCTCACATACCCAGTACTCCAGGCAGCCGACATTCTGTTGTACAACAAAGAAGAGAGTTCAGCCCAGTCTCAATTGACTACTAGTAGATTCGGTCTAGACAACTACTACTACAG	AGATTCGG
chr1	119584866	Control	Mutated	119584862	119585026	119584887	119584972	-	AGGTTCAAGTCAGATTTCAGATTTCTTCCCCTCCTCTCTTTTCACCTCTCACTCGCAAAGACTACCAAGCAGAAGCACGATGGCACGGTGGGCCTGCTCACATACCCAGTACTCCAGGCAGCCGACATTCTGTTGTACAACAAAGAAGAGAGTTCAGCCCAGTCT	TAGCGTCTGTCCGTCTGCAGAGGTTCAAGTCAGATTTCAGATTTCTTCCCCTCCTCTCTTTTCACCTCTCACTCGCAAAGACTACCAAGCAGAAGCACGATGGCACGGTGGGCCTGCTCACATACCCAGTACTCCAGGCAGCCGACATTCTGTTGTACAACAAAGAAGAGAGTTCAGCCCAGTCTCAATTGACTACTAGTCGTTAGTTTCTAGACAACTACTACTACAG	CGTTAGTT
chr1	119584866	Control	Consensus	119584862	119585026	119584887	119584972	-	AGGTTCAAGTCAGATTTCAGATTTCTTCCCCTCCTCTCTTTTCTCCTCTCTCAGGCAAAGACTACCAAGCAGAAGCACGATGGCACGGTGGGCCTGCTCACATACCCAGTACTCCAGGCAGCCGACATTCTGTTGTACAAGTAAGTAGAGAGTTCAGCCCAGTCT	TAGCGTCTGTCCGTCTGCAGAGGTTCAAGTCAGATTTCAGATTTCTTCCCCTCCTCTCTTTTCTCCTCTCTCAGGCAAAGACTACCAAGCAGAAGCACGATGGCACGGTGGGCCTGCTCACATACCCAGTACTCCAGGCAGCCGACATTCTGTTGTACAAGTAAGTAGAGAGTTCAGCCCAGTCTCAATTGACTACTAGTCACTAGACTCTAGACAACTACTACTACAG	CACTAGAC
chr1	119584866	Control	Consensus	119584862	119585026	119584887	119584972	-	AGGTTCAAGTCAGATTTCAGATTTCTTCCCCTCCTCTCTTTTCTCCTCTCTCAGGCAAAGACTACCAAGCAGAAGCACGATGGCACGGTGGGCCTGCTCACATACCCAGTACTCCAGGCAGCCGACATTCTGTTGTACAAGTAAGTAGAGAGTTCAGCCCAGTCT	TAGCGTCTGTCCGTCTGCAGAGGTTCAAGTCAGATTTCAGATTTCTTCCCCTCCTCTCTTTTCTCCTCTCTCAGGCAAAGACTACCAAGCAGAAGCACGATGGCACGGTGGGCCTGCTCACATACCCAGTACTCCAGGCAGCCGACATTCTGTTGTACAAGTAAGTAGAGAGTTCAGCCCAGTCTCAATTGACTACTAGTCAACCTTATCTAGACAACTACTACTACAG	CAACCTTA
chr1	119584866	Control	Consensus	119584862	119585026	119584887	119584972	-	AGGTTCAAGTCAGATTTCAGATTTCTTCCCCTCCTCTCTTTTCTCCTCTCTCAGGCAAAGACTACCAAGCAGAAGCACGATGGCACGGTGGGCCTGCTCACATACCCAGTACTCCAGGCAGCCGACATTCTGTTGTACAAGTAAGTAGAGAGTTCAGCCCAGTCT	TAGCGTCTGTCCGTCTGCAGAGGTTCAAGTCAGATTTCAGATTTCTTCCCCTCCTCTCTTTTCTCCTCTCTCAGGCAAAGACTACCAAGCAGAAGCACGATGGCACGGTGGGCCTGCTCACATACCCAGTACTCCAGGCAGCCGACATTCTGTTGTACAAGTAAGTAGAGAGTTCAGCCCAGTCTCAATTGACTACTAGTCAACCTTGTCTAGACAACTACTACTACAG	CAACCTTG
chr1	119584866	Control	Consensus	119584862	119585026	119584887	119584972	-	AGGTTCAAGTCAGATTTCAGATTTCTTCCCCTCCTCTCTTTTCTCCTCTCTCAGGCAAAGACTACCAAGCAGAAGCACGATGGCACGGTGGGCCTGCTCACATACCCAGTACTCCAGGCAGCCGACATTCTGTTGTACAAGTAAGTAGAGAGTTCAGCCCAGTCT	TAGCGTCTGTCCGTCTGCAGAGGTTCAAGTCAGATTTCAGATTTCTTCCCCTCCTCTCTTTTCTCCTCTCTCAGGCAAAGACTACCAAGCAGAAGCACGATGGCACGGTGGGCCTGCTCACATACCCAGTACTCCAGGCAGCCGACATTCTGTTGTACAAGTAAGTAGAGAGTTCAGCCCAGTCTCAATTGACTACTAGTACTCCCTTTCTAGACAACTACTACTACAG	ACTCCCTT
chr1	119584867	G	C	119584862	119585026	119584887	119584972	-	AGGTTCAAGTCAGATTTCAGATTTCTTCCCCTCCTCTCTTTTCACCTCTCACAGGCAAAGACTACCAAGCAGAAGCACGATGGCACGGTGGGCCTGCTCACATACCCAGTACTCCAGGCAGCCGACATTCTGTTGTACAAGTAAGAAGAGAGTTCAGCCGAGTCT	TAGCGTCTGTCCGTCTGCAGAGGTTCAAGTCAGATTTCAGATTTCTTCCCCTCCTCTCTTTTCACCTCTCACAGGCAAAGACTACCAAGCAGAAGCACGATGGCACGGTGGGCCTGCTCACATACCCAGTACTCCAGGCAGCCGACATTCTGTTGTACAAGTAAGAAGAGAGTTCAGCCGAGTCTCAATTGACTACTAGTTGTAATTATCTAGACAACTACTACTACAG	TGTAATTA
chr1	119584867	G	C	119584862	119585026	119584887	119584972	-	AGGTTCAAGTCAGATTTCAGATTTCTTCCCCTCCTCTCTTTTCACCTCTCACAGGCAAAGACTACCAAGCAGAAGCACGATGGCACGGTGGGCCTGCTCACATACCCAGTACTCCAGGCAGCCGACATTCTGTTGTACAAGTAAGAAGAGAGTTCAGCCGAGTCT	TAGCGTCTGTCCGTCTGCAGAGGTTCAAGTCAGATTTCAGATTTCTTCCCCTCCTCTCTTTTCACCTCTCACAGGCAAAGACTACCAAGCAGAAGCACGATGGCACGGTGGGCCTGCTCACATACCCAGTACTCCAGGCAGCCGACATTCTGTTGTACAAGTAAGAAGAGAGTTCAGCCGAGTCTCAATTGACTACTAGTTGTAATTCTCTAGACAACTACTACTACAG	TGTAATTC
chr1	119584867	G	C	119584862	119585026	119584887	119584972	-	AGGTTCAAGTCAGATTTCAGATTTCTTCCCCTCCTCTCTTTTCACCTCTCACAGGCAAAGACTACCAAGCAGAAGCACGATGGCACGGTGGGCCTGCTCACATACCCAGTACTCCAGGCAGCCGACATTCTGTTGTACAAGTAAGAAGAGAGTTCAGCCGAGTCT	TAGCGTCTGTCCGTCTGCAGAGGTTCAAGTCAGATTTCAGATTTCTTCCCCTCCTCTCTTTTCACCTCTCACAGGCAAAGACTACCAAGCAGAAGCACGATGGCACGGTGGGCCTGCTCACATACCCAGTACTCCAGGCAGCCGACATTCTGTTGTACAAGTAAGAAGAGAGTTCAGCCGAGTCTCAATTGACTACTAGTGTCCGTATTCTAGACAACTACTACTACAG	GTCCGTAT
chr1	119584882	C	T	119584862	119585026	119584887	119584972	-	AGGTTCAAGTCAGATTTCAGATTTCTTCCCCTCCTCTCTTTTCACCTCTCACAGGCAAAGACTACCAAGCAGAAGCACGATGGCACGGTGGGCCTGCTCACATACCCAGTACTCCAGGCAGCCGACATTCTGTTGTACAAGTAAAAAGAGAGTTCAGCCCAGTCT	TAGCGTCTGTCCGTCTGCAGAGGTTCAAGTCAGATTTCAGATTTCTTCCCCTCCTCTCTTTTCACCTCTCACAGGCAAAGACTACCAAGCAGAAGCACGATGGCACGGTGGGCCTGCTCACATACCCAGTACTCCAGGCAGCCGACATTCTGTTGTACAAGTAAAAAGAGAGTTCAGCCCAGTCTCAATTGACTACTAGTTGTAATTGTCTAGACAACTACTACTACAG	TGTAATTG
chr1	119584882	C	T	119584862	119585026	119584887	119584972	-	AGGTTCAAGTCAGATTTCAGATTTCTTCCCCTCCTCTCTTTTCACCTCTCACAGGCAAAGACTACCAAGCAGAAGCACGATGGCACGGTGGGCCTGCTCACATACCCAGTACTCCAGGCAGCCGACATTCTGTTGTACAAGTAAAAAGAGAGTTCAGCCCAGTCT	TAGCGTCTGTCCGTCTGCAGAGGTTCAAGTCAGATTTCAGATTTCTTCCCCTCCTCTCTTTTCACCTCTCACAGGCAAAGACTACCAAGCAGAAGCACGATGGCACGGTGGGCCTGCTCACATACCCAGTACTCCAGGCAGCCGACATTCTGTTGTACAAGTAAAAAGAGAGTTCAGCCCAGTCTCAATTGACTACTAGTTAGCGACCTCTAGACAACTACTACTACAG	TAGCGACC
chr1	119584882	C	T	119584862	119585026	119584887	119584972	-	AGGTTCAAGTCAGATTTCAGATTTCTTCCCCTCCTCTCTTTTCACCTCTCACAGGCAAAGACTACCAAGCAGAAGCACGATGGCACGGTGGGCCTGCTCACATACCCAGTACTCCAGGCAGCCGACATTCTGTTGTACAAGTAAAAAGAGAGTTCAGCCCAGTCT	TAGCGTCTGTCCGTCTGCAGAGGTTCAAGTCAGATTTCAGATTTCTTCCCCTCCTCTCTTTTCACCTCTCACAGGCAAAGACTACCAAGCAGAAGCACGATGGCACGGTGGGCCTGCTCACATACCCAGTACTCCAGGCAGCCGACATTCTGTTGTACAAGTAAAAAGAGAGTTCAGCCCAGTCTCAATTGACTACTAGTACTCCCTGTCTAGACAACTACTACTACAG	ACTCCCTG
chr1	119584893	A	C	119584862	119585026	119584887	119584972	-	AGGTTCAAGTCAGATTTCAGATTTCTTCCCCTCCTCTCTTTTCACCTCTCACAGGCAAAGACTACCAAGCAGAAGCACGATGGCACGGTGGGCCTGCTCACATACCCAGTACTCCAGGCAGCCGACATTCTGTGGTACAAGTAAGAAGAGAGTTCAGCCCAGTCT	TAGCGTCTGTCCGTCTGCAGAGGTTCAAGTCAGATTTCAGATTTCTTCCCCTCCTCTCTTTTCACCTCTCACAGGCAAAGACTACCAAGCAGAAGCACGATGGCACGGTGGGCCTGCTCACATACCCAGTACTCCAGGCAGCCGACATTCTGTGGTACAAGTAAGAAGAGAGTTCAGCCCAGTCTCAATTGACTACTAGTACTCCCTATCTAGACAACTACTACTACAG	ACTCCCTA
chr1	119584893	A	C	119584862	119585026	119584887	119584972	-	AGGTTCAAGTCAGATTTCAGATTTCTTCCCCTCCTCTCTTTTCACCTCTCACAGGCAAAGACTACCAAGCAGAAGCACGATGGCACGGTGGGCCTGCTCACATACCCAGTACTCCAGGCAGCCGACATTCTGTGGTACAAGTAAGAAGAGAGTTCAGCCCAGTCT	TAGCGTCTGTCCGTCTGCAGAGGTTCAAGTCAGATTTCAGATTTCTTCCCCTCCTCTCTTTTCACCTCTCACAGGCAAAGACTACCAAGCAGAAGCACGATGGCACGGTGGGCCTGCTCACATACCCAGTACTCCAGGCAGCCGACATTCTGTGGTACAAGTAAGAAGAGAGTTCAGCCCAGTCTCAATTGACTACTAGTGTCCGTAATCTAGACAACTACTACTACAG	GTCCGTAA
chr1	119584893	A	C	119584862	119585026	119584887	119584972	-	AGGTTCAAGTCAGATTTCAGATTTCTTCCCCTCCTCTCTTTTCACCTCTCACAGGCAAAGACTACCAAGCAGAAGCACGATGGCACGGTGGGCCTGCTCACATACCCAGTACTCCAGGCAGCCGACATTCTGTGGTACAAGTAAGAAGAGAGTTCAGCCCAGTCT	TAGCGTCTGTCCGTCTGCAGAGGTTCAAGTCAGATTTCAGATTTCTTCCCCTCCTCTCTTTTCACCTCTCACAGGCAAAGACTACCAAGCAGAAGCACGATGGCACGGTGGGCCTGCTCACATACCCAGTACTCCAGGCAGCCGACATTCTGTGGTACAAGTAAGAAGAGAGTTCAGCCCAGTCTCAATTGACTACTAGTTGAGCGGTTCTAGACAACTACTACTACAG	TGAGCGGT
chr1	119584902	T	A	119584862	119585026	119584887	119584972	-	AGGTTCAAGTCAGATTTCAGATTTCTTCCCCTCCTCTCTTTTCACCTCTCACAGGCAAAGACTACCAAGCAGAAGCACGATGGCACGGTGGGCCTGCTCACATACCCAGTACTCCAGGCAGCCGTCATTCTGTTGTACAAGTAAGAAGAGAGTTCAGCCCAGTCT	TAGCGTCTGTCCGTCTGCAGAGGTTCAAGTCAGATTTCAGATTTCTTCCCCTCCTCTCTTTTCACCTCTCACAGGCAAAGACTACCAAGCAGAAGCACGATGGCACGGTGGGCCTGCTCACATACCCAGTACTCCAGGCAGCCGTCATTCTGTTGTACAAGTAAGAAGAGAGTTCAGCCCAGTCTCAATTGACTACTAGTGTCCGTACTCTAGACAACTACTACTACAG	GTCCGTAC
chr1	119584902	T	A	119584862	119585026	119584887	119584972	-	AGGTTCAAGTCAGATTTCAGATTTCTTCCCCTCCTCTCTTTTCACCTCTCACAGGCAAAGACTACCAAGCAGAAGCACGATGGCACGGTGGGCCTGCTCACATACCCAGTACTCCAGGCAGCCGTCATTCTGTTGTACAAGTAAGAAGAGAGTTCAGCCCAGTCT	TAGCGTCTGTCCGTCTGCAGAGGTTCAAGTCAGATTTCAGATTTCTTCCCCTCCTCTCTTTTCACCTCTCACAGGCAAAGACTACCAAGCAGAAGCACGATGGCACGGTGGGCCTGCTCACATACCCAGTACTCCAGGCAGCCGTCATTCTGTTGTACAAGTAAGAAGAGAGTTCAGCCCAGTCTCAATTGACTACTAGTTGTAATTTTCTAGACAACTACTACTACAG	TGTAATTT
chr1	119584902	T	A	119584862	119585026	119584887	119584972	-	AGGTTCAAGTCAGATTTCAGATTTCTTCCCCTCCTCTCTTTTCACCTCTCACAGGCAAAGACTACCAAGCAGAAGCACGATGGCACGGTGGGCCTGCTCACATACCCAGTACTCCAGGCAGCCGTCATTCTGTTGTACAAGTAAGAAGAGAGTTCAGCCCAGTCT	TAGCGTCTGTCCGTCTGCAGAGGTTCAAGTCAGATTTCAGATTTCTTCCCCTCCTCTCTTTTCACCTCTCACAGGCAAAGACTACCAAGCAGAAGCACGATGGCACGGTGGGCCTGCTCACATACCCAGTACTCCAGGCAGCCGTCATTCTGTTGTACAAGTAAGAAGAGAGTTCAGCCCAGTCTCAATTGACTACTAGTGTCCGTAGTCTAGACAACTACTACTACAG	GTCCGTAG
chr1	119584903	C	T	119584862	119585026	119584887	119584972	-	AGGTTCAAGTCAGATTTCAGATTTCTTCCCCTCCTCTCTTTTCACCTCTCACAGGCAAAGACTACCAAGCAGAAGCACGATGGCACGGTGGGCCTGCTCACATACCCAGTACTCCAGGCAGCCAACATTCTGTTGTACAAGTAAGAAGAGAGTTCAGCCCAGTCT	TAGCGTCTGTCCGTCTGCAGAGGTTCAAGTCAGATTTCAGATTTCTTCCCCTCCTCTCTTTTCACCTCTCACAGGCAAAGACTACCAAGCAGAAGCACGATGGCACGGTGGGCCTGCTCACATACCCAGTACTCCAGGCAGCCAACATTCTGTTGTACAAGTAAGAAGAGAGTTCAGCCCAGTCTCAATTGACTACTAGTGTTAATGTTCTAGACAACTACTACTACAG	GTTAATGT
chr1	119584903	C	T	119584862	119585026	119584887	119584972	-	AGGTTCAAGTCAGATTTCAGATTTCTTCCCCTCCTCTCTTTTCACCTCTCACAGGCAAAGACTACCAAGCAGAAGCACGATGGCACGGTGGGCCTGCTCACATACCCAGTACTCCAGGCAGCCAACATTCTGTTGTACAAGTAAGAAGAGAGTTCAGCCCAGTCT	TAGCGTCTGTCCGTCTGCAGAGGTTCAAGTCAGATTTCAGATTTCTTCCCCTCCTCTCTTTTCACCTCTCACAGGCAAAGACTACCAAGCAGAAGCACGATGGCACGGTGGGCCTGCTCACATACCCAGTACTCCAGGCAGCCAACATTCTGTTGTACAAGTAAGAAGAGAGTTCAGCCCAGTCTCAATTGACTACTAGTGCCTATATTCTAGACAACTACTACTACAG	GCCTATAT
chr1	119584903	C	T	119584862	119585026	119584887	119584972	-	AGGTTCAAGTCAGATTTCAGATTTCTTCCCCTCCTCTCTTTTCACCTCTCACAGGCAAAGACTACCAAGCAGAAGCACGATGGCACGGTGGGCCTGCTCACATACCCAGTACTCCAGGCAGCCAACATTCTGTTGTACAAGTAAGAAGAGAGTTCAGCCCAGTCT	TAGCGTCTGTCCGTCTGCAGAGGTTCAAGTCAGATTTCAGATTTCTTCCCCTCCTCTCTTTTCACCTCTCACAGGCAAAGACTACCAAGCAGAAGCACGATGGCACGGTGGGCCTGCTCACATACCCAGTACTCCAGGCAGCCAACATTCTGTTGTACAAGTAAGAAGAGAGTTCAGCCCAGTCTCAATTGACTACTAGTAGACCCGGTCTAGACAACTACTACTACAG	AGACCCGG
chr1	119584904	G	T	119584862	119585026	119584887	119584972	-	AGGTTCAAGTCAGATTTCAGATTTCTTCCCCTCCTCTCTTTTCACCTCTCACAGGCAAAGACTACCAAGCAGAAGCACGATGGCACGGTGGGCCTGCTCACATACCCAGTACTCCAGGCAGCAGACATTCTGTTGTACAAGTAAGAAGAGAGTTCAGCCCAGTCT	TAGCGTCTGTCCGTCTGCAGAGGTTCAAGTCAGATTTCAGATTTCTTCCCCTCCTCTCTTTTCACCTCTCACAGGCAAAGACTACCAAGCAGAAGCACGATGGCACGGTGGGCCTGCTCACATACCCAGTACTCCAGGCAGCAGACATTCTGTTGTACAAGTAAGAAGAGAGTTCAGCCCAGTCTCAATTGACTACTAGTTGGATGGATCTAGACAACTACTACTACAG	TGGATGGA
chr1	119584904	G	T	119584862	119585026	119584887	119584972	-	AGGTTCAAGTCAGATTTCAGATTTCTTCCCCTCCTCTCTTTTCACCTCTCACAGGCAAAGACTACCAAGCAGAAGCACGATGGCACGGTGGGCCTGCTCACATACCCAGTACTCCAGGCAGCAGACATTCTGTTGTACAAGTAAGAAGAGAGTTCAGCCCAGTCT	TAGCGTCTGTCCGTCTGCAGAGGTTCAAGTCAGATTTCAGATTTCTTCCCCTCCTCTCTTTTCACCTCTCACAGGCAAAGACTACCAAGCAGAAGCACGATGGCACGGTGGGCCTGCTCACATACCCAGTACTCCAGGCAGCAGACATTCTGTTGTACAAGTAAGAAGAGAGTTCAGCCCAGTCTCAATTGACTACTAGTAGACCCGCTCTAGACAACTACTACTACAG	AGACCCGC
chr1	119584904	G	T	119584862	119585026	119584887	119584972	-	AGGTTCAAGTCAGATTTCAGATTTCTTCCCCTCCTCTCTTTTCACCTCTCACAGGCAAAGACTACCAAGCAGAAGCACGATGGCACGGTGGGCCTGCTCACATACCCAGTACTCCAGGCAGCAGACATTCTGTTGTACAAGTAAGAAGAGAGTTCAGCCCAGTCT	TAGCGTCTGTCCGTCTGCAGAGGTTCAAGTCAGATTTCAGATTTCTTCCCCTCCTCTCTTTTCACCTCTCACAGGCAAAGACTACCAAGCAGAAGCACGATGGCACGGTGGGCCTGCTCACATACCCAGTACTCCAGGCAGCAGACATTCTGTTGTACAAGTAAGAAGAGAGTTCAGCCCAGTCTCAATTGACTACTAGTCCGTTGCCTCTAGACAACTACTACTACAG	CCGTTGCC
chr1	119584909	C	T	119584862	119585026	119584887	119584972	-	AGGTTCAAGTCAGATTTCAGATTTCTTCCCCTCCTCTCTTTTCACCTCTCACAGGCAAAGACTACCAAGCAGAAGCACGATGGCACGGTGGGCCTGCTCACATACCCAGTACTCCAGACAGCCGACATTCTGTTGTACAAGTAAGAAGAGAGTTCAGCCCAGTCT	TAGCGTCTGTCCGTCTGCAGAGGTTCAAGTCAGATTTCAGATTTCTTCCCCTCCTCTCTTTTCACCTCTCACAGGCAAAGACTACCAAGCAGAAGCACGATGGCACGGTGGGCCTGCTCACATACCCAGTACTCCAGACAGCCGACATTCTGTTGTACAAGTAAGAAGAGAGTTCAGCCCAGTCTCAATTGACTACTAGTGGGTGATTTCTAGACAACTACTACTACAG	GGGTGATT
chr1	119584909	C	T	119584862	119585026	119584887	119584972	-	AGGTTCAAGTCAGATTTCAGATTTCTTCCCCTCCTCTCTTTTCACCTCTCACAGGCAAAGACTACCAAGCAGAAGCACGATGGCACGGTGGGCCTGCTCACATACCCAGTACTCCAGACAGCCGACATTCTGTTGTACAAGTAAGAAGAGAGTTCAGCCCAGTCT	TAGCGTCTGTCCGTCTGCAGAGGTTCAAGTCAGATTTCAGATTTCTTCCCCTCCTCTCTTTTCACCTCTCACAGGCAAAGACTACCAAGCAGAAGCACGATGGCACGGTGGGCCTGCTCACATACCCAGTACTCCAGACAGCCGACATTCTGTTGTACAAGTAAGAAGAGAGTTCAGCCCAGTCTCAATTGACTACTAGTGTTAATGCTCTAGACAACTACTACTACAG	GTTAATGC
chr1	119584909	C	T	119584862	119585026	119584887	119584972	-	AGGTTCAAGTCAGATTTCAGATTTCTTCCCCTCCTCTCTTTTCACCTCTCACAGGCAAAGACTACCAAGCAGAAGCACGATGGCACGGTGGGCCTGCTCACATACCCAGTACTCCAGACAGCCGACATTCTGTTGTACAAGTAAGAAGAGAGTTCAGCCCAGTCT	TAGCGTCTGTCCGTCTGCAGAGGTTCAAGTCAGATTTCAGATTTCTTCCCCTCCTCTCTTTTCACCTCTCACAGGCAAAGACTACCAAGCAGAAGCACGATGGCACGGTGGGCCTGCTCACATACCCAGTACTCCAGACAGCCGACATTCTGTTGTACAAGTAAGAAGAGAGTTCAGCCCAGTCTCAATTGACTACTAGTGCCTATAATCTAGACAACTACTACTACAG	GCCTATAA
chr1	119584911	T	A	119584862	119585026	119584887	119584972	-	AGGTTCAAGTCAGATTTCAGATTTCTTCCCCTCCTCTCTTTTCACCTCTCACAGGCAAAGACTACCAAGCAGAAGCACGATGGCACGGTGGGCCTGCTCACATACCCAGTACTCCTGGCAGCCGACATTCTGTTGTACAAGTAAGAAGAGAGTTCAGCCCAGTCT	TAGCGTCTGTCCGTCTGCAGAGGTTCAAGTCAGATTTCAGATTTCTTCCCCTCCTCTCTTTTCACCTCTCACAGGCAAAGACTACCAAGCAGAAGCACGATGGCACGGTGGGCCTGCTCACATACCCAGTACTCCTGGCAGCCGACATTCTGTTGTACAAGTAAGAAGAGAGTTCAGCCCAGTCTCAATTGACTACTAGTGTTAATGATCTAGACAACTACTACTACAG	GTTAATGA
chr1	119584911	T	A	119584862	119585026	119584887	119584972	-	AGGTTCAAGTCAGATTTCAGATTTCTTCCCCTCCTCTCTTTTCACCTCTCACAGGCAAAGACTACCAAGCAGAAGCACGATGGCACGGTGGGCCTGCTCACATACCCAGTACTCCTGGCAGCCGACATTCTGTTGTACAAGTAAGAAGAGAGTTCAGCCCAGTCT	TAGCGTCTGTCCGTCTGCAGAGGTTCAAGTCAGATTTCAGATTTCTTCCCCTCCTCTCTTTTCACCTCTCACAGGCAAAGACTACCAAGCAGAAGCACGATGGCACGGTGGGCCTGCTCACATACCCAGTACTCCTGGCAGCCGACATTCTGTTGTACAAGTAAGAAGAGAGTTCAGCCCAGTCTCAATTGACTACTAGTGCCTATAGTCTAGACAACTACTACTACAG	GCCTATAG
chr1	119584911	T	A	119584862	119585026	119584887	119584972	-	AGGTTCAAGTCAGATTTCAGATTTCTTCCCCTCCTCTCTTTTCACCTCTCACAGGCAAAGACTACCAAGCAGAAGCACGATGGCACGGTGGGCCTGCTCACATACCCAGTACTCCTGGCAGCCGACATTCTGTTGTACAAGTAAGAAGAGAGTTCAGCCCAGTCT	TAGCGTCTGTCCGTCTGCAGAGGTTCAAGTCAGATTTCAGATTTCTTCCCCTCCTCTCTTTTCACCTCTCACAGGCAAAGACTACCAAGCAGAAGCACGATGGCACGGTGGGCCTGCTCACATACCCAGTACTCCTGGCAGCCGACATTCTGTTGTACAAGTAAGAAGAGAGTTCAGCCCAGTCTCAATTGACTACTAGTTCGAGACGTCTAGACAACTACTACTACAG	TCGAGACG
chr1	119584915	G	A	119584862	119585026	119584887	119584972	-	AGGTTCAAGTCAGATTTCAGATTTCTTCCCCTCCTCTCTTTTCACCTCTCACAGGCAAAGACTACCAAGCAGAAGCACGATGGCACGGTGGGCCTGCTCACATACCCAGTATTCCAGGCAGCCGACATTCTGTTGTACAAGTAAGAAGAGAGTTCAGCCCAGTCT	TAGCGTCTGTCCGTCTGCAGAGGTTCAAGTCAGATTTCAGATTTCTTCCCCTCCTCTCTTTTCACCTCTCACAGGCAAAGACTACCAAGCAGAAGCACGATGGCACGGTGGGCCTGCTCACATACCCAGTATTCCAGGCAGCCGACATTCTGTTGTACAAGTAAGAAGAGAGTTCAGCCCAGTCTCAATTGACTACTAGTGTGATTACTCTAGACAACTACTACTACAG	GTGATTAC
chr1	119584915	G	A	119584862	119585026	119584887	119584972	-	AGGTTCAAGTCAGATTTCAGATTTCTTCCCCTCCTCTCTTTTCACCTCTCACAGGCAAAGACTACCAAGCAGAAGCACGATGGCACGGTGGGCCTGCTCACATACCCAGTATTCCAGGCAGCCGACATTCTGTTGTACAAGTAAGAAGAGAGTTCAGCCCAGTCT	TAGCGTCTGTCCGTCTGCAGAGGTTCAAGTCAGATTTCAGATTTCTTCCCCTCCTCTCTTTTCACCTCTCACAGGCAAAGACTACCAAGCAGAAGCACGATGGCACGGTGGGCCTGCTCACATACCCAGTATTCCAGGCAGCCGACATTCTGTTGTACAAGTAAGAAGAGAGTTCAGCCCAGTCTCAATTGACTACTAGTGGGTGATCTCTAGACAACTACTACTACAG	GGGTGATC
chr1	119584915	G	A	119584862	119585026	119584887	119584972	-	AGGTTCAAGTCAGATTTCAGATTTCTTCCCCTCCTCTCTTTTCACCTCTCACAGGCAAAGACTACCAAGCAGAAGCACGATGGCACGGTGGGCCTGCTCACATACCCAGTATTCCAGGCAGCCGACATTCTGTTGTACAAGTAAGAAGAGAGTTCAGCCCAGTCT	TAGCGTCTGTCCGTCTGCAGAGGTTCAAGTCAGATTTCAGATTTCTTCCCCTCCTCTCTTTTCACCTCTCACAGGCAAAGACTACCAAGCAGAAGCACGATGGCACGGTGGGCCTGCTCACATACCCAGTATTCCAGGCAGCCGACATTCTGTTGTACAAGTAAGAAGAGAGTTCAGCCCAGTCTCAATTGACTACTAGTCCGTTGCTTCTAGACAACTACTACTACAG	CCGTTGCT
chr1	119584919	T	C	119584862	119585026	119584887	119584972	-	AGGTTCAAGTCAGATTTCAGATTTCTTCCCCTCCTCTCTTTTCACCTCTCACAGGCAAAGACTACCAAGCAGAAGCACGATGGCACGGTGGGCCTGCTCACATACCCGGTACTCCAGGCAGCCGACATTCTGTTGTACAAGTAAGAAGAGAGTTCAGCCCAGTCT	TAGCGTCTGTCCGTCTGCAGAGGTTCAAGTCAGATTTCAGATTTCTTCCCCTCCTCTCTTTTCACCTCTCACAGGCAAAGACTACCAAGCAGAAGCACGATGGCACGGTGGGCCTGCTCACATACCCGGTACTCCAGGCAGCCGACATTCTGTTGTACAAGTAAGAAGAGAGTTCAGCCCAGTCTCAATTGACTACTAGTGTGATTAATCTAGACAACTACTACTACAG	GTGATTAA
chr1	119584919	T	C	119584862	119585026	119584887	119584972	-	AGGTTCAAGTCAGATTTCAGATTTCTTCCCCTCCTCTCTTTTCACCTCTCACAGGCAAAGACTACCAAGCAGAAGCACGATGGCACGGTGGGCCTGCTCACATACCCGGTACTCCAGGCAGCCGACATTCTGTTGTACAAGTAAGAAGAGAGTTCAGCCCAGTCT	TAGCGTCTGTCCGTCTGCAGAGGTTCAAGTCAGATTTCAGATTTCTTCCCCTCCTCTCTTTTCACCTCTCACAGGCAAAGACTACCAAGCAGAAGCACGATGGCACGGTGGGCCTGCTCACATACCCGGTACTCCAGGCAGCCGACATTCTGTTGTACAAGTAAGAAGAGAGTTCAGCCCAGTCTCAATTGACTACTAGTGTTGCATTTCTAGACAACTACTACTACAG	GTTGCATT
chr1	119584919	T	C	119584862	119585026	119584887	119584972	-	AGGTTCAAGTCAGATTTCAGATTTCTTCCCCTCCTCTCTTTTCACCTCTCACAGGCAAAGACTACCAAGCAGAAGCACGATGGCACGGTGGGCCTGCTCACATACCCGGTACTCCAGGCAGCCGACATTCTGTTGTACAAGTAAGAAGAGAGTTCAGCCCAGTCT	TAGCGTCTGTCCGTCTGCAGAGGTTCAAGTCAGATTTCAGATTTCTTCCCCTCCTCTCTTTTCACCTCTCACAGGCAAAGACTACCAAGCAGAAGCACGATGGCACGGTGGGCCTGCTCACATACCCGGTACTCCAGGCAGCCGACATTCTGTTGTACAAGTAAGAAGAGAGTTCAGCCCAGTCTCAATTGACTACTAGTAGAATCATTCTAGACAACTACTACTACAG	AGAATCAT
chr1	119584933	G	A	119584862	119585026	119584887	119584972	-	AGGTTCAAGTCAGATTTCAGATTTCTTCCCCTCCTCTCTTTTCACCTCTCACAGGCAAAGACTACCAAGCAGAAGCACGATGGCACGGTGGGCTTGCTCACATACCCAGTACTCCAGGCAGCCGACATTCTGTTGTACAAGTAAGAAGAGAGTTCAGCCCAGTCT	TAGCGTCTGTCCGTCTGCAGAGGTTCAAGTCAGATTTCAGATTTCTTCCCCTCCTCTCTTTTCACCTCTCACAGGCAAAGACTACCAAGCAGAAGCACGATGGCACGGTGGGCTTGCTCACATACCCAGTACTCCAGGCAGCCGACATTCTGTTGTACAAGTAAGAAGAGAGTTCAGCCCAGTCTCAATTGACTACTAGTGTTGCATATCTAGACAACTACTACTACAG	GTTGCATA
chr1	119584933	G	A	119584862	119585026	119584887	119584972	-	AGGTTCAAGTCAGATTTCAGATTTCTTCCCCTCCTCTCTTTTCACCTCTCACAGGCAAAGACTACCAAGCAGAAGCACGATGGCACGGTGGGCTTGCTCACATACCCAGTACTCCAGGCAGCCGACATTCTGTTGTACAAGTAAGAAGAGAGTTCAGCCCAGTCT	TAGCGTCTGTCCGTCTGCAGAGGTTCAAGTCAGATTTCAGATTTCTTCCCCTCCTCTCTTTTCACCTCTCACAGGCAAAGACTACCAAGCAGAAGCACGATGGCACGGTGGGCTTGCTCACATACCCAGTACTCCAGGCAGCCGACATTCTGTTGTACAAGTAAGAAGAGAGTTCAGCCCAGTCTCAATTGACTACTAGTAATTAGCCTCTAGACAACTACTACTACAG	AATTAGCC
chr1	119584933	G	A	119584862	119585026	119584887	119584972	-	AGGTTCAAGTCAGATTTCAGATTTCTTCCCCTCCTCTCTTTTCACCTCTCACAGGCAAAGACTACCAAGCAGAAGCACGATGGCACGGTGGGCTTGCTCACATACCCAGTACTCCAGGCAGCCGACATTCTGTTGTACAAGTAAGAAGAGAGTTCAGCCCAGTCT	TAGCGTCTGTCCGTCTGCAGAGGTTCAAGTCAGATTTCAGATTTCTTCCCCTCCTCTCTTTTCACCTCTCACAGGCAAAGACTACCAAGCAGAAGCACGATGGCACGGTGGGCTTGCTCACATACCCAGTACTCCAGGCAGCCGACATTCTGTTGTACAAGTAAGAAGAGAGTTCAGCCCAGTCTCAATTGACTACTAGTGTTGCATGTCTAGACAACTACTACTACAG	GTTGCATG
chr1	119584935	C	T	119584862	119585026	119584887	119584972	-	AGGTTCAAGTCAGATTTCAGATTTCTTCCCCTCCTCTCTTTTCACCTCTCACAGGCAAAGACTACCAAGCAGAAGCACGATGGCACGGTGGACCTGCTCACATACCCAGTACTCCAGGCAGCCGACATTCTGTTGTACAAGTAAGAAGAGAGTTCAGCCCAGTCT	TAGCGTCTGTCCGTCTGCAGAGGTTCAAGTCAGATTTCAGATTTCTTCCCCTCCTCTCTTTTCACCTCTCACAGGCAAAGACTACCAAGCAGAAGCACGATGGCACGGTGGACCTGCTCACATACCCAGTACTCCAGGCAGCCGACATTCTGTTGTACAAGTAAGAAGAGAGTTCAGCCCAGTCTCAATTGACTACTAGTAATTAGCATCTAGACAACTACTACTACAG	AATTAGCA
chr1	119584935	C	T	119584862	119585026	119584887	119584972	-	AGGTTCAAGTCAGATTTCAGATTTCTTCCCCTCCTCTCTTTTCACCTCTCACAGGCAAAGACTACCAAGCAGAAGCACGATGGCACGGTGGACCTGCTCACATACCCAGTACTCCAGGCAGCCGACATTCTGTTGTACAAGTAAGAAGAGAGTTCAGCCCAGTCT	TAGCGTCTGTCCGTCTGCAGAGGTTCAAGTCAGATTTCAGATTTCTTCCCCTCCTCTCTTTTCACCTCTCACAGGCAAAGACTACCAAGCAGAAGCACGATGGCACGGTGGACCTGCTCACATACCCAGTACTCCAGGCAGCCGACATTCTGTTGTACAAGTAAGAAGAGAGTTCAGCCCAGTCTCAATTGACTACTAGTAGAATCAGTCTAGACAACTACTACTACAG	AGAATCAG
chr1	119584935	C	T	119584862	119585026	119584887	119584972	-	AGGTTCAAGTCAGATTTCAGATTTCTTCCCCTCCTCTCTTTTCACCTCTCACAGGCAAAGACTACCAAGCAGAAGCACGATGGCACGGTGGACCTGCTCACATACCCAGTACTCCAGGCAGCCGACATTCTGTTGTACAAGTAAGAAGAGAGTTCAGCCCAGTCT	TAGCGTCTGTCCGTCTGCAGAGGTTCAAGTCAGATTTCAGATTTCTTCCCCTCCTCTCTTTTCACCTCTCACAGGCAAAGACTACCAAGCAGAAGCACGATGGCACGGTGGACCTGCTCACATACCCAGTACTCCAGGCAGCCGACATTCTGTTGTACAAGTAAGAAGAGAGTTCAGCCCAGTCTCAATTGACTACTAGTCGGTAAGGTCTAGACAACTACTACTACAG	CGGTAAGG
chr1	119584937	C	T	119584862	119585026	119584887	119584972	-	AGGTTCAAGTCAGATTTCAGATTTCTTCCCCTCCTCTCTTTTCACCTCTCACAGGCAAAGACTACCAAGCAGAAGCACGATGGCACGGTAGGCCTGCTCACATACCCAGTACTCCAGGCAGCCGACATTCTGTTGTACAAGTAAGAAGAGAGTTCAGCCCAGTCT	TAGCGTCTGTCCGTCTGCAGAGGTTCAAGTCAGATTTCAGATTTCTTCCCCTCCTCTCTTTTCACCTCTCACAGGCAAAGACTACCAAGCAGAAGCACGATGGCACGGTAGGCCTGCTCACATACCCAGTACTCCAGGCAGCCGACATTCTGTTGTACAAGTAAGAAGAGAGTTCAGCCCAGTCTCAATTGACTACTAGTCGGTAAGATCTAGACAACTACTACTACAG	CGGTAAGA
chr1	119584937	C	T	119584862	119585026	119584887	119584972	-	AGGTTCAAGTCAGATTTCAGATTTCTTCCCCTCCTCTCTTTTCACCTCTCACAGGCAAAGACTACCAAGCAGAAGCACGATGGCACGGTAGGCCTGCTCACATACCCAGTACTCCAGGCAGCCGACATTCTGTTGTACAAGTAAGAAGAGAGTTCAGCCCAGTCT	TAGCGTCTGTCCGTCTGCAGAGGTTCAAGTCAGATTTCAGATTTCTTCCCCTCCTCTCTTTTCACCTCTCACAGGCAAAGACTACCAAGCAGAAGCACGATGGCACGGTAGGCCTGCTCACATACCCAGTACTCCAGGCAGCCGACATTCTGTTGTACAAGTAAGAAGAGAGTTCAGCCCAGTCTCAATTGACTACTAGTAGAATCAATCTAGACAACTACTACTACAG	AGAATCAA
chr1	119584937	C	T	119584862	119585026	119584887	119584972	-	AGGTTCAAGTCAGATTTCAGATTTCTTCCCCTCCTCTCTTTTCACCTCTCACAGGCAAAGACTACCAAGCAGAAGCACGATGGCACGGTAGGCCTGCTCACATACCCAGTACTCCAGGCAGCCGACATTCTGTTGTACAAGTAAGAAGAGAGTTCAGCCCAGTCT	TAGCGTCTGTCCGTCTGCAGAGGTTCAAGTCAGATTTCAGATTTCTTCCCCTCCTCTCTTTTCACCTCTCACAGGCAAAGACTACCAAGCAGAAGCACGATGGCACGGTAGGCCTGCTCACATACCCAGTACTCCAGGCAGCCGACATTCTGTTGTACAAGTAAGAAGAGAGTTCAGCCCAGTCTCAATTGACTACTAGTCGTTGGTTTCTAGACAACTACTACTACAG	CGTTGGTT
chr1	119584940	C	T	119584862	119585026	119584887	119584972	-	AGGTTCAAGTCAGATTTCAGATTTCTTCCCCTCCTCTCTTTTCACCTCTCACAGGCAAAGACTACCAAGCAGAAGCACGATGGCACAGTGGGCCTGCTCACATACCCAGTACTCCAGGCAGCCGACATTCTGTTGTACAAGTAAGAAGAGAGTTCAGCCCAGTCT	TAGCGTCTGTCCGTCTGCAGAGGTTCAAGTCAGATTTCAGATTTCTTCCCCTCCTCTCTTTTCACCTCTCACAGGCAAAGACTACCAAGCAGAAGCACGATGGCACAGTGGGCCTGCTCACATACCCAGTACTCCAGGCAGCCGACATTCTGTTGTACAAGTAAGAAGAGAGTTCAGCCCAGTCTCAATTGACTACTAGTAGGTCCAATCTAGACAACTACTACTACAG	AGGTCCAA
chr1	119584940	C	T	119584862	119585026	119584887	119584972	-	AGGTTCAAGTCAGATTTCAGATTTCTTCCCCTCCTCTCTTTTCACCTCTCACAGGCAAAGACTACCAAGCAGAAGCACGATGGCACAGTGGGCCTGCTCACATACCCAGTACTCCAGGCAGCCGACATTCTGTTGTACAAGTAAGAAGAGAGTTCAGCCCAGTCT	TAGCGTCTGTCCGTCTGCAGAGGTTCAAGTCAGATTTCAGATTTCTTCCCCTCCTCTCTTTTCACCTCTCACAGGCAAAGACTACCAAGCAGAAGCACGATGGCACAGTGGGCCTGCTCACATACCCAGTACTCCAGGCAGCCGACATTCTGTTGTACAAGTAAGAAGAGAGTTCAGCCCAGTCTCAATTGACTACTAGTCGTTGCGATCTAGACAACTACTACTACAG	CGTTGCGA
chr1	119584940	C	T	119584862	119585026	119584887	119584972	-	AGGTTCAAGTCAGATTTCAGATTTCTTCCCCTCCTCTCTTTTCACCTCTCACAGGCAAAGACTACCAAGCAGAAGCACGATGGCACAGTGGGCCTGCTCACATACCCAGTACTCCAGGCAGCCGACATTCTGTTGTACAAGTAAGAAGAGAGTTCAGCCCAGTCT	TAGCGTCTGTCCGTCTGCAGAGGTTCAAGTCAGATTTCAGATTTCTTCCCCTCCTCTCTTTTCACCTCTCACAGGCAAAGACTACCAAGCAGAAGCACGATGGCACAGTGGGCCTGCTCACATACCCAGTACTCCAGGCAGCCGACATTCTGTTGTACAAGTAAGAAGAGAGTTCAGCCCAGTCTCAATTGACTACTAGTACGTTGGATCTAGACAACTACTACTACAG	ACGTTGGA
chr1	119584941	G	A	119584862	119585026	119584887	119584972	-	AGGTTCAAGTCAGATTTCAGATTTCTTCCCCTCCTCTCTTTTCACCTCTCACAGGCAAAGACTACCAAGCAGAAGCACGATGGCATGGTGGGCCTGCTCACATACCCAGTACTCCAGGCAGCCGACATTCTGTTGTACAAGTAAGAAGAGAGTTCAGCCCAGTCT	TAGCGTCTGTCCGTCTGCAGAGGTTCAAGTCAGATTTCAGATTTCTTCCCCTCCTCTCTTTTCACCTCTCACAGGCAAAGACTACCAAGCAGAAGCACGATGGCATGGTGGGCCTGCTCACATACCCAGTACTCCAGGCAGCCGACATTCTGTTGTACAAGTAAGAAGAGAGTTCAGCCCAGTCTCAATTGACTACTAGTACGTTGGGTCTAGACAACTACTACTACAG	ACGTTGGG
chr1	119584941	G	A	119584862	119585026	119584887	119584972	-	AGGTTCAAGTCAGATTTCAGATTTCTTCCCCTCCTCTCTTTTCACCTCTCACAGGCAAAGACTACCAAGCAGAAGCACGATGGCATGGTGGGCCTGCTCACATACCCAGTACTCCAGGCAGCCGACATTCTGTTGTACAAGTAAGAAGAGAGTTCAGCCCAGTCT	TAGCGTCTGTCCGTCTGCAGAGGTTCAAGTCAGATTTCAGATTTCTTCCCCTCCTCTCTTTTCACCTCTCACAGGCAAAGACTACCAAGCAGAAGCACGATGGCATGGTGGGCCTGCTCACATACCCAGTACTCCAGGCAGCCGACATTCTGTTGTACAAGTAAGAAGAGAGTTCAGCCCAGTCTCAATTGACTACTAGTCATTACGTTCTAGACAACTACTACTACAG	CATTACGT
chr1	119584941	G	A	119584862	119585026	119584887	119584972	-	AGGTTCAAGTCAGATTTCAGATTTCTTCCCCTCCTCTCTTTTCACCTCTCACAGGCAAAGACTACCAAGCAGAAGCACGATGGCATGGTGGGCCTGCTCACATACCCAGTACTCCAGGCAGCCGACATTCTGTTGTACAAGTAAGAAGAGAGTTCAGCCCAGTCT	TAGCGTCTGTCCGTCTGCAGAGGTTCAAGTCAGATTTCAGATTTCTTCCCCTCCTCTCTTTTCACCTCTCACAGGCAAAGACTACCAAGCAGAAGCACGATGGCATGGTGGGCCTGCTCACATACCCAGTACTCCAGGCAGCCGACATTCTGTTGTACAAGTAAGAAGAGAGTTCAGCCCAGTCTCAATTGACTACTAGTAGAGGGGCTCTAGACAACTACTACTACAG	AGAGGGGC
chr1	119584948	C	T	119584862	119585026	119584887	119584972	-	AGGTTCAAGTCAGATTTCAGATTTCTTCCCCTCCTCTCTTTTCACCTCTCACAGGCAAAGACTACCAAGCAGAAGCACAATGGCACGGTGGGCCTGCTCACATACCCAGTACTCCAGGCAGCCGACATTCTGTTGTACAAGTAAGAAGAGAGTTCAGCCCAGTCT	TAGCGTCTGTCCGTCTGCAGAGGTTCAAGTCAGATTTCAGATTTCTTCCCCTCCTCTCTTTTCACCTCTCACAGGCAAAGACTACCAAGCAGAAGCACAATGGCACGGTGGGCCTGCTCACATACCCAGTACTCCAGGCAGCCGACATTCTGTTGTACAAGTAAGAAGAGAGTTCAGCCCAGTCTCAATTGACTACTAGTTTTGCCGATCTAGACAACTACTACTACAG	TTTGCCGA
chr1	119584948	C	T	119584862	119585026	119584887	119584972	-	AGGTTCAAGTCAGATTTCAGATTTCTTCCCCTCCTCTCTTTTCACCTCTCACAGGCAAAGACTACCAAGCAGAAGCACAATGGCACGGTGGGCCTGCTCACATACCCAGTACTCCAGGCAGCCGACATTCTGTTGTACAAGTAAGAAGAGAGTTCAGCCCAGTCT	TAGCGTCTGTCCGTCTGCAGAGGTTCAAGTCAGATTTCAGATTTCTTCCCCTCCTCTCTTTTCACCTCTCACAGGCAAAGACTACCAAGCAGAAGCACAATGGCACGGTGGGCCTGCTCACATACCCAGTACTCCAGGCAGCCGACATTCTGTTGTACAAGTAAGAAGAGAGTTCAGCCCAGTCTCAATTGACTACTAGTTTTGCCGCTCTAGACAACTACTACTACAG	TTTGCCGC
chr1	119584948	C	T	119584862	119585026	119584887	119584972	-	AGGTTCAAGTCAGATTTCAGATTTCTTCCCCTCCTCTCTTTTCACCTCTCACAGGCAAAGACTACCAAGCAGAAGCACAATGGCACGGTGGGCCTGCTCACATACCCAGTACTCCAGGCAGCCGACATTCTGTTGTACAAGTAAGAAGAGAGTTCAGCCCAGTCT	TAGCGTCTGTCCGTCTGCAGAGGTTCAAGTCAGATTTCAGATTTCTTCCCCTCCTCTCTTTTCACCTCTCACAGGCAAAGACTACCAAGCAGAAGCACAATGGCACGGTGGGCCTGCTCACATACCCAGTACTCCAGGCAGCCGACATTCTGTTGTACAAGTAAGAAGAGAGTTCAGCCCAGTCTCAATTGACTACTAGTAGAGGGGGTCTAGACAACTACTACTACAG	AGAGGGGG
chr1	119584949	G	A	119584862	119585026	119584887	119584972	-	AGGTTCAAGTCAGATTTCAGATTTCTTCCCCTCCTCTCTTTTCACCTCTCACAGGCAAAGACTACCAAGCAGAAGCATGATGGCACGGTGGGCCTGCTCACATACCCAGTACTCCAGGCAGCCGACATTCTGTTGTACAAGTAAGAAGAGAGTTCAGCCCAGTCT	TAGCGTCTGTCCGTCTGCAGAGGTTCAAGTCAGATTTCAGATTTCTTCCCCTCCTCTCTTTTCACCTCTCACAGGCAAAGACTACCAAGCAGAAGCATGATGGCACGGTGGGCCTGCTCACATACCCAGTACTCCAGGCAGCCGACATTCTGTTGTACAAGTAAGAAGAGAGTTCAGCCCAGTCTCAATTGACTACTAGTGCGCTTGTTCTAGACAACTACTACTACAG	GCGCTTGT
chr1	119584949	G	A	119584862	119585026	119584887	119584972	-	AGGTTCAAGTCAGATTTCAGATTTCTTCCCCTCCTCTCTTTTCACCTCTCACAGGCAAAGACTACCAAGCAGAAGCATGATGGCACGGTGGGCCTGCTCACATACCCAGTACTCCAGGCAGCCGACATTCTGTTGTACAAGTAAGAAGAGAGTTCAGCCCAGTCT	TAGCGTCTGTCCGTCTGCAGAGGTTCAAGTCAGATTTCAGATTTCTTCCCCTCCTCTCTTTTCACCTCTCACAGGCAAAGACTACCAAGCAGAAGCATGATGGCACGGTGGGCCTGCTCACATACCCAGTACTCCAGGCAGCCGACATTCTGTTGTACAAGTAAGAAGAGAGTTCAGCCCAGTCTCAATTGACTACTAGTTTTGCCGGTCTAGACAACTACTACTACAG	TTTGCCGG
chr1	119584949	G	A	119584862	119585026	119584887	119584972	-	AGGTTCAAGTCAGATTTCAGATTTCTTCCCCTCCTCTCTTTTCACCTCTCACAGGCAAAGACTACCAAGCAGAAGCATGATGGCACGGTGGGCCTGCTCACATACCCAGTACTCCAGGCAGCCGACATTCTGTTGTACAAGTAAGAAGAGAGTTCAGCCCAGTCT	TAGCGTCTGTCCGTCTGCAGAGGTTCAAGTCAGATTTCAGATTTCTTCCCCTCCTCTCTTTTCACCTCTCACAGGCAAAGACTACCAAGCAGAAGCATGATGGCACGGTGGGCCTGCTCACATACCCAGTACTCCAGGCAGCCGACATTCTGTTGTACAAGTAAGAAGAGAGTTCAGCCCAGTCTCAATTGACTACTAGTCCGAGATTTCTAGACAACTACTACTACAG	CCGAGATT
chr1	119584950	T	C	119584862	119585026	119584887	119584972	-	AGGTTCAAGTCAGATTTCAGATTTCTTCCCCTCCTCTCTTTTCACCTCTCACAGGCAAAGACTACCAAGCAGAAGCGCGATGGCACGGTGGGCCTGCTCACATACCCAGTACTCCAGGCAGCCGACATTCTGTTGTACAAGTAAGAAGAGAGTTCAGCCCAGTCT	TAGCGTCTGTCCGTCTGCAGAGGTTCAAGTCAGATTTCAGATTTCTTCCCCTCCTCTCTTTTCACCTCTCACAGGCAAAGACTACCAAGCAGAAGCGCGATGGCACGGTGGGCCTGCTCACATACCCAGTACTCCAGGCAGCCGACATTCTGTTGTACAAGTAAGAAGAGAGTTCAGCCCAGTCTCAATTGACTACTAGTTTGCATCGTCTAGACAACTACTACTACAG	TTGCATCG
chr1	119584950	T	C	119584862	119585026	119584887	119584972	-	AGGTTCAAGTCAGATTTCAGATTTCTTCCCCTCCTCTCTTTTCACCTCTCACAGGCAAAGACTACCAAGCAGAAGCGCGATGGCACGGTGGGCCTGCTCACATACCCAGTACTCCAGGCAGCCGACATTCTGTTGTACAAGTAAGAAGAGAGTTCAGCCCAGTCT	TAGCGTCTGTCCGTCTGCAGAGGTTCAAGTCAGATTTCAGATTTCTTCCCCTCCTCTCTTTTCACCTCTCACAGGCAAAGACTACCAAGCAGAAGCGCGATGGCACGGTGGGCCTGCTCACATACCCAGTACTCCAGGCAGCCGACATTCTGTTGTACAAGTAAGAAGAGAGTTCAGCCCAGTCTCAATTGACTACTAGTCATACCTCTCTAGACAACTACTACTACAG	CATACCTC
chr1	119584950	T	C	119584862	119585026	119584887	119584972	-	AGGTTCAAGTCAGATTTCAGATTTCTTCCCCTCCTCTCTTTTCACCTCTCACAGGCAAAGACTACCAAGCAGAAGCGCGATGGCACGGTGGGCCTGCTCACATACCCAGTACTCCAGGCAGCCGACATTCTGTTGTACAAGTAAGAAGAGAGTTCAGCCCAGTCT	TAGCGTCTGTCCGTCTGCAGAGGTTCAAGTCAGATTTCAGATTTCTTCCCCTCCTCTCTTTTCACCTCTCACAGGCAAAGACTACCAAGCAGAAGCGCGATGGCACGGTGGGCCTGCTCACATACCCAGTACTCCAGGCAGCCGACATTCTGTTGTACAAGTAAGAAGAGAGTTCAGCCCAGTCTCAATTGACTACTAGTGATTCCTCTCTAGACAACTACTACTACAG	GATTCCTC
chr1	119584951	G	A	119584862	119585026	119584887	119584972	-	AGGTTCAAGTCAGATTTCAGATTTCTTCCCCTCCTCTCTTTTCACCTCTCACAGGCAAAGACTACCAAGCAGAAGTACGATGGCACGGTGGGCCTGCTCACATACCCAGTACTCCAGGCAGCCGACATTCTGTTGTACAAGTAAGAAGAGAGTTCAGCCCAGTCT	TAGCGTCTGTCCGTCTGCAGAGGTTCAAGTCAGATTTCAGATTTCTTCCCCTCCTCTCTTTTCACCTCTCACAGGCAAAGACTACCAAGCAGAAGTACGATGGCACGGTGGGCCTGCTCACATACCCAGTACTCCAGGCAGCCGACATTCTGTTGTACAAGTAAGAAGAGAGTTCAGCCCAGTCTCAATTGACTACTAGTCATACCTATCTAGACAACTACTACTACAG	CATACCTA
chr1	119584951	G	A	119584862	119585026	119584887	119584972	-	AGGTTCAAGTCAGATTTCAGATTTCTTCCCCTCCTCTCTTTTCACCTCTCACAGGCAAAGACTACCAAGCAGAAGTACGATGGCACGGTGGGCCTGCTCACATACCCAGTACTCCAGGCAGCCGACATTCTGTTGTACAAGTAAGAAGAGAGTTCAGCCCAGTCT	TAGCGTCTGTCCGTCTGCAGAGGTTCAAGTCAGATTTCAGATTTCTTCCCCTCCTCTCTTTTCACCTCTCACAGGCAAAGACTACCAAGCAGAAGTACGATGGCACGGTGGGCCTGCTCACATACCCAGTACTCCAGGCAGCCGACATTCTGTTGTACAAGTAAGAAGAGAGTTCAGCCCAGTCTCAATTGACTACTAGTTAGTCTGGTCTAGACAACTACTACTACAG	TAGTCTGG
chr1	119584951	G	A	119584862	119585026	119584887	119584972	-	AGGTTCAAGTCAGATTTCAGATTTCTTCCCCTCCTCTCTTTTCACCTCTCACAGGCAAAGACTACCAAGCAGAAGTACGATGGCACGGTGGGCCTGCTCACATACCCAGTACTCCAGGCAGCCGACATTCTGTTGTACAAGTAAGAAGAGAGTTCAGCCCAGTCT	TAGCGTCTGTCCGTCTGCAGAGGTTCAAGTCAGATTTCAGATTTCTTCCCCTCCTCTCTTTTCACCTCTCACAGGCAAAGACTACCAAGCAGAAGTACGATGGCACGGTGGGCCTGCTCACATACCCAGTACTCCAGGCAGCCGACATTCTGTTGTACAAGTAAGAAGAGAGTTCAGCCCAGTCTCAATTGACTACTAGTCATACCTGTCTAGACAACTACTACTACAG	CATACCTG
chr1	119584954	T	C	119584862	119585026	119584887	119584972	-	AGGTTCAAGTCAGATTTCAGATTTCTTCCCCTCCTCTCTTTTCACCTCTCACAGGCAAAGACTACCAAGCAGGAGCACGATGGCACGGTGGGCCTGCTCACATACCCAGTACTCCAGGCAGCCGACATTCTGTTGTACAAGTAAGAAGAGAGTTCAGCCCAGTCT	TAGCGTCTGTCCGTCTGCAGAGGTTCAAGTCAGATTTCAGATTTCTTCCCCTCCTCTCTTTTCACCTCTCACAGGCAAAGACTACCAAGCAGGAGCACGATGGCACGGTGGGCCTGCTCACATACCCAGTACTCCAGGCAGCCGACATTCTGTTGTACAAGTAAGAAGAGAGTTCAGCCCAGTCTCAATTGACTACTAGTTAGTCTGATCTAGACAACTACTACTACAG	TAGTCTGA
chr1	119584954	T	C	119584862	119585026	119584887	119584972	-	AGGTTCAAGTCAGATTTCAGATTTCTTCCCCTCCTCTCTTTTCACCTCTCACAGGCAAAGACTACCAAGCAGGAGCACGATGGCACGGTGGGCCTGCTCACATACCCAGTACTCCAGGCAGCCGACATTCTGTTGTACAAGTAAGAAGAGAGTTCAGCCCAGTCT	TAGCGTCTGTCCGTCTGCAGAGGTTCAAGTCAGATTTCAGATTTCTTCCCCTCCTCTCTTTTCACCTCTCACAGGCAAAGACTACCAAGCAGGAGCACGATGGCACGGTGGGCCTGCTCACATACCCAGTACTCCAGGCAGCCGACATTCTGTTGTACAAGTAAGAAGAGAGTTCAGCCCAGTCTCAATTGACTACTAGTCCGAGATGTCTAGACAACTACTACTACAG	CCGAGATG
chr1	119584954	T	C	119584862	119585026	119584887	119584972	-	AGGTTCAAGTCAGATTTCAGATTTCTTCCCCTCCTCTCTTTTCACCTCTCACAGGCAAAGACTACCAAGCAGGAGCACGATGGCACGGTGGGCCTGCTCACATACCCAGTACTCCAGGCAGCCGACATTCTGTTGTACAAGTAAGAAGAGAGTTCAGCCCAGTCT	TAGCGTCTGTCCGTCTGCAGAGGTTCAAGTCAGATTTCAGATTTCTTCCCCTCCTCTCTTTTCACCTCTCACAGGCAAAGACTACCAAGCAGGAGCACGATGGCACGGTGGGCCTGCTCACATACCCAGTACTCCAGGCAGCCGACATTCTGTTGTACAAGTAAGAAGAGAGTTCAGCCCAGTCTCAATTGACTACTAGTTAGTCTGTTCTAGACAACTACTACTACAG	TAGTCTGT
chr1	119584962	G	C	119584862	119585026	119584887	119584972	-	AGGTTCAAGTCAGATTTCAGATTTCTTCCCCTCCTCTCTTTTCACCTCTCACAGGCAAAGACTAGCAAGCAGAAGCACGATGGCACGGTGGGCCTGCTCACATACCCAGTACTCCAGGCAGCCGACATTCTGTTGTACAAGTAAGAAGAGAGTTCAGCCCAGTCT	TAGCGTCTGTCCGTCTGCAGAGGTTCAAGTCAGATTTCAGATTTCTTCCCCTCCTCTCTTTTCACCTCTCACAGGCAAAGACTAGCAAGCAGAAGCACGATGGCACGGTGGGCCTGCTCACATACCCAGTACTCCAGGCAGCCGACATTCTGTTGTACAAGTAAGAAGAGAGTTCAGCCCAGTCTCAATTGACTACTAGTTCAGCGGGTCTAGACAACTACTACTACAG	TCAGCGGG
chr1	119584962	G	C	119584862	119585026	119584887	119584972	-	AGGTTCAAGTCAGATTTCAGATTTCTTCCCCTCCTCTCTTTTCACCTCTCACAGGCAAAGACTAGCAAGCAGAAGCACGATGGCACGGTGGGCCTGCTCACATACCCAGTACTCCAGGCAGCCGACATTCTGTTGTACAAGTAAGAAGAGAGTTCAGCCCAGTCT	TAGCGTCTGTCCGTCTGCAGAGGTTCAAGTCAGATTTCAGATTTCTTCCCCTCCTCTCTTTTCACCTCTCACAGGCAAAGACTAGCAAGCAGAAGCACGATGGCACGGTGGGCCTGCTCACATACCCAGTACTCCAGGCAGCCGACATTCTGTTGTACAAGTAAGAAGAGAGTTCAGCCCAGTCTCAATTGACTACTAGTTCAGCGGATCTAGACAACTACTACTACAG	TCAGCGGA
chr1	119584962	G	C	119584862	119585026	119584887	119584972	-	AGGTTCAAGTCAGATTTCAGATTTCTTCCCCTCCTCTCTTTTCACCTCTCACAGGCAAAGACTAGCAAGCAGAAGCACGATGGCACGGTGGGCCTGCTCACATACCCAGTACTCCAGGCAGCCGACATTCTGTTGTACAAGTAAGAAGAGAGTTCAGCCCAGTCT	TAGCGTCTGTCCGTCTGCAGAGGTTCAAGTCAGATTTCAGATTTCTTCCCCTCCTCTCTTTTCACCTCTCACAGGCAAAGACTAGCAAGCAGAAGCACGATGGCACGGTGGGCCTGCTCACATACCCAGTACTCCAGGCAGCCGACATTCTGTTGTACAAGTAAGAAGAGAGTTCAGCCCAGTCTCAATTGACTACTAGTGATTCCTTTCTAGACAACTACTACTACAG	GATTCCTT
chr1	119584965	G	A	119584862	119585026	119584887	119584972	-	AGGTTCAAGTCAGATTTCAGATTTCTTCCCCTCCTCTCTTTTCACCTCTCACAGGCAAAGATTACCAAGCAGAAGCACGATGGCACGGTGGGCCTGCTCACATACCCAGTACTCCAGGCAGCCGACATTCTGTTGTACAAGTAAGAAGAGAGTTCAGCCCAGTCT	TAGCGTCTGTCCGTCTGCAGAGGTTCAAGTCAGATTTCAGATTTCTTCCCCTCCTCTCTTTTCACCTCTCACAGGCAAAGATTACCAAGCAGAAGCACGATGGCACGGTGGGCCTGCTCACATACCCAGTACTCCAGGCAGCCGACATTCTGTTGTACAAGTAAGAAGAGAGTTCAGCCCAGTCTCAATTGACTACTAGTTCAGCGGCTCTAGACAACTACTACTACAG	TCAGCGGC
chr1	119584965	G	A	119584862	119585026	119584887	119584972	-	AGGTTCAAGTCAGATTTCAGATTTCTTCCCCTCCTCTCTTTTCACCTCTCACAGGCAAAGATTACCAAGCAGAAGCACGATGGCACGGTGGGCCTGCTCACATACCCAGTACTCCAGGCAGCCGACATTCTGTTGTACAAGTAAGAAGAGAGTTCAGCCCAGTCT	TAGCGTCTGTCCGTCTGCAGAGGTTCAAGTCAGATTTCAGATTTCTTCCCCTCCTCTCTTTTCACCTCTCACAGGCAAAGATTACCAAGCAGAAGCACGATGGCACGGTGGGCCTGCTCACATACCCAGTACTCCAGGCAGCCGACATTCTGTTGTACAAGTAAGAAGAGAGTTCAGCCCAGTCTCAATTGACTACTAGTTGGGGGGGTCTAGACAACTACTACTACAG	TGGGGGGG
chr1	119584965	G	A	119584862	119585026	119584887	119584972	-	AGGTTCAAGTCAGATTTCAGATTTCTTCCCCTCCTCTCTTTTCACCTCTCACAGGCAAAGATTACCAAGCAGAAGCACGATGGCACGGTGGGCCTGCTCACATACCCAGTACTCCAGGCAGCCGACATTCTGTTGTACAAGTAAGAAGAGAGTTCAGCCCAGTCT	TAGCGTCTGTCCGTCTGCAGAGGTTCAAGTCAGATTTCAGATTTCTTCCCCTCCTCTCTTTTCACCTCTCACAGGCAAAGATTACCAAGCAGAAGCACGATGGCACGGTGGGCCTGCTCACATACCCAGTACTCCAGGCAGCCGACATTCTGTTGTACAAGTAAGAAGAGAGTTCAGCCCAGTCTCAATTGACTACTAGTTGGGGGGATCTAGACAACTACTACTACAG	TGGGGGGA
chr1	119584977	G	A	119584862	119585026	119584887	119584972	-	AGGTTCAAGTCAGATTTCAGATTTCTTCCCCTCCTCTCTTTTCACCTCTTACAGGCAAAGACTACCAAGCAGAAGCACGATGGCACGGTGGGCCTGCTCACATACCCAGTACTCCAGGCAGCCGACATTCTGTTGTACAAGTAAGAAGAGAGTTCAGCCCAGTCT	TAGCGTCTGTCCGTCTGCAGAGGTTCAAGTCAGATTTCAGATTTCTTCCCCTCCTCTCTTTTCACCTCTTACAGGCAAAGACTACCAAGCAGAAGCACGATGGCACGGTGGGCCTGCTCACATACCCAGTACTCCAGGCAGCCGACATTCTGTTGTACAAGTAAGAAGAGAGTTCAGCCCAGTCTCAATTGACTACTAGTCATGTTAATCTAGACAACTACTACTACAG	CATGTTAA
chr1	119584977	G	A	119584862	119585026	119584887	119584972	-	AGGTTCAAGTCAGATTTCAGATTTCTTCCCCTCCTCTCTTTTCACCTCTTACAGGCAAAGACTACCAAGCAGAAGCACGATGGCACGGTGGGCCTGCTCACATACCCAGTACTCCAGGCAGCCGACATTCTGTTGTACAAGTAAGAAGAGAGTTCAGCCCAGTCT	TAGCGTCTGTCCGTCTGCAGAGGTTCAAGTCAGATTTCAGATTTCTTCCCCTCCTCTCTTTTCACCTCTTACAGGCAAAGACTACCAAGCAGAAGCACGATGGCACGGTGGGCCTGCTCACATACCCAGTACTCCAGGCAGCCGACATTCTGTTGTACAAGTAAGAAGAGAGTTCAGCCCAGTCTCAATTGACTACTAGTTGGGGGGTTCTAGACAACTACTACTACAG	TGGGGGGT
chr1	119584977	G	A	119584862	119585026	119584887	119584972	-	AGGTTCAAGTCAGATTTCAGATTTCTTCCCCTCCTCTCTTTTCACCTCTTACAGGCAAAGACTACCAAGCAGAAGCACGATGGCACGGTGGGCCTGCTCACATACCCAGTACTCCAGGCAGCCGACATTCTGTTGTACAAGTAAGAAGAGAGTTCAGCCCAGTCT	TAGCGTCTGTCCGTCTGCAGAGGTTCAAGTCAGATTTCAGATTTCTTCCCCTCCTCTCTTTTCACCTCTTACAGGCAAAGACTACCAAGCAGAAGCACGATGGCACGGTGGGCCTGCTCACATACCCAGTACTCCAGGCAGCCGACATTCTGTTGTACAAGTAAGAAGAGAGTTCAGCCCAGTCTCAATTGACTACTAGTCATGTTACTCTAGACAACTACTACTACAG	CATGTTAC
chr1	119584980	A	T	119584862	119585026	119584887	119584972	-	AGGTTCAAGTCAGATTTCAGATTTCTTCCCCTCCTCTCTTTTCACCACTCACAGGCAAAGACTACCAAGCAGAAGCACGATGGCACGGTGGGCCTGCTCACATACCCAGTACTCCAGGCAGCCGACATTCTGTTGTACAAGTAAGAAGAGAGTTCAGCCCAGTCT	TAGCGTCTGTCCGTCTGCAGAGGTTCAAGTCAGATTTCAGATTTCTTCCCCTCCTCTCTTTTCACCACTCACAGGCAAAGACTACCAAGCAGAAGCACGATGGCACGGTGGGCCTGCTCACATACCCAGTACTCCAGGCAGCCGACATTCTGTTGTACAAGTAAGAAGAGAGTTCAGCCCAGTCTCAATTGACTACTAGTCATGTTAGTCTAGACAACTACTACTACAG	CATGTTAG
chr1	119584980	A	T	119584862	119585026	119584887	119584972	-	AGGTTCAAGTCAGATTTCAGATTTCTTCCCCTCCTCTCTTTTCACCACTCACAGGCAAAGACTACCAAGCAGAAGCACGATGGCACGGTGGGCCTGCTCACATACCCAGTACTCCAGGCAGCCGACATTCTGTTGTACAAGTAAGAAGAGAGTTCAGCCCAGTCT	TAGCGTCTGTCCGTCTGCAGAGGTTCAAGTCAGATTTCAGATTTCTTCCCCTCCTCTCTTTTCACCACTCACAGGCAAAGACTACCAAGCAGAAGCACGATGGCACGGTGGGCCTGCTCACATACCCAGTACTCCAGGCAGCCGACATTCTGTTGTACAAGTAAGAAGAGAGTTCAGCCCAGTCTCAATTGACTACTAGTACACAACGTCTAGACAACTACTACTACAG	ACACAACG
chr1	119584980	A	T	119584862	119585026	119584887	119584972	-	AGGTTCAAGTCAGATTTCAGATTTCTTCCCCTCCTCTCTTTTCACCACTCACAGGCAAAGACTACCAAGCAGAAGCACGATGGCACGGTGGGCCTGCTCACATACCCAGTACTCCAGGCAGCCGACATTCTGTTGTACAAGTAAGAAGAGAGTTCAGCCCAGTCT	TAGCGTCTGTCCGTCTGCAGAGGTTCAAGTCAGATTTCAGATTTCTTCCCCTCCTCTCTTTTCACCACTCACAGGCAAAGACTACCAAGCAGAAGCACGATGGCACGGTGGGCCTGCTCACATACCCAGTACTCCAGGCAGCCGACATTCTGTTGTACAAGTAAGAAGAGAGTTCAGCCCAGTCTCAATTGACTACTAGTCGCGGCGTTCTAGACAACTACTACTACAG	CGCGGCGT
chr1	119584989	G	C	119584862	119585026	119584887	119584972	-	AGGTTCAAGTCAGATTTCAGATTTCTTCCCCTCCTCTGTTTTCACCTCTCACAGGCAAAGACTACCAAGCAGAAGCACGATGGCACGGTGGGCCTGCTCACATACCCAGTACTCCAGGCAGCCGACATTCTGTTGTACAAGTAAGAAGAGAGTTCAGCCCAGTCT	TAGCGTCTGTCCGTCTGCAGAGGTTCAAGTCAGATTTCAGATTTCTTCCCCTCCTCTGTTTTCACCTCTCACAGGCAAAGACTACCAAGCAGAAGCACGATGGCACGGTGGGCCTGCTCACATACCCAGTACTCCAGGCAGCCGACATTCTGTTGTACAAGTAAGAAGAGAGTTCAGCCCAGTCTCAATTGACTACTAGTCAGTTCGCTCTAGACAACTACTACTACAG	CAGTTCGC
chr1	119584989	G	C	119584862	119585026	119584887	119584972	-	AGGTTCAAGTCAGATTTCAGATTTCTTCCCCTCCTCTGTTTTCACCTCTCACAGGCAAAGACTACCAAGCAGAAGCACGATGGCACGGTGGGCCTGCTCACATACCCAGTACTCCAGGCAGCCGACATTCTGTTGTACAAGTAAGAAGAGAGTTCAGCCCAGTCT	TAGCGTCTGTCCGTCTGCAGAGGTTCAAGTCAGATTTCAGATTTCTTCCCCTCCTCTGTTTTCACCTCTCACAGGCAAAGACTACCAAGCAGAAGCACGATGGCACGGTGGGCCTGCTCACATACCCAGTACTCCAGGCAGCCGACATTCTGTTGTACAAGTAAGAAGAGAGTTCAGCCCAGTCTCAATTGACTACTAGTGACACCCCTCTAGACAACTACTACTACAG	GACACCCC
chr1	119584989	G	C	119584862	119585026	119584887	119584972	-	AGGTTCAAGTCAGATTTCAGATTTCTTCCCCTCCTCTGTTTTCACCTCTCACAGGCAAAGACTACCAAGCAGAAGCACGATGGCACGGTGGGCCTGCTCACATACCCAGTACTCCAGGCAGCCGACATTCTGTTGTACAAGTAAGAAGAGAGTTCAGCCCAGTCT	TAGCGTCTGTCCGTCTGCAGAGGTTCAAGTCAGATTTCAGATTTCTTCCCCTCCTCTGTTTTCACCTCTCACAGGCAAAGACTACCAAGCAGAAGCACGATGGCACGGTGGGCCTGCTCACATACCCAGTACTCCAGGCAGCCGACATTCTGTTGTACAAGTAAGAAGAGAGTTCAGCCCAGTCTCAATTGACTACTAGTCGCGGCGATCTAGACAACTACTACTACAG	CGCGGCGA
chr1	119584993	G	C	119584862	119585026	119584887	119584972	-	AGGTTCAAGTCAGATTTCAGATTTCTTCCCCTCGTCTCTTTTCACCTCTCACAGGCAAAGACTACCAAGCAGAAGCACGATGGCACGGTGGGCCTGCTCACATACCCAGTACTCCAGGCAGCCGACATTCTGTTGTACAAGTAAGAAGAGAGTTCAGCCCAGTCT	TAGCGTCTGTCCGTCTGCAGAGGTTCAAGTCAGATTTCAGATTTCTTCCCCTCGTCTCTTTTCACCTCTCACAGGCAAAGACTACCAAGCAGAAGCACGATGGCACGGTGGGCCTGCTCACATACCCAGTACTCCAGGCAGCCGACATTCTGTTGTACAAGTAAGAAGAGAGTTCAGCCCAGTCTCAATTGACTACTAGTCGCGGCGGTCTAGACAACTACTACTACAG	CGCGGCGG
chr1	119584993	G	C	119584862	119585026	119584887	119584972	-	AGGTTCAAGTCAGATTTCAGATTTCTTCCCCTCGTCTCTTTTCACCTCTCACAGGCAAAGACTACCAAGCAGAAGCACGATGGCACGGTGGGCCTGCTCACATACCCAGTACTCCAGGCAGCCGACATTCTGTTGTACAAGTAAGAAGAGAGTTCAGCCCAGTCT	TAGCGTCTGTCCGTCTGCAGAGGTTCAAGTCAGATTTCAGATTTCTTCCCCTCGTCTCTTTTCACCTCTCACAGGCAAAGACTACCAAGCAGAAGCACGATGGCACGGTGGGCCTGCTCACATACCCAGTACTCCAGGCAGCCGACATTCTGTTGTACAAGTAAGAAGAGAGTTCAGCCCAGTCTCAATTGACTACTAGTGTACTAAGTCTAGACAACTACTACTACAG	GTACTAAG
chr1	119584993	G	C	119584862	119585026	119584887	119584972	-	AGGTTCAAGTCAGATTTCAGATTTCTTCCCCTCGTCTCTTTTCACCTCTCACAGGCAAAGACTACCAAGCAGAAGCACGATGGCACGGTGGGCCTGCTCACATACCCAGTACTCCAGGCAGCCGACATTCTGTTGTACAAGTAAGAAGAGAGTTCAGCCCAGTCT	TAGCGTCTGTCCGTCTGCAGAGGTTCAAGTCAGATTTCAGATTTCTTCCCCTCGTCTCTTTTCACCTCTCACAGGCAAAGACTACCAAGCAGAAGCACGATGGCACGGTGGGCCTGCTCACATACCCAGTACTCCAGGCAGCCGACATTCTGTTGTACAAGTAAGAAGAGAGTTCAGCCCAGTCTCAATTGACTACTAGTCGGAATCCTCTAGACAACTACTACTACAG	CGGAATCC
chr1	119584996	G	A	119584862	119585026	119584887	119584972	-	AGGTTCAAGTCAGATTTCAGATTTCTTCCCTTCCTCTCTTTTCACCTCTCACAGGCAAAGACTACCAAGCAGAAGCACGATGGCACGGTGGGCCTGCTCACATACCCAGTACTCCAGGCAGCCGACATTCTGTTGTACAAGTAAGAAGAGAGTTCAGCCCAGTCT	TAGCGTCTGTCCGTCTGCAGAGGTTCAAGTCAGATTTCAGATTTCTTCCCTTCCTCTCTTTTCACCTCTCACAGGCAAAGACTACCAAGCAGAAGCACGATGGCACGGTGGGCCTGCTCACATACCCAGTACTCCAGGCAGCCGACATTCTGTTGTACAAGTAAGAAGAGAGTTCAGCCCAGTCTCAATTGACTACTAGTTTAATTGATCTAGACAACTACTACTACAG	TTAATTGA
chr1	119584996	G	A	119584862	119585026	119584887	119584972	-	AGGTTCAAGTCAGATTTCAGATTTCTTCCCTTCCTCTCTTTTCACCTCTCACAGGCAAAGACTACCAAGCAGAAGCACGATGGCACGGTGGGCCTGCTCACATACCCAGTACTCCAGGCAGCCGACATTCTGTTGTACAAGTAAGAAGAGAGTTCAGCCCAGTCT	TAGCGTCTGTCCGTCTGCAGAGGTTCAAGTCAGATTTCAGATTTCTTCCCTTCCTCTCTTTTCACCTCTCACAGGCAAAGACTACCAAGCAGAAGCACGATGGCACGGTGGGCCTGCTCACATACCCAGTACTCCAGGCAGCCGACATTCTGTTGTACAAGTAAGAAGAGAGTTCAGCCCAGTCTCAATTGACTACTAGTTTAATTGGTCTAGACAACTACTACTACAG	TTAATTGG
chr1	119584996	G	A	119584862	119585026	119584887	119584972	-	AGGTTCAAGTCAGATTTCAGATTTCTTCCCTTCCTCTCTTTTCACCTCTCACAGGCAAAGACTACCAAGCAGAAGCACGATGGCACGGTGGGCCTGCTCACATACCCAGTACTCCAGGCAGCCGACATTCTGTTGTACAAGTAAGAAGAGAGTTCAGCCCAGTCT	TAGCGTCTGTCCGTCTGCAGAGGTTCAAGTCAGATTTCAGATTTCTTCCCTTCCTCTCTTTTCACCTCTCACAGGCAAAGACTACCAAGCAGAAGCACGATGGCACGGTGGGCCTGCTCACATACCCAGTACTCCAGGCAGCCGACATTCTGTTGTACAAGTAAGAAGAGAGTTCAGCCCAGTCTCAATTGACTACTAGTGCGTCTGCTCTAGACAACTACTACTACAG	GCGTCTGC
chr1	119585001	A	G	119584862	119585026	119584887	119584972	-	AGGTTCAAGTCAGATTTCAGATTTCCTCCCCTCCTCTCTTTTCACCTCTCACAGGCAAAGACTACCAAGCAGAAGCACGATGGCACGGTGGGCCTGCTCACATACCCAGTACTCCAGGCAGCCGACATTCTGTTGTACAAGTAAGAAGAGAGTTCAGCCCAGTCT	TAGCGTCTGTCCGTCTGCAGAGGTTCAAGTCAGATTTCAGATTTCCTCCCCTCCTCTCTTTTCACCTCTCACAGGCAAAGACTACCAAGCAGAAGCACGATGGCACGGTGGGCCTGCTCACATACCCAGTACTCCAGGCAGCCGACATTCTGTTGTACAAGTAAGAAGAGAGTTCAGCCCAGTCTCAATTGACTACTAGTGACACCCGTCTAGACAACTACTACTACAG	GACACCCG
chr1	119585001	A	G	119584862	119585026	119584887	119584972	-	AGGTTCAAGTCAGATTTCAGATTTCCTCCCCTCCTCTCTTTTCACCTCTCACAGGCAAAGACTACCAAGCAGAAGCACGATGGCACGGTGGGCCTGCTCACATACCCAGTACTCCAGGCAGCCGACATTCTGTTGTACAAGTAAGAAGAGAGTTCAGCCCAGTCT	TAGCGTCTGTCCGTCTGCAGAGGTTCAAGTCAGATTTCAGATTTCCTCCCCTCCTCTCTTTTCACCTCTCACAGGCAAAGACTACCAAGCAGAAGCACGATGGCACGGTGGGCCTGCTCACATACCCAGTACTCCAGGCAGCCGACATTCTGTTGTACAAGTAAGAAGAGAGTTCAGCCCAGTCTCAATTGACTACTAGTGCGTCTGATCTAGACAACTACTACTACAG	GCGTCTGA
chr1	119585001	A	G	119584862	119585026	119584887	119584972	-	AGGTTCAAGTCAGATTTCAGATTTCCTCCCCTCCTCTCTTTTCACCTCTCACAGGCAAAGACTACCAAGCAGAAGCACGATGGCACGGTGGGCCTGCTCACATACCCAGTACTCCAGGCAGCCGACATTCTGTTGTACAAGTAAGAAGAGAGTTCAGCCCAGTCT	TAGCGTCTGTCCGTCTGCAGAGGTTCAAGTCAGATTTCAGATTTCCTCCCCTCCTCTCTTTTCACCTCTCACAGGCAAAGACTACCAAGCAGAAGCACGATGGCACGGTGGGCCTGCTCACATACCCAGTACTCCAGGCAGCCGACATTCTGTTGTACAAGTAAGAAGAGAGTTCAGCCCAGTCTCAATTGACTACTAGTAAAACATCTCTAGACAACTACTACTACAG	AAAACATC
chr1	119585012	A	G	119584862	119585026	119584887	119584972	-	AGGTTCAAGTCAGACTTCAGATTTCTTCCCCTCCTCTCTTTTCACCTCTCACAGGCAAAGACTACCAAGCAGAAGCACGATGGCACGGTGGGCCTGCTCACATACCCAGTACTCCAGGCAGCCGACATTCTGTTGTACAAGTAAGAAGAGAGTTCAGCCCAGTCT	TAGCGTCTGTCCGTCTGCAGAGGTTCAAGTCAGACTTCAGATTTCTTCCCCTCCTCTCTTTTCACCTCTCACAGGCAAAGACTACCAAGCAGAAGCACGATGGCACGGTGGGCCTGCTCACATACCCAGTACTCCAGGCAGCCGACATTCTGTTGTACAAGTAAGAAGAGAGTTCAGCCCAGTCTCAATTGACTACTAGTGCGTCTGGTCTAGACAACTACTACTACAG	GCGTCTGG
chr1	119585012	A	G	119584862	119585026	119584887	119584972	-	AGGTTCAAGTCAGACTTCAGATTTCTTCCCCTCCTCTCTTTTCACCTCTCACAGGCAAAGACTACCAAGCAGAAGCACGATGGCACGGTGGGCCTGCTCACATACCCAGTACTCCAGGCAGCCGACATTCTGTTGTACAAGTAAGAAGAGAGTTCAGCCCAGTCT	TAGCGTCTGTCCGTCTGCAGAGGTTCAAGTCAGACTTCAGATTTCTTCCCCTCCTCTCTTTTCACCTCTCACAGGCAAAGACTACCAAGCAGAAGCACGATGGCACGGTGGGCCTGCTCACATACCCAGTACTCCAGGCAGCCGACATTCTGTTGTACAAGTAAGAAGAGAGTTCAGCCCAGTCTCAATTGACTACTAGTACGGCACGTCTAGACAACTACTACTACAG	ACGGCACG
chr1	119585012	A	G	119584862	119585026	119584887	119584972	-	AGGTTCAAGTCAGACTTCAGATTTCTTCCCCTCCTCTCTTTTCACCTCTCACAGGCAAAGACTACCAAGCAGAAGCACGATGGCACGGTGGGCCTGCTCACATACCCAGTACTCCAGGCAGCCGACATTCTGTTGTACAAGTAAGAAGAGAGTTCAGCCCAGTCT	TAGCGTCTGTCCGTCTGCAGAGGTTCAAGTCAGACTTCAGATTTCTTCCCCTCCTCTCTTTTCACCTCTCACAGGCAAAGACTACCAAGCAGAAGCACGATGGCACGGTGGGCCTGCTCACATACCCAGTACTCCAGGCAGCCGACATTCTGTTGTACAAGTAAGAAGAGAGTTCAGCCCAGTCTCAATTGACTACTAGTCATCCGTATCTAGACAACTACTACTACAG	CATCCGTA
chr1	119585016	G	C	119584862	119585026	119584887	119584972	-	AGGTTCAAGTGAGATTTCAGATTTCTTCCCCTCCTCTCTTTTCACCTCTCACAGGCAAAGACTACCAAGCAGAAGCACGATGGCACGGTGGGCCTGCTCACATACCCAGTACTCCAGGCAGCCGACATTCTGTTGTACAAGTAAGAAGAGAGTTCAGCCCAGTCT	TAGCGTCTGTCCGTCTGCAGAGGTTCAAGTGAGATTTCAGATTTCTTCCCCTCCTCTCTTTTCACCTCTCACAGGCAAAGACTACCAAGCAGAAGCACGATGGCACGGTGGGCCTGCTCACATACCCAGTACTCCAGGCAGCCGACATTCTGTTGTACAAGTAAGAAGAGAGTTCAGCCCAGTCTCAATTGACTACTAGTCATCCGTCTCTAGACAACTACTACTACAG	CATCCGTC
chr1	119585016	G	C	119584862	119585026	119584887	119584972	-	AGGTTCAAGTGAGATTTCAGATTTCTTCCCCTCCTCTCTTTTCACCTCTCACAGGCAAAGACTACCAAGCAGAAGCACGATGGCACGGTGGGCCTGCTCACATACCCAGTACTCCAGGCAGCCGACATTCTGTTGTACAAGTAAGAAGAGAGTTCAGCCCAGTCT	TAGCGTCTGTCCGTCTGCAGAGGTTCAAGTGAGATTTCAGATTTCTTCCCCTCCTCTCTTTTCACCTCTCACAGGCAAAGACTACCAAGCAGAAGCACGATGGCACGGTGGGCCTGCTCACATACCCAGTACTCCAGGCAGCCGACATTCTGTTGTACAAGTAAGAAGAGAGTTCAGCCCAGTCTCAATTGACTACTAGTAAAACATTTCTAGACAACTACTACTACAG	AAAACATT
chr1	119585016	G	C	119584862	119585026	119584887	119584972	-	AGGTTCAAGTGAGATTTCAGATTTCTTCCCCTCCTCTCTTTTCACCTCTCACAGGCAAAGACTACCAAGCAGAAGCACGATGGCACGGTGGGCCTGCTCACATACCCAGTACTCCAGGCAGCCGACATTCTGTTGTACAAGTAAGAAGAGAGTTCAGCCCAGTCT	TAGCGTCTGTCCGTCTGCAGAGGTTCAAGTGAGATTTCAGATTTCTTCCCCTCCTCTCTTTTCACCTCTCACAGGCAAAGACTACCAAGCAGAAGCACGATGGCACGGTGGGCCTGCTCACATACCCAGTACTCCAGGCAGCCGACATTCTGTTGTACAAGTAAGAAGAGAGTTCAGCCCAGTCTCAATTGACTACTAGTCGTGAGGGTCTAGACAACTACTACTACAG	CGTGAGGG
chr1	119585018	C	T	119584862	119585026	119584887	119584972	-	AGGTTCAAATCAGATTTCAGATTTCTTCCCCTCCTCTCTTTTCACCTCTCACAGGCAAAGACTACCAAGCAGAAGCACGATGGCACGGTGGGCCTGCTCACATACCCAGTACTCCAGGCAGCCGACATTCTGTTGTACAAGTAAGAAGAGAGTTCAGCCCAGTCT	TAGCGTCTGTCCGTCTGCAGAGGTTCAAATCAGATTTCAGATTTCTTCCCCTCCTCTCTTTTCACCTCTCACAGGCAAAGACTACCAAGCAGAAGCACGATGGCACGGTGGGCCTGCTCACATACCCAGTACTCCAGGCAGCCGACATTCTGTTGTACAAGTAAGAAGAGAGTTCAGCCCAGTCTCAATTGACTACTAGTACCGTCAATCTAGACAACTACTACTACAG	ACCGTCAA
chr1	119585018	C	T	119584862	119585026	119584887	119584972	-	AGGTTCAAATCAGATTTCAGATTTCTTCCCCTCCTCTCTTTTCACCTCTCACAGGCAAAGACTACCAAGCAGAAGCACGATGGCACGGTGGGCCTGCTCACATACCCAGTACTCCAGGCAGCCGACATTCTGTTGTACAAGTAAGAAGAGAGTTCAGCCCAGTCT	TAGCGTCTGTCCGTCTGCAGAGGTTCAAATCAGATTTCAGATTTCTTCCCCTCCTCTCTTTTCACCTCTCACAGGCAAAGACTACCAAGCAGAAGCACGATGGCACGGTGGGCCTGCTCACATACCCAGTACTCCAGGCAGCCGACATTCTGTTGTACAAGTAAGAAGAGAGTTCAGCCCAGTCTCAATTGACTACTAGTTGGACTACTCTAGACAACTACTACTACAG	TGGACTAC
chr1	119585018	C	T	119584862	119585026	119584887	119584972	-	AGGTTCAAATCAGATTTCAGATTTCTTCCCCTCCTCTCTTTTCACCTCTCACAGGCAAAGACTACCAAGCAGAAGCACGATGGCACGGTGGGCCTGCTCACATACCCAGTACTCCAGGCAGCCGACATTCTGTTGTACAAGTAAGAAGAGAGTTCAGCCCAGTCT	TAGCGTCTGTCCGTCTGCAGAGGTTCAAATCAGATTTCAGATTTCTTCCCCTCCTCTCTTTTCACCTCTCACAGGCAAAGACTACCAAGCAGAAGCACGATGGCACGGTGGGCCTGCTCACATACCCAGTACTCCAGGCAGCCGACATTCTGTTGTACAAGTAAGAAGAGAGTTCAGCCCAGTCTCAATTGACTACTAGTATTTCGCATCTAGACAACTACTACTACAG	ATTTCGCA
chr1	150114969	AG	A	150114965	150115129	150115016	150115109	+	CCCAATAGCTGGGACTACAGGCACCTGTCTAATTTTTGTATTTTTTATAGAGATGGGGTTTCACTATGTTCCCCTGCCTGGTTTCGAACTCCTGGGCTCAAGCGATCCACCCGCCTCAGCCTCCCAAAGTGCTGGGATTACAGCGTAAGCCACTGCACCCGTCC	TAGCGTCTGTCCGTCTGCAGCCCAATAGCTGGGACTACAGGCACCTGTCTAATTTTTGTATTTTTTATAGAGATGGGGTTTCACTATGTTCCCCTGCCTGGTTTCGAACTCCTGGGCTCAAGCGATCCACCCGCCTCAGCCTCCCAAAGTGCTGGGATTACAGCGTAAGCCACTGCACCCGTCCCAATTGACTACTAGTAATTGCTATCTAGACAACTACTACTACAG	AATTGCTA
chr1	150114969	AG	A	150114965	150115129	150115016	150115109	+	CCCAATAGCTGGGACTACAGGCACCTGTCTAATTTTTGTATTTTTTATAGAGATGGGGTTTCACTATGTTCCCCTGCCTGGTTTCGAACTCCTGGGCTCAAGCGATCCACCCGCCTCAGCCTCCCAAAGTGCTGGGATTACAGCGTAAGCCACTGCACCCGTCC	TAGCGTCTGTCCGTCTGCAGCCCAATAGCTGGGACTACAGGCACCTGTCTAATTTTTGTATTTTTTATAGAGATGGGGTTTCACTATGTTCCCCTGCCTGGTTTCGAACTCCTGGGCTCAAGCGATCCACCCGCCTCAGCCTCCCAAAGTGCTGGGATTACAGCGTAAGCCACTGCACCCGTCCCAATTGACTACTAGTACTGTTGGTCTAGACAACTACTACTACAG	ACTGTTGG
chr1	150114969	AG	A	150114965	150115129	150115016	150115109	+	CCCAATAGCTGGGACTACAGGCACCTGTCTAATTTTTGTATTTTTTATAGAGATGGGGTTTCACTATGTTCCCCTGCCTGGTTTCGAACTCCTGGGCTCAAGCGATCCACCCGCCTCAGCCTCCCAAAGTGCTGGGATTACAGCGTAAGCCACTGCACCCGTCC	TAGCGTCTGTCCGTCTGCAGCCCAATAGCTGGGACTACAGGCACCTGTCTAATTTTTGTATTTTTTATAGAGATGGGGTTTCACTATGTTCCCCTGCCTGGTTTCGAACTCCTGGGCTCAAGCGATCCACCCGCCTCAGCCTCCCAAAGTGCTGGGATTACAGCGTAAGCCACTGCACCCGTCCCAATTGACTACTAGTTTGTGTCATCTAGACAACTACTACTACAG	TTGTGTCA
chr1	150114969	Control	Original	150114965	150115129	150115016	150115109	+	CCCAAGTAGCTGGGACTACAGGCACCTGTCTAATTTTTGTATTTTTTATAGAGATGGGGTTTCACTATGTTCCCCTGCCTGGTTTCGAACTCCTGGGCTCAAGCGATCCACCCGCCTCAGCCTCCCAAAGTGCTGGGATTACAGCGTAAGCCACTGCACCCGTCC	TAGCGTCTGTCCGTCTGCAGCCCAAGTAGCTGGGACTACAGGCACCTGTCTAATTTTTGTATTTTTTATAGAGATGGGGTTTCACTATGTTCCCCTGCCTGGTTTCGAACTCCTGGGCTCAAGCGATCCACCCGCCTCAGCCTCCCAAAGTGCTGGGATTACAGCGTAAGCCACTGCACCCGTCCCAATTGACTACTAGTTTGTGTCCTCTAGACAACTACTACTACAG	TTGTGTCC
chr1	150114969	Control	Original	150114965	150115129	150115016	150115109	+	CCCAAGTAGCTGGGACTACAGGCACCTGTCTAATTTTTGTATTTTTTATAGAGATGGGGTTTCACTATGTTCCCCTGCCTGGTTTCGAACTCCTGGGCTCAAGCGATCCACCCGCCTCAGCCTCCCAAAGTGCTGGGATTACAGCGTAAGCCACTGCACCCGTCC	TAGCGTCTGTCCGTCTGCAGCCCAAGTAGCTGGGACTACAGGCACCTGTCTAATTTTTGTATTTTTTATAGAGATGGGGTTTCACTATGTTCCCCTGCCTGGTTTCGAACTCCTGGGCTCAAGCGATCCACCCGCCTCAGCCTCCCAAAGTGCTGGGATTACAGCGTAAGCCACTGCACCCGTCCCAATTGACTACTAGTTTGTGTCGTCTAGACAACTACTACTACAG	TTGTGTCG
chr1	150114969	Control	Original	150114965	150115129	150115016	150115109	+	CCCAAGTAGCTGGGACTACAGGCACCTGTCTAATTTTTGTATTTTTTATAGAGATGGGGTTTCACTATGTTCCCCTGCCTGGTTTCGAACTCCTGGGCTCAAGCGATCCACCCGCCTCAGCCTCCCAAAGTGCTGGGATTACAGCGTAAGCCACTGCACCCGTCC	TAGCGTCTGTCCGTCTGCAGCCCAAGTAGCTGGGACTACAGGCACCTGTCTAATTTTTGTATTTTTTATAGAGATGGGGTTTCACTATGTTCCCCTGCCTGGTTTCGAACTCCTGGGCTCAAGCGATCCACCCGCCTCAGCCTCCCAAAGTGCTGGGATTACAGCGTAAGCCACTGCACCCGTCCCAATTGACTACTAGTCTGCGTCTTCTAGACAACTACTACTACAG	CTGCGTCT
chr1	150114969	Control	Original	150114965	150115129	150115016	150115109	+	CCCAAGTAGCTGGGACTACAGGCACCTGTCTAATTTTTGTATTTTTTATAGAGATGGGGTTTCACTATGTTCCCCTGCCTGGTTTCGAACTCCTGGGCTCAAGCGATCCACCCGCCTCAGCCTCCCAAAGTGCTGGGATTACAGCGTAAGCCACTGCACCCGTCC	TAGCGTCTGTCCGTCTGCAGCCCAAGTAGCTGGGACTACAGGCACCTGTCTAATTTTTGTATTTTTTATAGAGATGGGGTTTCACTATGTTCCCCTGCCTGGTTTCGAACTCCTGGGCTCAAGCGATCCACCCGCCTCAGCCTCCCAAAGTGCTGGGATTACAGCGTAAGCCACTGCACCCGTCCCAATTGACTACTAGTTATACGCATCTAGACAACTACTACTACAG	TATACGCA
chr1	150114969	Control	Mutated	150114965	150115129	150115016	150115109	+	CCCAAGTAGCTGGGACTACAGGCACCTGTCTAATTTTTGTATTTTTTATTCAGATGGGGTTTCACTATGTTCCCCTGCCTGGTTTCGAACTCCTGGGCTCAAGCGATCCACCCGCCTCAGCCTCCCAAAGTGCTGGGATTACAGCCAAAGCCACTGCACCCGTCC	TAGCGTCTGTCCGTCTGCAGCCCAAGTAGCTGGGACTACAGGCACCTGTCTAATTTTTGTATTTTTTATTCAGATGGGGTTTCACTATGTTCCCCTGCCTGGTTTCGAACTCCTGGGCTCAAGCGATCCACCCGCCTCAGCCTCCCAAAGTGCTGGGATTACAGCCAAAGCCACTGCACCCGTCCCAATTGACTACTAGTCTGCGAATTCTAGACAACTACTACTACAG	CTGCGAAT
chr1	150114969	Control	Mutated	150114965	150115129	150115016	150115109	+	CCCAAGTAGCTGGGACTACAGGCACCTGTCTAATTTTTGTATTTTTTATTCAGATGGGGTTTCACTATGTTCCCCTGCCTGGTTTCGAACTCCTGGGCTCAAGCGATCCACCCGCCTCAGCCTCCCAAAGTGCTGGGATTACAGCCAAAGCCACTGCACCCGTCC	TAGCGTCTGTCCGTCTGCAGCCCAAGTAGCTGGGACTACAGGCACCTGTCTAATTTTTGTATTTTTTATTCAGATGGGGTTTCACTATGTTCCCCTGCCTGGTTTCGAACTCCTGGGCTCAAGCGATCCACCCGCCTCAGCCTCCCAAAGTGCTGGGATTACAGCCAAAGCCACTGCACCCGTCCCAATTGACTACTAGTCTGCGTCATCTAGACAACTACTACTACAG	CTGCGTCA
chr1	150114969	Control	Mutated	150114965	150115129	150115016	150115109	+	CCCAAGTAGCTGGGACTACAGGCACCTGTCTAATTTTTGTATTTTTTATTCAGATGGGGTTTCACTATGTTCCCCTGCCTGGTTTCGAACTCCTGGGCTCAAGCGATCCACCCGCCTCAGCCTCCCAAAGTGCTGGGATTACAGCCAAAGCCACTGCACCCGTCC	TAGCGTCTGTCCGTCTGCAGCCCAAGTAGCTGGGACTACAGGCACCTGTCTAATTTTTGTATTTTTTATTCAGATGGGGTTTCACTATGTTCCCCTGCCTGGTTTCGAACTCCTGGGCTCAAGCGATCCACCCGCCTCAGCCTCCCAAAGTGCTGGGATTACAGCCAAAGCCACTGCACCCGTCCCAATTGACTACTAGTGGTATAAGTCTAGACAACTACTACTACAG	GGTATAAG
chr1	150114969	Control	Mutated	150114965	150115129	150115016	150115109	+	CCCAAGTAGCTGGGACTACAGGCACCTGTCTAATTTTTGTATTTTTTATTCAGATGGGGTTTCACTATGTTCCCCTGCCTGGTTTCGAACTCCTGGGCTCAAGCGATCCACCCGCCTCAGCCTCCCAAAGTGCTGGGATTACAGCCAAAGCCACTGCACCCGTCC	TAGCGTCTGTCCGTCTGCAGCCCAAGTAGCTGGGACTACAGGCACCTGTCTAATTTTTGTATTTTTTATTCAGATGGGGTTTCACTATGTTCCCCTGCCTGGTTTCGAACTCCTGGGCTCAAGCGATCCACCCGCCTCAGCCTCCCAAAGTGCTGGGATTACAGCCAAAGCCACTGCACCCGTCCCAATTGACTACTAGTCTGCGAACTCTAGACAACTACTACTACAG	CTGCGAAC
chr1	150114969	Control	Consensus	150114965	150115129	150115016	150115109	+	CCCAAGTAGCTGGGACTACAGGCACCTGTCTTTTTTTTCTTTTTTTTTTAGAGATGGGGTTTCACTATGTTCCCCTGCCTGGTTTCGAACTCCTGGGCTCAAGCGATCCACCCGCCTCAGCCTCCCAAAGTGCTGGGATTACAGCGTAAGTCACTGCACCCGTCC	TAGCGTCTGTCCGTCTGCAGCCCAAGTAGCTGGGACTACAGGCACCTGTCTTTTTTTTCTTTTTTTTTTAGAGATGGGGTTTCACTATGTTCCCCTGCCTGGTTTCGAACTCCTGGGCTCAAGCGATCCACCCGCCTCAGCCTCCCAAAGTGCTGGGATTACAGCGTAAGTCACTGCACCCGTCCCAATTGACTACTAGTGGTATAAATCTAGACAACTACTACTACAG	GGTATAAA
chr1	150114969	Control	Consensus	150114965	150115129	150115016	150115109	+	CCCAAGTAGCTGGGACTACAGGCACCTGTCTTTTTTTTCTTTTTTTTTTAGAGATGGGGTTTCACTATGTTCCCCTGCCTGGTTTCGAACTCCTGGGCTCAAGCGATCCACCCGCCTCAGCCTCCCAAAGTGCTGGGATTACAGCGTAAGTCACTGCACCCGTCC	TAGCGTCTGTCCGTCTGCAGCCCAAGTAGCTGGGACTACAGGCACCTGTCTTTTTTTTCTTTTTTTTTTAGAGATGGGGTTTCACTATGTTCCCCTGCCTGGTTTCGAACTCCTGGGCTCAAGCGATCCACCCGCCTCAGCCTCCCAAAGTGCTGGGATTACAGCGTAAGTCACTGCACCCGTCCCAATTGACTACTAGTGGTATAACTCTAGACAACTACTACTACAG	GGTATAAC
chr1	150114969	Control	Consensus	150114965	150115129	150115016	150115109	+	CCCAAGTAGCTGGGACTACAGGCACCTGTCTTTTTTTTCTTTTTTTTTTAGAGATGGGGTTTCACTATGTTCCCCTGCCTGGTTTCGAACTCCTGGGCTCAAGCGATCCACCCGCCTCAGCCTCCCAAAGTGCTGGGATTACAGCGTAAGTCACTGCACCCGTCC	TAGCGTCTGTCCGTCTGCAGCCCAAGTAGCTGGGACTACAGGCACCTGTCTTTTTTTTCTTTTTTTTTTAGAGATGGGGTTTCACTATGTTCCCCTGCCTGGTTTCGAACTCCTGGGCTCAAGCGATCCACCCGCCTCAGCCTCCCAAAGTGCTGGGATTACAGCGTAAGTCACTGCACCCGTCCCAATTGACTACTAGTTATACGCTTCTAGACAACTACTACTACAG	TATACGCT
chr1	150114969	Control	Consensus	150114965	150115129	150115016	150115109	+	CCCAAGTAGCTGGGACTACAGGCACCTGTCTTTTTTTTCTTTTTTTTTTAGAGATGGGGTTTCACTATGTTCCCCTGCCTGGTTTCGAACTCCTGGGCTCAAGCGATCCACCCGCCTCAGCCTCCCAAAGTGCTGGGATTACAGCGTAAGTCACTGCACCCGTCC	TAGCGTCTGTCCGTCTGCAGCCCAAGTAGCTGGGACTACAGGCACCTGTCTTTTTTTTCTTTTTTTTTTAGAGATGGGGTTTCACTATGTTCCCCTGCCTGGTTTCGAACTCCTGGGCTCAAGCGATCCACCCGCCTCAGCCTCCCAAAGTGCTGGGATTACAGCGTAAGTCACTGCACCCGTCCCAATTGACTACTAGTATTACGTCTCTAGACAACTACTACTACAG	ATTACGTC
chr1	150114980	C	T	150114965	150115129	150115016	150115109	+	CCCAAGTAGCTGGGATTACAGGCACCTGTCTAATTTTTGTATTTTTTATAGAGATGGGGTTTCACTATGTTCCCCTGCCTGGTTTCGAACTCCTGGGCTCAAGCGATCCACCCGCCTCAGCCTCCCAAAGTGCTGGGATTACAGCGTAAGCCACTGCACCCGTCC	TAGCGTCTGTCCGTCTGCAGCCCAAGTAGCTGGGATTACAGGCACCTGTCTAATTTTTGTATTTTTTATAGAGATGGGGTTTCACTATGTTCCCCTGCCTGGTTTCGAACTCCTGGGCTCAAGCGATCCACCCGCCTCAGCCTCCCAAAGTGCTGGGATTACAGCGTAAGCCACTGCACCCGTCCCAATTGACTACTAGTGCACACCATCTAGACAACTACTACTACAG	GCACACCA
chr1	150114980	C	T	150114965	150115129	150115016	150115109	+	CCCAAGTAGCTGGGATTACAGGCACCTGTCTAATTTTTGTATTTTTTATAGAGATGGGGTTTCACTATGTTCCCCTGCCTGGTTTCGAACTCCTGGGCTCAAGCGATCCACCCGCCTCAGCCTCCCAAAGTGCTGGGATTACAGCGTAAGCCACTGCACCCGTCC	TAGCGTCTGTCCGTCTGCAGCCCAAGTAGCTGGGATTACAGGCACCTGTCTAATTTTTGTATTTTTTATAGAGATGGGGTTTCACTATGTTCCCCTGCCTGGTTTCGAACTCCTGGGCTCAAGCGATCCACCCGCCTCAGCCTCCCAAAGTGCTGGGATTACAGCGTAAGCCACTGCACCCGTCCCAATTGACTACTAGTGCACACCGTCTAGACAACTACTACTACAG	GCACACCG
chr1	150114980	C	T	150114965	150115129	150115016	150115109	+	CCCAAGTAGCTGGGATTACAGGCACCTGTCTAATTTTTGTATTTTTTATAGAGATGGGGTTTCACTATGTTCCCCTGCCTGGTTTCGAACTCCTGGGCTCAAGCGATCCACCCGCCTCAGCCTCCCAAAGTGCTGGGATTACAGCGTAAGCCACTGCACCCGTCC	TAGCGTCTGTCCGTCTGCAGCCCAAGTAGCTGGGATTACAGGCACCTGTCTAATTTTTGTATTTTTTATAGAGATGGGGTTTCACTATGTTCCCCTGCCTGGTTTCGAACTCCTGGGCTCAAGCGATCCACCCGCCTCAGCCTCCCAAAGTGCTGGGATTACAGCGTAAGCCACTGCACCCGTCCCAATTGACTACTAGTACGGTATGTCTAGACAACTACTACTACAG	ACGGTATG
chr1	150114986	G	A	150114965	150115129	150115016	150115109	+	CCCAAGTAGCTGGGACTACAGACACCTGTCTAATTTTTGTATTTTTTATAGAGATGGGGTTTCACTATGTTCCCCTGCCTGGTTTCGAACTCCTGGGCTCAAGCGATCCACCCGCCTCAGCCTCCCAAAGTGCTGGGATTACAGCGTAAGCCACTGCACCCGTCC	TAGCGTCTGTCCGTCTGCAGCCCAAGTAGCTGGGACTACAGACACCTGTCTAATTTTTGTATTTTTTATAGAGATGGGGTTTCACTATGTTCCCCTGCCTGGTTTCGAACTCCTGGGCTCAAGCGATCCACCCGCCTCAGCCTCCCAAAGTGCTGGGATTACAGCGTAAGCCACTGCACCCGTCCCAATTGACTACTAGTAAAGCCCGTCTAGACAACTACTACTACAG	AAAGCCCG
chr1	150114986	G	A	150114965	150115129	150115016	150115109	+	CCCAAGTAGCTGGGACTACAGACACCTGTCTAATTTTTGTATTTTTTATAGAGATGGGGTTTCACTATGTTCCCCTGCCTGGTTTCGAACTCCTGGGCTCAAGCGATCCACCCGCCTCAGCCTCCCAAAGTGCTGGGATTACAGCGTAAGCCACTGCACCCGTCC	TAGCGTCTGTCCGTCTGCAGCCCAAGTAGCTGGGACTACAGACACCTGTCTAATTTTTGTATTTTTTATAGAGATGGGGTTTCACTATGTTCCCCTGCCTGGTTTCGAACTCCTGGGCTCAAGCGATCCACCCGCCTCAGCCTCCCAAAGTGCTGGGATTACAGCGTAAGCCACTGCACCCGTCCCAATTGACTACTAGTGACAAACTTCTAGACAACTACTACTACAG	GACAAACT
chr1	150114986	G	A	150114965	150115129	150115016	150115109	+	CCCAAGTAGCTGGGACTACAGACACCTGTCTAATTTTTGTATTTTTTATAGAGATGGGGTTTCACTATGTTCCCCTGCCTGGTTTCGAACTCCTGGGCTCAAGCGATCCACCCGCCTCAGCCTCCCAAAGTGCTGGGATTACAGCGTAAGCCACTGCACCCGTCC	TAGCGTCTGTCCGTCTGCAGCCCAAGTAGCTGGGACTACAGACACCTGTCTAATTTTTGTATTTTTTATAGAGATGGGGTTTCACTATGTTCCCCTGCCTGGTTTCGAACTCCTGGGCTCAAGCGATCCACCCGCCTCAGCCTCCCAAAGTGCTGGGATTACAGCGTAAGCCACTGCACCCGTCCCAATTGACTACTAGTGGCTTACGTCTAGACAACTACTACTACAG	GGCTTACG
chr1	150115012	A	G	150114965	150115129	150115016	150115109	+	CCCAAGTAGCTGGGACTACAGGCACCTGTCTAATTTTTGTATTTTTTGTAGAGATGGGGTTTCACTATGTTCCCCTGCCTGGTTTCGAACTCCTGGGCTCAAGCGATCCACCCGCCTCAGCCTCCCAAAGTGCTGGGATTACAGCGTAAGCCACTGCACCCGTCC	TAGCGTCTGTCCGTCTGCAGCCCAAGTAGCTGGGACTACAGGCACCTGTCTAATTTTTGTATTTTTTGTAGAGATGGGGTTTCACTATGTTCCCCTGCCTGGTTTCGAACTCCTGGGCTCAAGCGATCCACCCGCCTCAGCCTCCCAAAGTGCTGGGATTACAGCGTAAGCCACTGCACCCGTCCCAATTGACTACTAGTTCAGTAATTCTAGACAACTACTACTACAG	TCAGTAAT
chr1	150115012	A	G	150114965	150115129	150115016	150115109	+	CCCAAGTAGCTGGGACTACAGGCACCTGTCTAATTTTTGTATTTTTTGTAGAGATGGGGTTTCACTATGTTCCCCTGCCTGGTTTCGAACTCCTGGGCTCAAGCGATCCACCCGCCTCAGCCTCCCAAAGTGCTGGGATTACAGCGTAAGCCACTGCACCCGTCC	TAGCGTCTGTCCGTCTGCAGCCCAAGTAGCTGGGACTACAGGCACCTGTCTAATTTTTGTATTTTTTGTAGAGATGGGGTTTCACTATGTTCCCCTGCCTGGTTTCGAACTCCTGGGCTCAAGCGATCCACCCGCCTCAGCCTCCCAAAGTGCTGGGATTACAGCGTAAGCCACTGCACCCGTCCCAATTGACTACTAGTAACCCCACTCTAGACAACTACTACTACAG	AACCCCAC
chr1	150115012	A	G	150114965	150115129	150115016	150115109	+	CCCAAGTAGCTGGGACTACAGGCACCTGTCTAATTTTTGTATTTTTTGTAGAGATGGGGTTTCACTATGTTCCCCTGCCTGGTTTCGAACTCCTGGGCTCAAGCGATCCACCCGCCTCAGCCTCCCAAAGTGCTGGGATTACAGCGTAAGCCACTGCACCCGTCC	TAGCGTCTGTCCGTCTGCAGCCCAAGTAGCTGGGACTACAGGCACCTGTCTAATTTTTGTATTTTTTGTAGAGATGGGGTTTCACTATGTTCCCCTGCCTGGTTTCGAACTCCTGGGCTCAAGCGATCCACCCGCCTCAGCCTCCCAAAGTGCTGGGATTACAGCGTAAGCCACTGCACCCGTCCCAATTGACTACTAGTAACCCCAGTCTAGACAACTACTACTACAG	AACCCCAG
chr1	150115036	C	T	150114965	150115129	150115016	150115109	+	CCCAAGTAGCTGGGACTACAGGCACCTGTCTAATTTTTGTATTTTTTATAGAGATGGGGTTTCACTATGTTTCCCTGCCTGGTTTCGAACTCCTGGGCTCAAGCGATCCACCCGCCTCAGCCTCCCAAAGTGCTGGGATTACAGCGTAAGCCACTGCACCCGTCC	TAGCGTCTGTCCGTCTGCAGCCCAAGTAGCTGGGACTACAGGCACCTGTCTAATTTTTGTATTTTTTATAGAGATGGGGTTTCACTATGTTTCCCTGCCTGGTTTCGAACTCCTGGGCTCAAGCGATCCACCCGCCTCAGCCTCCCAAAGTGCTGGGATTACAGCGTAAGCCACTGCACCCGTCCCAATTGACTACTAGTCCATAACTTCTAGACAACTACTACTACAG	CCATAACT
chr1	150115036	C	T	150114965	150115129	150115016	150115109	+	CCCAAGTAGCTGGGACTACAGGCACCTGTCTAATTTTTGTATTTTTTATAGAGATGGGGTTTCACTATGTTTCCCTGCCTGGTTTCGAACTCCTGGGCTCAAGCGATCCACCCGCCTCAGCCTCCCAAAGTGCTGGGATTACAGCGTAAGCCACTGCACCCGTCC	TAGCGTCTGTCCGTCTGCAGCCCAAGTAGCTGGGACTACAGGCACCTGTCTAATTTTTGTATTTTTTATAGAGATGGGGTTTCACTATGTTTCCCTGCCTGGTTTCGAACTCCTGGGCTCAAGCGATCCACCCGCCTCAGCCTCCCAAAGTGCTGGGATTACAGCGTAAGCCACTGCACCCGTCCCAATTGACTACTAGTTTCCAGTTTCTAGACAACTACTACTACAG	TTCCAGTT
chr1	150115036	C	T	150114965	150115129	150115016	150115109	+	CCCAAGTAGCTGGGACTACAGGCACCTGTCTAATTTTTGTATTTTTTATAGAGATGGGGTTTCACTATGTTTCCCTGCCTGGTTTCGAACTCCTGGGCTCAAGCGATCCACCCGCCTCAGCCTCCCAAAGTGCTGGGATTACAGCGTAAGCCACTGCACCCGTCC	TAGCGTCTGTCCGTCTGCAGCCCAAGTAGCTGGGACTACAGGCACCTGTCTAATTTTTGTATTTTTTATAGAGATGGGGTTTCACTATGTTTCCCTGCCTGGTTTCGAACTCCTGGGCTCAAGCGATCCACCCGCCTCAGCCTCCCAAAGTGCTGGGATTACAGCGTAAGCCACTGCACCCGTCCCAATTGACTACTAGTTCAGTTCATCTAGACAACTACTACTACAG	TCAGTTCA
chr1	150115122	A	G	150114965	150115129	150115016	150115109	+	CCCAAGTAGCTGGGACTACAGGCACCTGTCTAATTTTTGTATTTTTTATAGAGATGGGGTTTCACTATGTTCCCCTGCCTGGTTTCGAACTCCTGGGCTCAAGCGATCCACCCGCCTCAGCCTCCCAAAGTGCTGGGATTACAGCGTAAGCCACTGCGCCCGTCC	TAGCGTCTGTCCGTCTGCAGCCCAAGTAGCTGGGACTACAGGCACCTGTCTAATTTTTGTATTTTTTATAGAGATGGGGTTTCACTATGTTCCCCTGCCTGGTTTCGAACTCCTGGGCTCAAGCGATCCACCCGCCTCAGCCTCCCAAAGTGCTGGGATTACAGCGTAAGCCACTGCGCCCGTCCCAATTGACTACTAGTGCATTTGTTCTAGACAACTACTACTACAG	GCATTTGT
chr1	150115122	A	G	150114965	150115129	150115016	150115109	+	CCCAAGTAGCTGGGACTACAGGCACCTGTCTAATTTTTGTATTTTTTATAGAGATGGGGTTTCACTATGTTCCCCTGCCTGGTTTCGAACTCCTGGGCTCAAGCGATCCACCCGCCTCAGCCTCCCAAAGTGCTGGGATTACAGCGTAAGCCACTGCGCCCGTCC	TAGCGTCTGTCCGTCTGCAGCCCAAGTAGCTGGGACTACAGGCACCTGTCTAATTTTTGTATTTTTTATAGAGATGGGGTTTCACTATGTTCCCCTGCCTGGTTTCGAACTCCTGGGCTCAAGCGATCCACCCGCCTCAGCCTCCCAAAGTGCTGGGATTACAGCGTAAGCCACTGCGCCCGTCCCAATTGACTACTAGTTTTTCTGGTCTAGACAACTACTACTACAG	TTTTCTGG
chr1	150115122	A	G	150114965	150115129	150115016	150115109	+	CCCAAGTAGCTGGGACTACAGGCACCTGTCTAATTTTTGTATTTTTTATAGAGATGGGGTTTCACTATGTTCCCCTGCCTGGTTTCGAACTCCTGGGCTCAAGCGATCCACCCGCCTCAGCCTCCCAAAGTGCTGGGATTACAGCGTAAGCCACTGCGCCCGTCC	TAGCGTCTGTCCGTCTGCAGCCCAAGTAGCTGGGACTACAGGCACCTGTCTAATTTTTGTATTTTTTATAGAGATGGGGTTTCACTATGTTCCCCTGCCTGGTTTCGAACTCCTGGGCTCAAGCGATCCACCCGCCTCAGCCTCCCAAAGTGCTGGGATTACAGCGTAAGCCACTGCGCCCGTCCCAATTGACTACTAGTACGATGTCTCTAGACAACTACTACTACAG	ACGATGTC
chr1	150115125	C	T	150114965	150115129	150115016	150115109	+	CCCAAGTAGCTGGGACTACAGGCACCTGTCTAATTTTTGTATTTTTTATAGAGATGGGGTTTCACTATGTTCCCCTGCCTGGTTTCGAACTCCTGGGCTCAAGCGATCCACCCGCCTCAGCCTCCCAAAGTGCTGGGATTACAGCGTAAGCCACTGCACCTGTCC	TAGCGTCTGTCCGTCTGCAGCCCAAGTAGCTGGGACTACAGGCACCTGTCTAATTTTTGTATTTTTTATAGAGATGGGGTTTCACTATGTTCCCCTGCCTGGTTTCGAACTCCTGGGCTCAAGCGATCCACCCGCCTCAGCCTCCCAAAGTGCTGGGATTACAGCGTAAGCCACTGCACCTGTCCCAATTGACTACTAGTACGATGTATCTAGACAACTACTACTACAG	ACGATGTA
chr1	150115125	C	T	150114965	150115129	150115016	150115109	+	CCCAAGTAGCTGGGACTACAGGCACCTGTCTAATTTTTGTATTTTTTATAGAGATGGGGTTTCACTATGTTCCCCTGCCTGGTTTCGAACTCCTGGGCTCAAGCGATCCACCCGCCTCAGCCTCCCAAAGTGCTGGGATTACAGCGTAAGCCACTGCACCTGTCC	TAGCGTCTGTCCGTCTGCAGCCCAAGTAGCTGGGACTACAGGCACCTGTCTAATTTTTGTATTTTTTATAGAGATGGGGTTTCACTATGTTCCCCTGCCTGGTTTCGAACTCCTGGGCTCAAGCGATCCACCCGCCTCAGCCTCCCAAAGTGCTGGGATTACAGCGTAAGCCACTGCACCTGTCCCAATTGACTACTAGTAACCCCATTCTAGACAACTACTACTACAG	AACCCCAT
chr1	150115125	C	T	150114965	150115129	150115016	150115109	+	CCCAAGTAGCTGGGACTACAGGCACCTGTCTAATTTTTGTATTTTTTATAGAGATGGGGTTTCACTATGTTCCCCTGCCTGGTTTCGAACTCCTGGGCTCAAGCGATCCACCCGCCTCAGCCTCCCAAAGTGCTGGGATTACAGCGTAAGCCACTGCACCTGTCC	TAGCGTCTGTCCGTCTGCAGCCCAAGTAGCTGGGACTACAGGCACCTGTCTAATTTTTGTATTTTTTATAGAGATGGGGTTTCACTATGTTCCCCTGCCTGGTTTCGAACTCCTGGGCTCAAGCGATCCACCCGCCTCAGCCTCCCAAAGTGCTGGGATTACAGCGTAAGCCACTGCACCTGTCCCAATTGACTACTAGTTTCCAGTGTCTAGACAACTACTACTACAG	TTCCAGTG
chr1	150115126	G	A	150114965	150115129	150115016	150115109	+	CCCAAGTAGCTGGGACTACAGGCACCTGTCTAATTTTTGTATTTTTTATAGAGATGGGGTTTCACTATGTTCCCCTGCCTGGTTTCGAACTCCTGGGCTCAAGCGATCCACCCGCCTCAGCCTCCCAAAGTGCTGGGATTACAGCGTAAGCCACTGCACCCATCC	TAGCGTCTGTCCGTCTGCAGCCCAAGTAGCTGGGACTACAGGCACCTGTCTAATTTTTGTATTTTTTATAGAGATGGGGTTTCACTATGTTCCCCTGCCTGGTTTCGAACTCCTGGGCTCAAGCGATCCACCCGCCTCAGCCTCCCAAAGTGCTGGGATTACAGCGTAAGCCACTGCACCCATCCCAATTGACTACTAGTGCATTTGCTCTAGACAACTACTACTACAG	GCATTTGC
chr1	150115126	G	A	150114965	150115129	150115016	150115109	+	CCCAAGTAGCTGGGACTACAGGCACCTGTCTAATTTTTGTATTTTTTATAGAGATGGGGTTTCACTATGTTCCCCTGCCTGGTTTCGAACTCCTGGGCTCAAGCGATCCACCCGCCTCAGCCTCCCAAAGTGCTGGGATTACAGCGTAAGCCACTGCACCCATCC	TAGCGTCTGTCCGTCTGCAGCCCAAGTAGCTGGGACTACAGGCACCTGTCTAATTTTTGTATTTTTTATAGAGATGGGGTTTCACTATGTTCCCCTGCCTGGTTTCGAACTCCTGGGCTCAAGCGATCCACCCGCCTCAGCCTCCCAAAGTGCTGGGATTACAGCGTAAGCCACTGCACCCATCCCAATTGACTACTAGTTTCCAGTCTCTAGACAACTACTACTACAG	TTCCAGTC
chr1	150115126	G	A	150114965	150115129	150115016	150115109	+	CCCAAGTAGCTGGGACTACAGGCACCTGTCTAATTTTTGTATTTTTTATAGAGATGGGGTTTCACTATGTTCCCCTGCCTGGTTTCGAACTCCTGGGCTCAAGCGATCCACCCGCCTCAGCCTCCCAAAGTGCTGGGATTACAGCGTAAGCCACTGCACCCATCC	TAGCGTCTGTCCGTCTGCAGCCCAAGTAGCTGGGACTACAGGCACCTGTCTAATTTTTGTATTTTTTATAGAGATGGGGTTTCACTATGTTCCCCTGCCTGGTTTCGAACTCCTGGGCTCAAGCGATCCACCCGCCTCAGCCTCCCAAAGTGCTGGGATTACAGCGTAAGCCACTGCACCCATCCCAATTGACTACTAGTGCATTTGGTCTAGACAACTACTACTACAG	GCATTTGG
chr1	155172987	T	G	155172987	155173152	155173014	155173096	-	GAGGGCCCAGGACTGGTGCTCCAGTACTGAACCCCTCACACCCTGGGTCCCGACAGGGGAGCAGACCAAGGCGCTGGTCACCCAACTCACCCTCTTCAACCAGATCCTGGTGGAGCTGCGGGATGATATACGAGACCAGGTTTGGGTGGGCTGGCGAAGGGTGGCC	TAGCGTCTGTCCGTCTGCAGGAGGGCCCAGGACTGGTGCTCCAGTACTGAACCCCTCACACCCTGGGTCCCGACAGGGGAGCAGACCAAGGCGCTGGTCACCCAACTCACCCTCTTCAACCAGATCCTGGTGGAGCTGCGGGATGATATACGAGACCAGGTTTGGGTGGGCTGGCGAAGGGTGGCCCAATTGACTACTAGTCTCCGTAGTCTAGACAACTACTACTACAG	CTCCGTAG
chr1	155172987	T	G	155172987	155173152	155173014	155173096	-	GAGGGCCCAGGACTGGTGCTCCAGTACTGAACCCCTCACACCCTGGGTCCCGACAGGGGAGCAGACCAAGGCGCTGGTCACCCAACTCACCCTCTTCAACCAGATCCTGGTGGAGCTGCGGGATGATATACGAGACCAGGTTTGGGTGGGCTGGCGAAGGGTGGCC	TAGCGTCTGTCCGTCTGCAGGAGGGCCCAGGACTGGTGCTCCAGTACTGAACCCCTCACACCCTGGGTCCCGACAGGGGAGCAGACCAAGGCGCTGGTCACCCAACTCACCCTCTTCAACCAGATCCTGGTGGAGCTGCGGGATGATATACGAGACCAGGTTTGGGTGGGCTGGCGAAGGGTGGCCCAATTGACTACTAGTAAGTGCGTTCTAGACAACTACTACTACAG	AAGTGCGT
chr1	155172987	T	G	155172987	155173152	155173014	155173096	-	GAGGGCCCAGGACTGGTGCTCCAGTACTGAACCCCTCACACCCTGGGTCCCGACAGGGGAGCAGACCAAGGCGCTGGTCACCCAACTCACCCTCTTCAACCAGATCCTGGTGGAGCTGCGGGATGATATACGAGACCAGGTTTGGGTGGGCTGGCGAAGGGTGGCC	TAGCGTCTGTCCGTCTGCAGGAGGGCCCAGGACTGGTGCTCCAGTACTGAACCCCTCACACCCTGGGTCCCGACAGGGGAGCAGACCAAGGCGCTGGTCACCCAACTCACCCTCTTCAACCAGATCCTGGTGGAGCTGCGGGATGATATACGAGACCAGGTTTGGGTGGGCTGGCGAAGGGTGGCCCAATTGACTACTAGTCTCCGTACTCTAGACAACTACTACTACAG	CTCCGTAC
chr1	155172987	Control	Original	155172987	155173152	155173014	155173096	-	GAGGGCCCAGGACTGGTGCTCCAGTACTGAACCCCTCACACCCTGGGTCCCGACAGGGGAGCAGACCAAGGCGCTGGTCACCCAACTCACCCTCTTCAACCAGATCCTGGTGGAGCTGCGGGATGATATACGAGACCAGGTTTGGGTGGGCTGGCGAAGGGTGGCA	TAGCGTCTGTCCGTCTGCAGGAGGGCCCAGGACTGGTGCTCCAGTACTGAACCCCTCACACCCTGGGTCCCGACAGGGGAGCAGACCAAGGCGCTGGTCACCCAACTCACCCTCTTCAACCAGATCCTGGTGGAGCTGCGGGATGATATACGAGACCAGGTTTGGGTGGGCTGGCGAAGGGTGGCACAATTGACTACTAGTCCTGACCCTCTAGACAACTACTACTACAG	CCTGACCC
chr1	155172987	Control	Original	155172987	155173152	155173014	155173096	-	GAGGGCCCAGGACTGGTGCTCCAGTACTGAACCCCTCACACCCTGGGTCCCGACAGGGGAGCAGACCAAGGCGCTGGTCACCCAACTCACCCTCTTCAACCAGATCCTGGTGGAGCTGCGGGATGATATACGAGACCAGGTTTGGGTGGGCTGGCGAAGGGTGGCA	TAGCGTCTGTCCGTCTGCAGGAGGGCCCAGGACTGGTGCTCCAGTACTGAACCCCTCACACCCTGGGTCCCGACAGGGGAGCAGACCAAGGCGCTGGTCACCCAACTCACCCTCTTCAACCAGATCCTGGTGGAGCTGCGGGATGATATACGAGACCAGGTTTGGGTGGGCTGGCGAAGGGTGGCACAATTGACTACTAGTAAGTGCGATCTAGACAACTACTACTACAG	AAGTGCGA
chr1	155172987	Control	Original	155172987	155173152	155173014	155173096	-	GAGGGCCCAGGACTGGTGCTCCAGTACTGAACCCCTCACACCCTGGGTCCCGACAGGGGAGCAGACCAAGGCGCTGGTCACCCAACTCACCCTCTTCAACCAGATCCTGGTGGAGCTGCGGGATGATATACGAGACCAGGTTTGGGTGGGCTGGCGAAGGGTGGCA	TAGCGTCTGTCCGTCTGCAGGAGGGCCCAGGACTGGTGCTCCAGTACTGAACCCCTCACACCCTGGGTCCCGACAGGGGAGCAGACCAAGGCGCTGGTCACCCAACTCACCCTCTTCAACCAGATCCTGGTGGAGCTGCGGGATGATATACGAGACCAGGTTTGGGTGGGCTGGCGAAGGGTGGCACAATTGACTACTAGTGCTATGCATCTAGACAACTACTACTACAG	GCTATGCA
chr1	155172987	Control	Original	155172987	155173152	155173014	155173096	-	GAGGGCCCAGGACTGGTGCTCCAGTACTGAACCCCTCACACCCTGGGTCCCGACAGGGGAGCAGACCAAGGCGCTGGTCACCCAACTCACCCTCTTCAACCAGATCCTGGTGGAGCTGCGGGATGATATACGAGACCAGGTTTGGGTGGGCTGGCGAAGGGTGGCA	TAGCGTCTGTCCGTCTGCAGGAGGGCCCAGGACTGGTGCTCCAGTACTGAACCCCTCACACCCTGGGTCCCGACAGGGGAGCAGACCAAGGCGCTGGTCACCCAACTCACCCTCTTCAACCAGATCCTGGTGGAGCTGCGGGATGATATACGAGACCAGGTTTGGGTGGGCTGGCGAAGGGTGGCACAATTGACTACTAGTTTTACGATTCTAGACAACTACTACTACAG	TTTACGAT
chr1	155172987	Control	Mutated	155172987	155173152	155173014	155173096	-	GAGGGCCCAGGACTGGTGCTCCAGTACTGAACCCCTCACACCCTGGGTCCCGACTCGGGAGCAGACCAAGGCGCTGGTCACCCAACTCACCCTCTTCAACCAGATCCTGGTGGAGCTGCGGGATGATATACGAGACCAGCATTGGGTGGGCTGGCGAAGGGTGGCA	TAGCGTCTGTCCGTCTGCAGGAGGGCCCAGGACTGGTGCTCCAGTACTGAACCCCTCACACCCTGGGTCCCGACTCGGGAGCAGACCAAGGCGCTGGTCACCCAACTCACCCTCTTCAACCAGATCCTGGTGGAGCTGCGGGATGATATACGAGACCAGCATTGGGTGGGCTGGCGAAGGGTGGCACAATTGACTACTAGTATCCTTCATCTAGACAACTACTACTACAG	ATCCTTCA
chr1	155172987	Control	Mutated	155172987	155173152	155173014	155173096	-	GAGGGCCCAGGACTGGTGCTCCAGTACTGAACCCCTCACACCCTGGGTCCCGACTCGGGAGCAGACCAAGGCGCTGGTCACCCAACTCACCCTCTTCAACCAGATCCTGGTGGAGCTGCGGGATGATATACGAGACCAGCATTGGGTGGGCTGGCGAAGGGTGGCA	TAGCGTCTGTCCGTCTGCAGGAGGGCCCAGGACTGGTGCTCCAGTACTGAACCCCTCACACCCTGGGTCCCGACTCGGGAGCAGACCAAGGCGCTGGTCACCCAACTCACCCTCTTCAACCAGATCCTGGTGGAGCTGCGGGATGATATACGAGACCAGCATTGGGTGGGCTGGCGAAGGGTGGCACAATTGACTACTAGTATACACGTTCTAGACAACTACTACTACAG	ATACACGT
chr1	155172987	Control	Mutated	155172987	155173152	155173014	155173096	-	GAGGGCCCAGGACTGGTGCTCCAGTACTGAACCCCTCACACCCTGGGTCCCGACTCGGGAGCAGACCAAGGCGCTGGTCACCCAACTCACCCTCTTCAACCAGATCCTGGTGGAGCTGCGGGATGATATACGAGACCAGCATTGGGTGGGCTGGCGAAGGGTGGCA	TAGCGTCTGTCCGTCTGCAGGAGGGCCCAGGACTGGTGCTCCAGTACTGAACCCCTCACACCCTGGGTCCCGACTCGGGAGCAGACCAAGGCGCTGGTCACCCAACTCACCCTCTTCAACCAGATCCTGGTGGAGCTGCGGGATGATATACGAGACCAGCATTGGGTGGGCTGGCGAAGGGTGGCACAATTGACTACTAGTTCAGCTTTTCTAGACAACTACTACTACAG	TCAGCTTT
chr1	155172987	Control	Mutated	155172987	155173152	155173014	155173096	-	GAGGGCCCAGGACTGGTGCTCCAGTACTGAACCCCTCACACCCTGGGTCCCGACTCGGGAGCAGACCAAGGCGCTGGTCACCCAACTCACCCTCTTCAACCAGATCCTGGTGGAGCTGCGGGATGATATACGAGACCAGCATTGGGTGGGCTGGCGAAGGGTGGCA	TAGCGTCTGTCCGTCTGCAGGAGGGCCCAGGACTGGTGCTCCAGTACTGAACCCCTCACACCCTGGGTCCCGACTCGGGAGCAGACCAAGGCGCTGGTCACCCAACTCACCCTCTTCAACCAGATCCTGGTGGAGCTGCGGGATGATATACGAGACCAGCATTGGGTGGGCTGGCGAAGGGTGGCACAATTGACTACTAGTATACACGGTCTAGACAACTACTACTACAG	ATACACGG
chr1	155172987	Control	Consensus	155172987	155173152	155173014	155173096	-	GAGGGCCCAGGACTGGTGCTCCAGTACTGAACCCCTCTCTCCCTCCCTCCCCTCAGGGGAGCAGACCAAGGCGCTGGTCACCCAACTCACCCTCTTCAACCAGATCCTGGTGGAGCTGCGGGATGATATACGAGACCAGGTAAGTGTGGGCTGGCGAAGGGTGGCA	TAGCGTCTGTCCGTCTGCAGGAGGGCCCAGGACTGGTGCTCCAGTACTGAACCCCTCTCTCCCTCCCTCCCCTCAGGGGAGCAGACCAAGGCGCTGGTCACCCAACTCACCCTCTTCAACCAGATCCTGGTGGAGCTGCGGGATGATATACGAGACCAGGTAAGTGTGGGCTGGCGAAGGGTGGCACAATTGACTACTAGTGAGCACCATCTAGACAACTACTACTACAG	GAGCACCA
chr1	155172987	Control	Consensus	155172987	155173152	155173014	155173096	-	GAGGGCCCAGGACTGGTGCTCCAGTACTGAACCCCTCTCTCCCTCCCTCCCCTCAGGGGAGCAGACCAAGGCGCTGGTCACCCAACTCACCCTCTTCAACCAGATCCTGGTGGAGCTGCGGGATGATATACGAGACCAGGTAAGTGTGGGCTGGCGAAGGGTGGCA	TAGCGTCTGTCCGTCTGCAGGAGGGCCCAGGACTGGTGCTCCAGTACTGAACCCCTCTCTCCCTCCCTCCCCTCAGGGGAGCAGACCAAGGCGCTGGTCACCCAACTCACCCTCTTCAACCAGATCCTGGTGGAGCTGCGGGATGATATACGAGACCAGGTAAGTGTGGGCTGGCGAAGGGTGGCACAATTGACTACTAGTGAGCACCGTCTAGACAACTACTACTACAG	GAGCACCG
chr1	155172987	Control	Consensus	155172987	155173152	155173014	155173096	-	GAGGGCCCAGGACTGGTGCTCCAGTACTGAACCCCTCTCTCCCTCCCTCCCCTCAGGGGAGCAGACCAAGGCGCTGGTCACCCAACTCACCCTCTTCAACCAGATCCTGGTGGAGCTGCGGGATGATATACGAGACCAGGTAAGTGTGGGCTGGCGAAGGGTGGCA	TAGCGTCTGTCCGTCTGCAGGAGGGCCCAGGACTGGTGCTCCAGTACTGAACCCCTCTCTCCCTCCCTCCCCTCAGGGGAGCAGACCAAGGCGCTGGTCACCCAACTCACCCTCTTCAACCAGATCCTGGTGGAGCTGCGGGATGATATACGAGACCAGGTAAGTGTGGGCTGGCGAAGGGTGGCACAATTGACTACTAGTATACACGATCTAGACAACTACTACTACAG	ATACACGA
chr1	155172987	Control	Consensus	155172987	155173152	155173014	155173096	-	GAGGGCCCAGGACTGGTGCTCCAGTACTGAACCCCTCTCTCCCTCCCTCCCCTCAGGGGAGCAGACCAAGGCGCTGGTCACCCAACTCACCCTCTTCAACCAGATCCTGGTGGAGCTGCGGGATGATATACGAGACCAGGTAAGTGTGGGCTGGCGAAGGGTGGCA	TAGCGTCTGTCCGTCTGCAGGAGGGCCCAGGACTGGTGCTCCAGTACTGAACCCCTCTCTCCCTCCCTCCCCTCAGGGGAGCAGACCAAGGCGCTGGTCACCCAACTCACCCTCTTCAACCAGATCCTGGTGGAGCTGCGGGATGATATACGAGACCAGGTAAGTGTGGGCTGGCGAAGGGTGGCACAATTGACTACTAGTGATTGTTATCTAGACAACTACTACTACAG	GATTGTTA
chr1	155172998	G	A	155172987	155173152	155173014	155173096	-	GAGGGCCCAGGACTGGTGCTCCAGTACTGAACCCCTCACACCCTGGGTCCCGACAGGGGAGCAGACCAAGGCGCTGGTCACCCAACTCACCCTCTTCAACCAGATCCTGGTGGAGCTGCGGGATGATATACGAGACCAGGTTTGGGTGGGCTGGTGAAGGGTGGCA	TAGCGTCTGTCCGTCTGCAGGAGGGCCCAGGACTGGTGCTCCAGTACTGAACCCCTCACACCCTGGGTCCCGACAGGGGAGCAGACCAAGGCGCTGGTCACCCAACTCACCCTCTTCAACCAGATCCTGGTGGAGCTGCGGGATGATATACGAGACCAGGTTTGGGTGGGCTGGTGAAGGGTGGCACAATTGACTACTAGTGATTGTTCTCTAGACAACTACTACTACAG	GATTGTTC
chr1	155172998	G	A	155172987	155173152	155173014	155173096	-	GAGGGCCCAGGACTGGTGCTCCAGTACTGAACCCCTCACACCCTGGGTCCCGACAGGGGAGCAGACCAAGGCGCTGGTCACCCAACTCACCCTCTTCAACCAGATCCTGGTGGAGCTGCGGGATGATATACGAGACCAGGTTTGGGTGGGCTGGTGAAGGGTGGCA	TAGCGTCTGTCCGTCTGCAGGAGGGCCCAGGACTGGTGCTCCAGTACTGAACCCCTCACACCCTGGGTCCCGACAGGGGAGCAGACCAAGGCGCTGGTCACCCAACTCACCCTCTTCAACCAGATCCTGGTGGAGCTGCGGGATGATATACGAGACCAGGTTTGGGTGGGCTGGTGAAGGGTGGCACAATTGACTACTAGTTTGCTATTTCTAGACAACTACTACTACAG	TTGCTATT
chr1	155172998	G	A	155172987	155173152	155173014	155173096	-	GAGGGCCCAGGACTGGTGCTCCAGTACTGAACCCCTCACACCCTGGGTCCCGACAGGGGAGCAGACCAAGGCGCTGGTCACCCAACTCACCCTCTTCAACCAGATCCTGGTGGAGCTGCGGGATGATATACGAGACCAGGTTTGGGTGGGCTGGTGAAGGGTGGCA	TAGCGTCTGTCCGTCTGCAGGAGGGCCCAGGACTGGTGCTCCAGTACTGAACCCCTCACACCCTGGGTCCCGACAGGGGAGCAGACCAAGGCGCTGGTCACCCAACTCACCCTCTTCAACCAGATCCTGGTGGAGCTGCGGGATGATATACGAGACCAGGTTTGGGTGGGCTGGTGAAGGGTGGCACAATTGACTACTAGTCCTGCCTCTCTAGACAACTACTACTACAG	CCTGCCTC
chr1	155173007	C	G	155172987	155173152	155173014	155173096	-	GAGGGCCCAGGACTGGTGCTCCAGTACTGAACCCCTCACACCCTGGGTCCCGACAGGGGAGCAGACCAAGGCGCTGGTCACCCAACTCACCCTCTTCAACCAGATCCTGGTGGAGCTGCGGGATGATATACGAGACCAGGTTTGGCTGGGCTGGCGAAGGGTGGCA	TAGCGTCTGTCCGTCTGCAGGAGGGCCCAGGACTGGTGCTCCAGTACTGAACCCCTCACACCCTGGGTCCCGACAGGGGAGCAGACCAAGGCGCTGGTCACCCAACTCACCCTCTTCAACCAGATCCTGGTGGAGCTGCGGGATGATATACGAGACCAGGTTTGGCTGGGCTGGCGAAGGGTGGCACAATTGACTACTAGTGCTATGCGTCTAGACAACTACTACTACAG	GCTATGCG
chr1	155173007	C	G	155172987	155173152	155173014	155173096	-	GAGGGCCCAGGACTGGTGCTCCAGTACTGAACCCCTCACACCCTGGGTCCCGACAGGGGAGCAGACCAAGGCGCTGGTCACCCAACTCACCCTCTTCAACCAGATCCTGGTGGAGCTGCGGGATGATATACGAGACCAGGTTTGGCTGGGCTGGCGAAGGGTGGCA	TAGCGTCTGTCCGTCTGCAGGAGGGCCCAGGACTGGTGCTCCAGTACTGAACCCCTCACACCCTGGGTCCCGACAGGGGAGCAGACCAAGGCGCTGGTCACCCAACTCACCCTCTTCAACCAGATCCTGGTGGAGCTGCGGGATGATATACGAGACCAGGTTTGGCTGGGCTGGCGAAGGGTGGCACAATTGACTACTAGTGATTGTTGTCTAGACAACTACTACTACAG	GATTGTTG
chr1	155173007	C	G	155172987	155173152	155173014	155173096	-	GAGGGCCCAGGACTGGTGCTCCAGTACTGAACCCCTCACACCCTGGGTCCCGACAGGGGAGCAGACCAAGGCGCTGGTCACCCAACTCACCCTCTTCAACCAGATCCTGGTGGAGCTGCGGGATGATATACGAGACCAGGTTTGGCTGGGCTGGCGAAGGGTGGCA	TAGCGTCTGTCCGTCTGCAGGAGGGCCCAGGACTGGTGCTCCAGTACTGAACCCCTCACACCCTGGGTCCCGACAGGGGAGCAGACCAAGGCGCTGGTCACCCAACTCACCCTCTTCAACCAGATCCTGGTGGAGCTGCGGGATGATATACGAGACCAGGTTTGGCTGGGCTGGCGAAGGGTGGCACAATTGACTACTAGTGGCTTACTTCTAGACAACTACTACTACAG	GGCTTACT
chr1	155173011	A	G	155172987	155173152	155173014	155173096	-	GAGGGCCCAGGACTGGTGCTCCAGTACTGAACCCCTCACACCCTGGGTCCCGACAGGGGAGCAGACCAAGGCGCTGGTCACCCAACTCACCCTCTTCAACCAGATCCTGGTGGAGCTGCGGGATGATATACGAGACCAGGTCTGGGTGGGCTGGCGAAGGGTGGCA	TAGCGTCTGTCCGTCTGCAGGAGGGCCCAGGACTGGTGCTCCAGTACTGAACCCCTCACACCCTGGGTCCCGACAGGGGAGCAGACCAAGGCGCTGGTCACCCAACTCACCCTCTTCAACCAGATCCTGGTGGAGCTGCGGGATGATATACGAGACCAGGTCTGGGTGGGCTGGCGAAGGGTGGCACAATTGACTACTAGTTGCATGGTTCTAGACAACTACTACTACAG	TGCATGGT
chr1	155173011	A	G	155172987	155173152	155173014	155173096	-	GAGGGCCCAGGACTGGTGCTCCAGTACTGAACCCCTCACACCCTGGGTCCCGACAGGGGAGCAGACCAAGGCGCTGGTCACCCAACTCACCCTCTTCAACCAGATCCTGGTGGAGCTGCGGGATGATATACGAGACCAGGTCTGGGTGGGCTGGCGAAGGGTGGCA	TAGCGTCTGTCCGTCTGCAGGAGGGCCCAGGACTGGTGCTCCAGTACTGAACCCCTCACACCCTGGGTCCCGACAGGGGAGCAGACCAAGGCGCTGGTCACCCAACTCACCCTCTTCAACCAGATCCTGGTGGAGCTGCGGGATGATATACGAGACCAGGTCTGGGTGGGCTGGCGAAGGGTGGCACAATTGACTACTAGTAACTGCAATCTAGACAACTACTACTACAG	AACTGCAA
chr1	155173011	A	G	155172987	155173152	155173014	155173096	-	GAGGGCCCAGGACTGGTGCTCCAGTACTGAACCCCTCACACCCTGGGTCCCGACAGGGGAGCAGACCAAGGCGCTGGTCACCCAACTCACCCTCTTCAACCAGATCCTGGTGGAGCTGCGGGATGATATACGAGACCAGGTCTGGGTGGGCTGGCGAAGGGTGGCA	TAGCGTCTGTCCGTCTGCAGGAGGGCCCAGGACTGGTGCTCCAGTACTGAACCCCTCACACCCTGGGTCCCGACAGGGGAGCAGACCAAGGCGCTGGTCACCCAACTCACCCTCTTCAACCAGATCCTGGTGGAGCTGCGGGATGATATACGAGACCAGGTCTGGGTGGGCTGGCGAAGGGTGGCACAATTGACTACTAGTTTGCTATGTCTAGACAACTACTACTACAG	TTGCTATG
chr1	155173016	G	C	155172987	155173152	155173014	155173096	-	GAGGGCCCAGGACTGGTGCTCCAGTACTGAACCCCTCACACCCTGGGTCCCGACAGGGGAGCAGACCAAGGCGCTGGTCACCCAACTCACCCTCTTCAACCAGATCCTGGTGGAGCTGCGGGATGATATACGAGACGAGGTTTGGGTGGGCTGGCGAAGGGTGGCA	TAGCGTCTGTCCGTCTGCAGGAGGGCCCAGGACTGGTGCTCCAGTACTGAACCCCTCACACCCTGGGTCCCGACAGGGGAGCAGACCAAGGCGCTGGTCACCCAACTCACCCTCTTCAACCAGATCCTGGTGGAGCTGCGGGATGATATACGAGACGAGGTTTGGGTGGGCTGGCGAAGGGTGGCACAATTGACTACTAGTTGCATTAGTCTAGACAACTACTACTACAG	TGCATTAG
chr1	155173016	G	C	155172987	155173152	155173014	155173096	-	GAGGGCCCAGGACTGGTGCTCCAGTACTGAACCCCTCACACCCTGGGTCCCGACAGGGGAGCAGACCAAGGCGCTGGTCACCCAACTCACCCTCTTCAACCAGATCCTGGTGGAGCTGCGGGATGATATACGAGACGAGGTTTGGGTGGGCTGGCGAAGGGTGGCA	TAGCGTCTGTCCGTCTGCAGGAGGGCCCAGGACTGGTGCTCCAGTACTGAACCCCTCACACCCTGGGTCCCGACAGGGGAGCAGACCAAGGCGCTGGTCACCCAACTCACCCTCTTCAACCAGATCCTGGTGGAGCTGCGGGATGATATACGAGACGAGGTTTGGGTGGGCTGGCGAAGGGTGGCACAATTGACTACTAGTTTGCTATCTCTAGACAACTACTACTACAG	TTGCTATC
chr1	155173016	G	C	155172987	155173152	155173014	155173096	-	GAGGGCCCAGGACTGGTGCTCCAGTACTGAACCCCTCACACCCTGGGTCCCGACAGGGGAGCAGACCAAGGCGCTGGTCACCCAACTCACCCTCTTCAACCAGATCCTGGTGGAGCTGCGGGATGATATACGAGACGAGGTTTGGGTGGGCTGGCGAAGGGTGGCA	TAGCGTCTGTCCGTCTGCAGGAGGGCCCAGGACTGGTGCTCCAGTACTGAACCCCTCACACCCTGGGTCCCGACAGGGGAGCAGACCAAGGCGCTGGTCACCCAACTCACCCTCTTCAACCAGATCCTGGTGGAGCTGCGGGATGATATACGAGACGAGGTTTGGGTGGGCTGGCGAAGGGTGGCACAATTGACTACTAGTGATTGTTTTCTAGACAACTACTACTACAG	GATTGTTT
chr1	155173021	C	T	155172987	155173152	155173014	155173096	-	GAGGGCCCAGGACTGGTGCTCCAGTACTGAACCCCTCACACCCTGGGTCCCGACAGGGGAGCAGACCAAGGCGCTGGTCACCCAACTCACCCTCTTCAACCAGATCCTGGTGGAGCTGCGGGATGATATACAAGACCAGGTTTGGGTGGGCTGGCGAAGGGTGGCA	TAGCGTCTGTCCGTCTGCAGGAGGGCCCAGGACTGGTGCTCCAGTACTGAACCCCTCACACCCTGGGTCCCGACAGGGGAGCAGACCAAGGCGCTGGTCACCCAACTCACCCTCTTCAACCAGATCCTGGTGGAGCTGCGGGATGATATACAAGACCAGGTTTGGGTGGGCTGGCGAAGGGTGGCACAATTGACTACTAGTTTGCTATATCTAGACAACTACTACTACAG	TTGCTATA
chr1	155173021	C	T	155172987	155173152	155173014	155173096	-	GAGGGCCCAGGACTGGTGCTCCAGTACTGAACCCCTCACACCCTGGGTCCCGACAGGGGAGCAGACCAAGGCGCTGGTCACCCAACTCACCCTCTTCAACCAGATCCTGGTGGAGCTGCGGGATGATATACAAGACCAGGTTTGGGTGGGCTGGCGAAGGGTGGCA	TAGCGTCTGTCCGTCTGCAGGAGGGCCCAGGACTGGTGCTCCAGTACTGAACCCCTCACACCCTGGGTCCCGACAGGGGAGCAGACCAAGGCGCTGGTCACCCAACTCACCCTCTTCAACCAGATCCTGGTGGAGCTGCGGGATGATATACAAGACCAGGTTTGGGTGGGCTGGCGAAGGGTGGCACAATTGACTACTAGTTGCATTACTCTAGACAACTACTACTACAG	TGCATTAC
chr1	155173021	C	T	155172987	155173152	155173014	155173096	-	GAGGGCCCAGGACTGGTGCTCCAGTACTGAACCCCTCACACCCTGGGTCCCGACAGGGGAGCAGACCAAGGCGCTGGTCACCCAACTCACCCTCTTCAACCAGATCCTGGTGGAGCTGCGGGATGATATACAAGACCAGGTTTGGGTGGGCTGGCGAAGGGTGGCA	TAGCGTCTGTCCGTCTGCAGGAGGGCCCAGGACTGGTGCTCCAGTACTGAACCCCTCACACCCTGGGTCCCGACAGGGGAGCAGACCAAGGCGCTGGTCACCCAACTCACCCTCTTCAACCAGATCCTGGTGGAGCTGCGGGATGATATACAAGACCAGGTTTGGGTGGGCTGGCGAAGGGTGGCACAATTGACTACTAGTATCTCGAGTCTAGACAACTACTACTACAG	ATCTCGAG
chr1	155173028	C	T	155172987	155173152	155173014	155173096	-	GAGGGCCCAGGACTGGTGCTCCAGTACTGAACCCCTCACACCCTGGGTCCCGACAGGGGAGCAGACCAAGGCGCTGGTCACCCAACTCACCCTCTTCAACCAGATCCTGGTGGAGCTGCGGGATAATATACGAGACCAGGTTTGGGTGGGCTGGCGAAGGGTGGCA	TAGCGTCTGTCCGTCTGCAGGAGGGCCCAGGACTGGTGCTCCAGTACTGAACCCCTCACACCCTGGGTCCCGACAGGGGAGCAGACCAAGGCGCTGGTCACCCAACTCACCCTCTTCAACCAGATCCTGGTGGAGCTGCGGGATAATATACGAGACCAGGTTTGGGTGGGCTGGCGAAGGGTGGCACAATTGACTACTAGTTGCATGGCTCTAGACAACTACTACTACAG	TGCATGGC
chr1	155173028	C	T	155172987	155173152	155173014	155173096	-	GAGGGCCCAGGACTGGTGCTCCAGTACTGAACCCCTCACACCCTGGGTCCCGACAGGGGAGCAGACCAAGGCGCTGGTCACCCAACTCACCCTCTTCAACCAGATCCTGGTGGAGCTGCGGGATAATATACGAGACCAGGTTTGGGTGGGCTGGCGAAGGGTGGCA	TAGCGTCTGTCCGTCTGCAGGAGGGCCCAGGACTGGTGCTCCAGTACTGAACCCCTCACACCCTGGGTCCCGACAGGGGAGCAGACCAAGGCGCTGGTCACCCAACTCACCCTCTTCAACCAGATCCTGGTGGAGCTGCGGGATAATATACGAGACCAGGTTTGGGTGGGCTGGCGAAGGGTGGCACAATTGACTACTAGTGCTAATTCTCTAGACAACTACTACTACAG	GCTAATTC
chr1	155173028	C	T	155172987	155173152	155173014	155173096	-	GAGGGCCCAGGACTGGTGCTCCAGTACTGAACCCCTCACACCCTGGGTCCCGACAGGGGAGCAGACCAAGGCGCTGGTCACCCAACTCACCCTCTTCAACCAGATCCTGGTGGAGCTGCGGGATAATATACGAGACCAGGTTTGGGTGGGCTGGCGAAGGGTGGCA	TAGCGTCTGTCCGTCTGCAGGAGGGCCCAGGACTGGTGCTCCAGTACTGAACCCCTCACACCCTGGGTCCCGACAGGGGAGCAGACCAAGGCGCTGGTCACCCAACTCACCCTCTTCAACCAGATCCTGGTGGAGCTGCGGGATAATATACGAGACCAGGTTTGGGTGGGCTGGCGAAGGGTGGCACAATTGACTACTAGTTGCATGGGTCTAGACAACTACTACTACAG	TGCATGGG
chr1	155173035	C	T	155172987	155173152	155173014	155173096	-	GAGGGCCCAGGACTGGTGCTCCAGTACTGAACCCCTCACACCCTGGGTCCCGACAGGGGAGCAGACCAAGGCGCTGGTCACCCAACTCACCCTCTTCAACCAGATCCTGGTGGAGCTACGGGATGATATACGAGACCAGGTTTGGGTGGGCTGGCGAAGGGTGGCA	TAGCGTCTGTCCGTCTGCAGGAGGGCCCAGGACTGGTGCTCCAGTACTGAACCCCTCACACCCTGGGTCCCGACAGGGGAGCAGACCAAGGCGCTGGTCACCCAACTCACCCTCTTCAACCAGATCCTGGTGGAGCTACGGGATGATATACGAGACCAGGTTTGGGTGGGCTGGCGAAGGGTGGCACAATTGACTACTAGTGCTAATTGTCTAGACAACTACTACTACAG	GCTAATTG
chr1	155173035	C	T	155172987	155173152	155173014	155173096	-	GAGGGCCCAGGACTGGTGCTCCAGTACTGAACCCCTCACACCCTGGGTCCCGACAGGGGAGCAGACCAAGGCGCTGGTCACCCAACTCACCCTCTTCAACCAGATCCTGGTGGAGCTACGGGATGATATACGAGACCAGGTTTGGGTGGGCTGGCGAAGGGTGGCA	TAGCGTCTGTCCGTCTGCAGGAGGGCCCAGGACTGGTGCTCCAGTACTGAACCCCTCACACCCTGGGTCCCGACAGGGGAGCAGACCAAGGCGCTGGTCACCCAACTCACCCTCTTCAACCAGATCCTGGTGGAGCTACGGGATGATATACGAGACCAGGTTTGGGTGGGCTGGCGAAGGGTGGCACAATTGACTACTAGTATGGGCTCTCTAGACAACTACTACTACAG	ATGGGCTC
chr1	155173035	C	T	155172987	155173152	155173014	155173096	-	GAGGGCCCAGGACTGGTGCTCCAGTACTGAACCCCTCACACCCTGGGTCCCGACAGGGGAGCAGACCAAGGCGCTGGTCACCCAACTCACCCTCTTCAACCAGATCCTGGTGGAGCTACGGGATGATATACGAGACCAGGTTTGGGTGGGCTGGCGAAGGGTGGCA	TAGCGTCTGTCCGTCTGCAGGAGGGCCCAGGACTGGTGCTCCAGTACTGAACCCCTCACACCCTGGGTCCCGACAGGGGAGCAGACCAAGGCGCTGGTCACCCAACTCACCCTCTTCAACCAGATCCTGGTGGAGCTACGGGATGATATACGAGACCAGGTTTGGGTGGGCTGGCGAAGGGTGGCACAATTGACTACTAGTTACACCGGTCTAGACAACTACTACTACAG	TACACCGG
chr1	155173068	T	C	155172987	155173152	155173014	155173096	-	GAGGGCCCAGGACTGGTGCTCCAGTACTGAACCCCTCACACCCTGGGTCCCGACAGGGGAGCAGACCAAGGCGCTGGTCACCCAGCTCACCCTCTTCAACCAGATCCTGGTGGAGCTGCGGGATGATATACGAGACCAGGTTTGGGTGGGCTGGCGAAGGGTGGCA	TAGCGTCTGTCCGTCTGCAGGAGGGCCCAGGACTGGTGCTCCAGTACTGAACCCCTCACACCCTGGGTCCCGACAGGGGAGCAGACCAAGGCGCTGGTCACCCAGCTCACCCTCTTCAACCAGATCCTGGTGGAGCTGCGGGATGATATACGAGACCAGGTTTGGGTGGGCTGGCGAAGGGTGGCACAATTGACTACTAGTATGGGCTGTCTAGACAACTACTACTACAG	ATGGGCTG
chr1	155173068	T	C	155172987	155173152	155173014	155173096	-	GAGGGCCCAGGACTGGTGCTCCAGTACTGAACCCCTCACACCCTGGGTCCCGACAGGGGAGCAGACCAAGGCGCTGGTCACCCAGCTCACCCTCTTCAACCAGATCCTGGTGGAGCTGCGGGATGATATACGAGACCAGGTTTGGGTGGGCTGGCGAAGGGTGGCA	TAGCGTCTGTCCGTCTGCAGGAGGGCCCAGGACTGGTGCTCCAGTACTGAACCCCTCACACCCTGGGTCCCGACAGGGGAGCAGACCAAGGCGCTGGTCACCCAGCTCACCCTCTTCAACCAGATCCTGGTGGAGCTGCGGGATGATATACGAGACCAGGTTTGGGTGGGCTGGCGAAGGGTGGCACAATTGACTACTAGTTACACCGCTCTAGACAACTACTACTACAG	TACACCGC
chr1	155173068	T	C	155172987	155173152	155173014	155173096	-	GAGGGCCCAGGACTGGTGCTCCAGTACTGAACCCCTCACACCCTGGGTCCCGACAGGGGAGCAGACCAAGGCGCTGGTCACCCAGCTCACCCTCTTCAACCAGATCCTGGTGGAGCTGCGGGATGATATACGAGACCAGGTTTGGGTGGGCTGGCGAAGGGTGGCA	TAGCGTCTGTCCGTCTGCAGGAGGGCCCAGGACTGGTGCTCCAGTACTGAACCCCTCACACCCTGGGTCCCGACAGGGGAGCAGACCAAGGCGCTGGTCACCCAGCTCACCCTCTTCAACCAGATCCTGGTGGAGCTGCGGGATGATATACGAGACCAGGTTTGGGTGGGCTGGCGAAGGGTGGCACAATTGACTACTAGTATCTCTCCTCTAGACAACTACTACTACAG	ATCTCTCC
chr1	155173074	G	C	155172987	155173152	155173014	155173096	-	GAGGGCCCAGGACTGGTGCTCCAGTACTGAACCCCTCACACCCTGGGTCCCGACAGGGGAGCAGACCAAGGCGCTGGTGACCCAACTCACCCTCTTCAACCAGATCCTGGTGGAGCTGCGGGATGATATACGAGACCAGGTTTGGGTGGGCTGGCGAAGGGTGGCA	TAGCGTCTGTCCGTCTGCAGGAGGGCCCAGGACTGGTGCTCCAGTACTGAACCCCTCACACCCTGGGTCCCGACAGGGGAGCAGACCAAGGCGCTGGTGACCCAACTCACCCTCTTCAACCAGATCCTGGTGGAGCTGCGGGATGATATACGAGACCAGGTTTGGGTGGGCTGGCGAAGGGTGGCACAATTGACTACTAGTTCACTCGGTCTAGACAACTACTACTACAG	TCACTCGG
chr1	155173074	G	C	155172987	155173152	155173014	155173096	-	GAGGGCCCAGGACTGGTGCTCCAGTACTGAACCCCTCACACCCTGGGTCCCGACAGGGGAGCAGACCAAGGCGCTGGTGACCCAACTCACCCTCTTCAACCAGATCCTGGTGGAGCTGCGGGATGATATACGAGACCAGGTTTGGGTGGGCTGGCGAAGGGTGGCA	TAGCGTCTGTCCGTCTGCAGGAGGGCCCAGGACTGGTGCTCCAGTACTGAACCCCTCACACCCTGGGTCCCGACAGGGGAGCAGACCAAGGCGCTGGTGACCCAACTCACCCTCTTCAACCAGATCCTGGTGGAGCTGCGGGATGATATACGAGACCAGGTTTGGGTGGGCTGGCGAAGGGTGGCACAATTGACTACTAGTTGTCTACTTCTAGACAACTACTACTACAG	TGTCTACT
chr1	155173074	G	C	155172987	155173152	155173014	155173096	-	GAGGGCCCAGGACTGGTGCTCCAGTACTGAACCCCTCACACCCTGGGTCCCGACAGGGGAGCAGACCAAGGCGCTGGTGACCCAACTCACCCTCTTCAACCAGATCCTGGTGGAGCTGCGGGATGATATACGAGACCAGGTTTGGGTGGGCTGGCGAAGGGTGGCA	TAGCGTCTGTCCGTCTGCAGGAGGGCCCAGGACTGGTGCTCCAGTACTGAACCCCTCACACCCTGGGTCCCGACAGGGGAGCAGACCAAGGCGCTGGTGACCCAACTCACCCTCTTCAACCAGATCCTGGTGGAGCTGCGGGATGATATACGAGACCAGGTTTGGGTGGGCTGGCGAAGGGTGGCACAATTGACTACTAGTTCACTCGCTCTAGACAACTACTACTACAG	TCACTCGC
chr1	155173076	C	A	155172987	155173152	155173014	155173096	-	GAGGGCCCAGGACTGGTGCTCCAGTACTGAACCCCTCACACCCTGGGTCCCGACAGGGGAGCAGACCAAGGCGCTGTTCACCCAACTCACCCTCTTCAACCAGATCCTGGTGGAGCTGCGGGATGATATACGAGACCAGGTTTGGGTGGGCTGGCGAAGGGTGGCA	TAGCGTCTGTCCGTCTGCAGGAGGGCCCAGGACTGGTGCTCCAGTACTGAACCCCTCACACCCTGGGTCCCGACAGGGGAGCAGACCAAGGCGCTGTTCACCCAACTCACCCTCTTCAACCAGATCCTGGTGGAGCTGCGGGATGATATACGAGACCAGGTTTGGGTGGGCTGGCGAAGGGTGGCACAATTGACTACTAGTTTCTTTGCTCTAGACAACTACTACTACAG	TTCTTTGC
chr1	155173076	C	A	155172987	155173152	155173014	155173096	-	GAGGGCCCAGGACTGGTGCTCCAGTACTGAACCCCTCACACCCTGGGTCCCGACAGGGGAGCAGACCAAGGCGCTGTTCACCCAACTCACCCTCTTCAACCAGATCCTGGTGGAGCTGCGGGATGATATACGAGACCAGGTTTGGGTGGGCTGGCGAAGGGTGGCA	TAGCGTCTGTCCGTCTGCAGGAGGGCCCAGGACTGGTGCTCCAGTACTGAACCCCTCACACCCTGGGTCCCGACAGGGGAGCAGACCAAGGCGCTGTTCACCCAACTCACCCTCTTCAACCAGATCCTGGTGGAGCTGCGGGATGATATACGAGACCAGGTTTGGGTGGGCTGGCGAAGGGTGGCACAATTGACTACTAGTATGGGCTTTCTAGACAACTACTACTACAG	ATGGGCTT
chr1	155173076	C	A	155172987	155173152	155173014	155173096	-	GAGGGCCCAGGACTGGTGCTCCAGTACTGAACCCCTCACACCCTGGGTCCCGACAGGGGAGCAGACCAAGGCGCTGTTCACCCAACTCACCCTCTTCAACCAGATCCTGGTGGAGCTGCGGGATGATATACGAGACCAGGTTTGGGTGGGCTGGCGAAGGGTGGCA	TAGCGTCTGTCCGTCTGCAGGAGGGCCCAGGACTGGTGCTCCAGTACTGAACCCCTCACACCCTGGGTCCCGACAGGGGAGCAGACCAAGGCGCTGTTCACCCAACTCACCCTCTTCAACCAGATCCTGGTGGAGCTGCGGGATGATATACGAGACCAGGTTTGGGTGGGCTGGCGAAGGGTGGCACAATTGACTACTAGTTGTCTACATCTAGACAACTACTACTACAG	TGTCTACA
chr1	155173080	C	T	155172987	155173152	155173014	155173096	-	GAGGGCCCAGGACTGGTGCTCCAGTACTGAACCCCTCACACCCTGGGTCCCGACAGGGGAGCAGACCAAGGCACTGGTCACCCAACTCACCCTCTTCAACCAGATCCTGGTGGAGCTGCGGGATGATATACGAGACCAGGTTTGGGTGGGCTGGCGAAGGGTGGCA	TAGCGTCTGTCCGTCTGCAGGAGGGCCCAGGACTGGTGCTCCAGTACTGAACCCCTCACACCCTGGGTCCCGACAGGGGAGCAGACCAAGGCACTGGTCACCCAACTCACCCTCTTCAACCAGATCCTGGTGGAGCTGCGGGATGATATACGAGACCAGGTTTGGGTGGGCTGGCGAAGGGTGGCACAATTGACTACTAGTAACCTAAATCTAGACAACTACTACTACAG	AACCTAAA
chr1	155173080	C	T	155172987	155173152	155173014	155173096	-	GAGGGCCCAGGACTGGTGCTCCAGTACTGAACCCCTCACACCCTGGGTCCCGACAGGGGAGCAGACCAAGGCACTGGTCACCCAACTCACCCTCTTCAACCAGATCCTGGTGGAGCTGCGGGATGATATACGAGACCAGGTTTGGGTGGGCTGGCGAAGGGTGGCA	TAGCGTCTGTCCGTCTGCAGGAGGGCCCAGGACTGGTGCTCCAGTACTGAACCCCTCACACCCTGGGTCCCGACAGGGGAGCAGACCAAGGCACTGGTCACCCAACTCACCCTCTTCAACCAGATCCTGGTGGAGCTGCGGGATGATATACGAGACCAGGTTTGGGTGGGCTGGCGAAGGGTGGCACAATTGACTACTAGTTGTCTACGTCTAGACAACTACTACTACAG	TGTCTACG
chr1	155173080	C	T	155172987	155173152	155173014	155173096	-	GAGGGCCCAGGACTGGTGCTCCAGTACTGAACCCCTCACACCCTGGGTCCCGACAGGGGAGCAGACCAAGGCACTGGTCACCCAACTCACCCTCTTCAACCAGATCCTGGTGGAGCTGCGGGATGATATACGAGACCAGGTTTGGGTGGGCTGGCGAAGGGTGGCA	TAGCGTCTGTCCGTCTGCAGGAGGGCCCAGGACTGGTGCTCCAGTACTGAACCCCTCACACCCTGGGTCCCGACAGGGGAGCAGACCAAGGCACTGGTCACCCAACTCACCCTCTTCAACCAGATCCTGGTGGAGCTGCGGGATGATATACGAGACCAGGTTTGGGTGGGCTGGCGAAGGGTGGCACAATTGACTACTAGTCCGGCACTTCTAGACAACTACTACTACAG	CCGGCACT
chr1	155173081	G	A	155172987	155173152	155173014	155173096	-	GAGGGCCCAGGACTGGTGCTCCAGTACTGAACCCCTCACACCCTGGGTCCCGACAGGGGAGCAGACCAAGGTGCTGGTCACCCAACTCACCCTCTTCAACCAGATCCTGGTGGAGCTGCGGGATGATATACGAGACCAGGTTTGGGTGGGCTGGCGAAGGGTGGCA	TAGCGTCTGTCCGTCTGCAGGAGGGCCCAGGACTGGTGCTCCAGTACTGAACCCCTCACACCCTGGGTCCCGACAGGGGAGCAGACCAAGGTGCTGGTCACCCAACTCACCCTCTTCAACCAGATCCTGGTGGAGCTGCGGGATGATATACGAGACCAGGTTTGGGTGGGCTGGCGAAGGGTGGCACAATTGACTACTAGTCTATCGTCTCTAGACAACTACTACTACAG	CTATCGTC
chr1	155173081	G	A	155172987	155173152	155173014	155173096	-	GAGGGCCCAGGACTGGTGCTCCAGTACTGAACCCCTCACACCCTGGGTCCCGACAGGGGAGCAGACCAAGGTGCTGGTCACCCAACTCACCCTCTTCAACCAGATCCTGGTGGAGCTGCGGGATGATATACGAGACCAGGTTTGGGTGGGCTGGCGAAGGGTGGCA	TAGCGTCTGTCCGTCTGCAGGAGGGCCCAGGACTGGTGCTCCAGTACTGAACCCCTCACACCCTGGGTCCCGACAGGGGAGCAGACCAAGGTGCTGGTCACCCAACTCACCCTCTTCAACCAGATCCTGGTGGAGCTGCGGGATGATATACGAGACCAGGTTTGGGTGGGCTGGCGAAGGGTGGCACAATTGACTACTAGTCTATCGTGTCTAGACAACTACTACTACAG	CTATCGTG
chr1	155173081	G	A	155172987	155173152	155173014	155173096	-	GAGGGCCCAGGACTGGTGCTCCAGTACTGAACCCCTCACACCCTGGGTCCCGACAGGGGAGCAGACCAAGGTGCTGGTCACCCAACTCACCCTCTTCAACCAGATCCTGGTGGAGCTGCGGGATGATATACGAGACCAGGTTTGGGTGGGCTGGCGAAGGGTGGCA	TAGCGTCTGTCCGTCTGCAGGAGGGCCCAGGACTGGTGCTCCAGTACTGAACCCCTCACACCCTGGGTCCCGACAGGGGAGCAGACCAAGGTGCTGGTCACCCAACTCACCCTCTTCAACCAGATCCTGGTGGAGCTGCGGGATGATATACGAGACCAGGTTTGGGTGGGCTGGCGAAGGGTGGCACAATTGACTACTAGTTTGTACGATCTAGACAACTACTACTACAG	TTGTACGA
chr1	155173095	C	T	155172987	155173152	155173014	155173096	-	GAGGGCCCAGGACTGGTGCTCCAGTACTGAACCCCTCACACCCTGGGTCCCGACAGGAGAGCAGACCAAGGCGCTGGTCACCCAACTCACCCTCTTCAACCAGATCCTGGTGGAGCTGCGGGATGATATACGAGACCAGGTTTGGGTGGGCTGGCGAAGGGTGGCA	TAGCGTCTGTCCGTCTGCAGGAGGGCCCAGGACTGGTGCTCCAGTACTGAACCCCTCACACCCTGGGTCCCGACAGGAGAGCAGACCAAGGCGCTGGTCACCCAACTCACCCTCTTCAACCAGATCCTGGTGGAGCTGCGGGATGATATACGAGACCAGGTTTGGGTGGGCTGGCGAAGGGTGGCACAATTGACTACTAGTTGAAGAAATCTAGACAACTACTACTACAG	TGAAGAAA
chr1	155173095	C	T	155172987	155173152	155173014	155173096	-	GAGGGCCCAGGACTGGTGCTCCAGTACTGAACCCCTCACACCCTGGGTCCCGACAGGAGAGCAGACCAAGGCGCTGGTCACCCAACTCACCCTCTTCAACCAGATCCTGGTGGAGCTGCGGGATGATATACGAGACCAGGTTTGGGTGGGCTGGCGAAGGGTGGCA	TAGCGTCTGTCCGTCTGCAGGAGGGCCCAGGACTGGTGCTCCAGTACTGAACCCCTCACACCCTGGGTCCCGACAGGAGAGCAGACCAAGGCGCTGGTCACCCAACTCACCCTCTTCAACCAGATCCTGGTGGAGCTGCGGGATGATATACGAGACCAGGTTTGGGTGGGCTGGCGAAGGGTGGCACAATTGACTACTAGTCCTTGGTTTCTAGACAACTACTACTACAG	CCTTGGTT
chr1	155173095	C	T	155172987	155173152	155173014	155173096	-	GAGGGCCCAGGACTGGTGCTCCAGTACTGAACCCCTCACACCCTGGGTCCCGACAGGAGAGCAGACCAAGGCGCTGGTCACCCAACTCACCCTCTTCAACCAGATCCTGGTGGAGCTGCGGGATGATATACGAGACCAGGTTTGGGTGGGCTGGCGAAGGGTGGCA	TAGCGTCTGTCCGTCTGCAGGAGGGCCCAGGACTGGTGCTCCAGTACTGAACCCCTCACACCCTGGGTCCCGACAGGAGAGCAGACCAAGGCGCTGGTCACCCAACTCACCCTCTTCAACCAGATCCTGGTGGAGCTGCGGGATGATATACGAGACCAGGTTTGGGTGGGCTGGCGAAGGGTGGCACAATTGACTACTAGTTGAAGAAGTCTAGACAACTACTACTACAG	TGAAGAAG
chr1	155173096	CCT	C	155172987	155173152	155173014	155173096	-	GAGGGCCCAGGACTGGTGCTCCAGTACTGAACCCCTCACACCCTGGGTCCCGACGGGAGCAGACCAAGGCGCTGGTCACCCAACTCACCCTCTTCAACCAGATCCTGGTGGAGCTGCGGGATGATATACGAGACCAGGTTTGGGTGGGCTGGCGAAGGGTGGCA	TAGCGTCTGTCCGTCTGCAGGAGGGCCCAGGACTGGTGCTCCAGTACTGAACCCCTCACACCCTGGGTCCCGACGGGAGCAGACCAAGGCGCTGGTCACCCAACTCACCCTCTTCAACCAGATCCTGGTGGAGCTGCGGGATGATATACGAGACCAGGTTTGGGTGGGCTGGCGAAGGGTGGCACAATTGACTACTAGTTTGTACGGTCTAGACAACTACTACTACAG	TTGTACGG
chr1	155173096	CCT	C	155172987	155173152	155173014	155173096	-	GAGGGCCCAGGACTGGTGCTCCAGTACTGAACCCCTCACACCCTGGGTCCCGACGGGAGCAGACCAAGGCGCTGGTCACCCAACTCACCCTCTTCAACCAGATCCTGGTGGAGCTGCGGGATGATATACGAGACCAGGTTTGGGTGGGCTGGCGAAGGGTGGCA	TAGCGTCTGTCCGTCTGCAGGAGGGCCCAGGACTGGTGCTCCAGTACTGAACCCCTCACACCCTGGGTCCCGACGGGAGCAGACCAAGGCGCTGGTCACCCAACTCACCCTCTTCAACCAGATCCTGGTGGAGCTGCGGGATGATATACGAGACCAGGTTTGGGTGGGCTGGCGAAGGGTGGCACAATTGACTACTAGTCCGGCACGTCTAGACAACTACTACTACAG	CCGGCACG
chr1	155173096	CCT	C	155172987	155173152	155173014	155173096	-	GAGGGCCCAGGACTGGTGCTCCAGTACTGAACCCCTCACACCCTGGGTCCCGACGGGAGCAGACCAAGGCGCTGGTCACCCAACTCACCCTCTTCAACCAGATCCTGGTGGAGCTGCGGGATGATATACGAGACCAGGTTTGGGTGGGCTGGCGAAGGGTGGCA	TAGCGTCTGTCCGTCTGCAGGAGGGCCCAGGACTGGTGCTCCAGTACTGAACCCCTCACACCCTGGGTCCCGACGGGAGCAGACCAAGGCGCTGGTCACCCAACTCACCCTCTTCAACCAGATCCTGGTGGAGCTGCGGGATGATATACGAGACCAGGTTTGGGTGGGCTGGCGAAGGGTGGCACAATTGACTACTAGTCCGGCACATCTAGACAACTACTACTACAG	CCGGCACA
chr1	155173099	G	A	155172987	155173152	155173014	155173096	-	GAGGGCCCAGGACTGGTGCTCCAGTACTGAACCCCTCACACCCTGGGTCCCGATAGGGGAGCAGACCAAGGCGCTGGTCACCCAACTCACCCTCTTCAACCAGATCCTGGTGGAGCTGCGGGATGATATACGAGACCAGGTTTGGGTGGGCTGGCGAAGGGTGGCA	TAGCGTCTGTCCGTCTGCAGGAGGGCCCAGGACTGGTGCTCCAGTACTGAACCCCTCACACCCTGGGTCCCGATAGGGGAGCAGACCAAGGCGCTGGTCACCCAACTCACCCTCTTCAACCAGATCCTGGTGGAGCTGCGGGATGATATACGAGACCAGGTTTGGGTGGGCTGGCGAAGGGTGGCACAATTGACTACTAGTCCTTGGTATCTAGACAACTACTACTACAG	CCTTGGTA
chr1	155173099	G	A	155172987	155173152	155173014	155173096	-	GAGGGCCCAGGACTGGTGCTCCAGTACTGAACCCCTCACACCCTGGGTCCCGATAGGGGAGCAGACCAAGGCGCTGGTCACCCAACTCACCCTCTTCAACCAGATCCTGGTGGAGCTGCGGGATGATATACGAGACCAGGTTTGGGTGGGCTGGCGAAGGGTGGCA	TAGCGTCTGTCCGTCTGCAGGAGGGCCCAGGACTGGTGCTCCAGTACTGAACCCCTCACACCCTGGGTCCCGATAGGGGAGCAGACCAAGGCGCTGGTCACCCAACTCACCCTCTTCAACCAGATCCTGGTGGAGCTGCGGGATGATATACGAGACCAGGTTTGGGTGGGCTGGCGAAGGGTGGCACAATTGACTACTAGTTTGTACGTTCTAGACAACTACTACTACAG	TTGTACGT
chr1	155173099	G	A	155172987	155173152	155173014	155173096	-	GAGGGCCCAGGACTGGTGCTCCAGTACTGAACCCCTCACACCCTGGGTCCCGATAGGGGAGCAGACCAAGGCGCTGGTCACCCAACTCACCCTCTTCAACCAGATCCTGGTGGAGCTGCGGGATGATATACGAGACCAGGTTTGGGTGGGCTGGCGAAGGGTGGCA	TAGCGTCTGTCCGTCTGCAGGAGGGCCCAGGACTGGTGCTCCAGTACTGAACCCCTCACACCCTGGGTCCCGATAGGGGAGCAGACCAAGGCGCTGGTCACCCAACTCACCCTCTTCAACCAGATCCTGGTGGAGCTGCGGGATGATATACGAGACCAGGTTTGGGTGGGCTGGCGAAGGGTGGCACAATTGACTACTAGTTGAAGAATTCTAGACAACTACTACTACAG	TGAAGAAT
chr1	155173101	C	T	155172987	155173152	155173014	155173096	-	GAGGGCCCAGGACTGGTGCTCCAGTACTGAACCCCTCACACCCTGGGTCCCAACAGGGGAGCAGACCAAGGCGCTGGTCACCCAACTCACCCTCTTCAACCAGATCCTGGTGGAGCTGCGGGATGATATACGAGACCAGGTTTGGGTGGGCTGGCGAAGGGTGGCA	TAGCGTCTGTCCGTCTGCAGGAGGGCCCAGGACTGGTGCTCCAGTACTGAACCCCTCACACCCTGGGTCCCAACAGGGGAGCAGACCAAGGCGCTGGTCACCCAACTCACCCTCTTCAACCAGATCCTGGTGGAGCTGCGGGATGATATACGAGACCAGGTTTGGGTGGGCTGGCGAAGGGTGGCACAATTGACTACTAGTCCTTGGTGTCTAGACAACTACTACTACAG	CCTTGGTG
chr1	155173101	C	T	155172987	155173152	155173014	155173096	-	GAGGGCCCAGGACTGGTGCTCCAGTACTGAACCCCTCACACCCTGGGTCCCAACAGGGGAGCAGACCAAGGCGCTGGTCACCCAACTCACCCTCTTCAACCAGATCCTGGTGGAGCTGCGGGATGATATACGAGACCAGGTTTGGGTGGGCTGGCGAAGGGTGGCA	TAGCGTCTGTCCGTCTGCAGGAGGGCCCAGGACTGGTGCTCCAGTACTGAACCCCTCACACCCTGGGTCCCAACAGGGGAGCAGACCAAGGCGCTGGTCACCCAACTCACCCTCTTCAACCAGATCCTGGTGGAGCTGCGGGATGATATACGAGACCAGGTTTGGGTGGGCTGGCGAAGGGTGGCACAATTGACTACTAGTAGTAACCGTCTAGACAACTACTACTACAG	AGTAACCG
chr1	155173101	C	T	155172987	155173152	155173014	155173096	-	GAGGGCCCAGGACTGGTGCTCCAGTACTGAACCCCTCACACCCTGGGTCCCAACAGGGGAGCAGACCAAGGCGCTGGTCACCCAACTCACCCTCTTCAACCAGATCCTGGTGGAGCTGCGGGATGATATACGAGACCAGGTTTGGGTGGGCTGGCGAAGGGTGGCA	TAGCGTCTGTCCGTCTGCAGGAGGGCCCAGGACTGGTGCTCCAGTACTGAACCCCTCACACCCTGGGTCCCAACAGGGGAGCAGACCAAGGCGCTGGTCACCCAACTCACCCTCTTCAACCAGATCCTGGTGGAGCTGCGGGATGATATACGAGACCAGGTTTGGGTGGGCTGGCGAAGGGTGGCACAATTGACTACTAGTTAAGGCGATCTAGACAACTACTACTACAG	TAAGGCGA
chr1	155173102	G	A	155172987	155173152	155173014	155173096	-	GAGGGCCCAGGACTGGTGCTCCAGTACTGAACCCCTCACACCCTGGGTCCTGACAGGGGAGCAGACCAAGGCGCTGGTCACCCAACTCACCCTCTTCAACCAGATCCTGGTGGAGCTGCGGGATGATATACGAGACCAGGTTTGGGTGGGCTGGCGAAGGGTGGCA	TAGCGTCTGTCCGTCTGCAGGAGGGCCCAGGACTGGTGCTCCAGTACTGAACCCCTCACACCCTGGGTCCTGACAGGGGAGCAGACCAAGGCGCTGGTCACCCAACTCACCCTCTTCAACCAGATCCTGGTGGAGCTGCGGGATGATATACGAGACCAGGTTTGGGTGGGCTGGCGAAGGGTGGCACAATTGACTACTAGTTAAGGCGGTCTAGACAACTACTACTACAG	TAAGGCGG
chr1	155173102	G	A	155172987	155173152	155173014	155173096	-	GAGGGCCCAGGACTGGTGCTCCAGTACTGAACCCCTCACACCCTGGGTCCTGACAGGGGAGCAGACCAAGGCGCTGGTCACCCAACTCACCCTCTTCAACCAGATCCTGGTGGAGCTGCGGGATGATATACGAGACCAGGTTTGGGTGGGCTGGCGAAGGGTGGCA	TAGCGTCTGTCCGTCTGCAGGAGGGCCCAGGACTGGTGCTCCAGTACTGAACCCCTCACACCCTGGGTCCTGACAGGGGAGCAGACCAAGGCGCTGGTCACCCAACTCACCCTCTTCAACCAGATCCTGGTGGAGCTGCGGGATGATATACGAGACCAGGTTTGGGTGGGCTGGCGAAGGGTGGCACAATTGACTACTAGTCCATTTTGTCTAGACAACTACTACTACAG	CCATTTTG
chr1	155173102	G	A	155172987	155173152	155173014	155173096	-	GAGGGCCCAGGACTGGTGCTCCAGTACTGAACCCCTCACACCCTGGGTCCTGACAGGGGAGCAGACCAAGGCGCTGGTCACCCAACTCACCCTCTTCAACCAGATCCTGGTGGAGCTGCGGGATGATATACGAGACCAGGTTTGGGTGGGCTGGCGAAGGGTGGCA	TAGCGTCTGTCCGTCTGCAGGAGGGCCCAGGACTGGTGCTCCAGTACTGAACCCCTCACACCCTGGGTCCTGACAGGGGAGCAGACCAAGGCGCTGGTCACCCAACTCACCCTCTTCAACCAGATCCTGGTGGAGCTGCGGGATGATATACGAGACCAGGTTTGGGTGGGCTGGCGAAGGGTGGCACAATTGACTACTAGTTCAACTTGTCTAGACAACTACTACTACAG	TCAACTTG
chr1	155173106	C	T	155172987	155173152	155173014	155173096	-	GAGGGCCCAGGACTGGTGCTCCAGTACTGAACCCCTCACACCCTGGATCCCGACAGGGGAGCAGACCAAGGCGCTGGTCACCCAACTCACCCTCTTCAACCAGATCCTGGTGGAGCTGCGGGATGATATACGAGACCAGGTTTGGGTGGGCTGGCGAAGGGTGGCA	TAGCGTCTGTCCGTCTGCAGGAGGGCCCAGGACTGGTGCTCCAGTACTGAACCCCTCACACCCTGGATCCCGACAGGGGAGCAGACCAAGGCGCTGGTCACCCAACTCACCCTCTTCAACCAGATCCTGGTGGAGCTGCGGGATGATATACGAGACCAGGTTTGGGTGGGCTGGCGAAGGGTGGCACAATTGACTACTAGTTCAACTTATCTAGACAACTACTACTACAG	TCAACTTA
chr1	155173106	C	T	155172987	155173152	155173014	155173096	-	GAGGGCCCAGGACTGGTGCTCCAGTACTGAACCCCTCACACCCTGGATCCCGACAGGGGAGCAGACCAAGGCGCTGGTCACCCAACTCACCCTCTTCAACCAGATCCTGGTGGAGCTGCGGGATGATATACGAGACCAGGTTTGGGTGGGCTGGCGAAGGGTGGCA	TAGCGTCTGTCCGTCTGCAGGAGGGCCCAGGACTGGTGCTCCAGTACTGAACCCCTCACACCCTGGATCCCGACAGGGGAGCAGACCAAGGCGCTGGTCACCCAACTCACCCTCTTCAACCAGATCCTGGTGGAGCTGCGGGATGATATACGAGACCAGGTTTGGGTGGGCTGGCGAAGGGTGGCACAATTGACTACTAGTCCATTTTCTCTAGACAACTACTACTACAG	CCATTTTC
chr1	155173106	C	T	155172987	155173152	155173014	155173096	-	GAGGGCCCAGGACTGGTGCTCCAGTACTGAACCCCTCACACCCTGGATCCCGACAGGGGAGCAGACCAAGGCGCTGGTCACCCAACTCACCCTCTTCAACCAGATCCTGGTGGAGCTGCGGGATGATATACGAGACCAGGTTTGGGTGGGCTGGCGAAGGGTGGCA	TAGCGTCTGTCCGTCTGCAGGAGGGCCCAGGACTGGTGCTCCAGTACTGAACCCCTCACACCCTGGATCCCGACAGGGGAGCAGACCAAGGCGCTGGTCACCCAACTCACCCTCTTCAACCAGATCCTGGTGGAGCTGCGGGATGATATACGAGACCAGGTTTGGGTGGGCTGGCGAAGGGTGGCACAATTGACTACTAGTATGCATCGTCTAGACAACTACTACTACAG	ATGCATCG
chr1	155173108	C	G	155172987	155173152	155173014	155173096	-	GAGGGCCCAGGACTGGTGCTCCAGTACTGAACCCCTCACACCCTCGGTCCCGACAGGGGAGCAGACCAAGGCGCTGGTCACCCAACTCACCCTCTTCAACCAGATCCTGGTGGAGCTGCGGGATGATATACGAGACCAGGTTTGGGTGGGCTGGCGAAGGGTGGCA	TAGCGTCTGTCCGTCTGCAGGAGGGCCCAGGACTGGTGCTCCAGTACTGAACCCCTCACACCCTCGGTCCCGACAGGGGAGCAGACCAAGGCGCTGGTCACCCAACTCACCCTCTTCAACCAGATCCTGGTGGAGCTGCGGGATGATATACGAGACCAGGTTTGGGTGGGCTGGCGAAGGGTGGCACAATTGACTACTAGTGCGAATCATCTAGACAACTACTACTACAG	GCGAATCA
chr1	155173108	C	G	155172987	155173152	155173014	155173096	-	GAGGGCCCAGGACTGGTGCTCCAGTACTGAACCCCTCACACCCTCGGTCCCGACAGGGGAGCAGACCAAGGCGCTGGTCACCCAACTCACCCTCTTCAACCAGATCCTGGTGGAGCTGCGGGATGATATACGAGACCAGGTTTGGGTGGGCTGGCGAAGGGTGGCA	TAGCGTCTGTCCGTCTGCAGGAGGGCCCAGGACTGGTGCTCCAGTACTGAACCCCTCACACCCTCGGTCCCGACAGGGGAGCAGACCAAGGCGCTGGTCACCCAACTCACCCTCTTCAACCAGATCCTGGTGGAGCTGCGGGATGATATACGAGACCAGGTTTGGGTGGGCTGGCGAAGGGTGGCACAATTGACTACTAGTTAAGGCGTTCTAGACAACTACTACTACAG	TAAGGCGT
chr1	155173108	C	G	155172987	155173152	155173014	155173096	-	GAGGGCCCAGGACTGGTGCTCCAGTACTGAACCCCTCACACCCTCGGTCCCGACAGGGGAGCAGACCAAGGCGCTGGTCACCCAACTCACCCTCTTCAACCAGATCCTGGTGGAGCTGCGGGATGATATACGAGACCAGGTTTGGGTGGGCTGGCGAAGGGTGGCA	TAGCGTCTGTCCGTCTGCAGGAGGGCCCAGGACTGGTGCTCCAGTACTGAACCCCTCACACCCTCGGTCCCGACAGGGGAGCAGACCAAGGCGCTGGTCACCCAACTCACCCTCTTCAACCAGATCCTGGTGGAGCTGCGGGATGATATACGAGACCAGGTTTGGGTGGGCTGGCGAAGGGTGGCACAATTGACTACTAGTGAGTGTGCTCTAGACAACTACTACTACAG	GAGTGTGC
chr1	155173111	G	T	155172987	155173152	155173014	155173096	-	GAGGGCCCAGGACTGGTGCTCCAGTACTGAACCCCTCACACACTGGGTCCCGACAGGGGAGCAGACCAAGGCGCTGGTCACCCAACTCACCCTCTTCAACCAGATCCTGGTGGAGCTGCGGGATGATATACGAGACCAGGTTTGGGTGGGCTGGCGAAGGGTGGCA	TAGCGTCTGTCCGTCTGCAGGAGGGCCCAGGACTGGTGCTCCAGTACTGAACCCCTCACACACTGGGTCCCGACAGGGGAGCAGACCAAGGCGCTGGTCACCCAACTCACCCTCTTCAACCAGATCCTGGTGGAGCTGCGGGATGATATACGAGACCAGGTTTGGGTGGGCTGGCGAAGGGTGGCACAATTGACTACTAGTGAGTGTGGTCTAGACAACTACTACTACAG	GAGTGTGG
chr1	155173111	G	T	155172987	155173152	155173014	155173096	-	GAGGGCCCAGGACTGGTGCTCCAGTACTGAACCCCTCACACACTGGGTCCCGACAGGGGAGCAGACCAAGGCGCTGGTCACCCAACTCACCCTCTTCAACCAGATCCTGGTGGAGCTGCGGGATGATATACGAGACCAGGTTTGGGTGGGCTGGCGAAGGGTGGCA	TAGCGTCTGTCCGTCTGCAGGAGGGCCCAGGACTGGTGCTCCAGTACTGAACCCCTCACACACTGGGTCCCGACAGGGGAGCAGACCAAGGCGCTGGTCACCCAACTCACCCTCTTCAACCAGATCCTGGTGGAGCTGCGGGATGATATACGAGACCAGGTTTGGGTGGGCTGGCGAAGGGTGGCACAATTGACTACTAGTCGCGCAGATCTAGACAACTACTACTACAG	CGCGCAGA
chr1	155173111	G	T	155172987	155173152	155173014	155173096	-	GAGGGCCCAGGACTGGTGCTCCAGTACTGAACCCCTCACACACTGGGTCCCGACAGGGGAGCAGACCAAGGCGCTGGTCACCCAACTCACCCTCTTCAACCAGATCCTGGTGGAGCTGCGGGATGATATACGAGACCAGGTTTGGGTGGGCTGGCGAAGGGTGGCA	TAGCGTCTGTCCGTCTGCAGGAGGGCCCAGGACTGGTGCTCCAGTACTGAACCCCTCACACACTGGGTCCCGACAGGGGAGCAGACCAAGGCGCTGGTCACCCAACTCACCCTCTTCAACCAGATCCTGGTGGAGCTGCGGGATGATATACGAGACCAGGTTTGGGTGGGCTGGCGAAGGGTGGCACAATTGACTACTAGTCCAGCTTCTCTAGACAACTACTACTACAG	CCAGCTTC
chr1	155173112	G	A	155172987	155173152	155173014	155173096	-	GAGGGCCCAGGACTGGTGCTCCAGTACTGAACCCCTCACATCCTGGGTCCCGACAGGGGAGCAGACCAAGGCGCTGGTCACCCAACTCACCCTCTTCAACCAGATCCTGGTGGAGCTGCGGGATGATATACGAGACCAGGTTTGGGTGGGCTGGCGAAGGGTGGCA	TAGCGTCTGTCCGTCTGCAGGAGGGCCCAGGACTGGTGCTCCAGTACTGAACCCCTCACATCCTGGGTCCCGACAGGGGAGCAGACCAAGGCGCTGGTCACCCAACTCACCCTCTTCAACCAGATCCTGGTGGAGCTGCGGGATGATATACGAGACCAGGTTTGGGTGGGCTGGCGAAGGGTGGCACAATTGACTACTAGTCGCGCAGCTCTAGACAACTACTACTACAG	CGCGCAGC
chr1	155173112	G	A	155172987	155173152	155173014	155173096	-	GAGGGCCCAGGACTGGTGCTCCAGTACTGAACCCCTCACATCCTGGGTCCCGACAGGGGAGCAGACCAAGGCGCTGGTCACCCAACTCACCCTCTTCAACCAGATCCTGGTGGAGCTGCGGGATGATATACGAGACCAGGTTTGGGTGGGCTGGCGAAGGGTGGCA	TAGCGTCTGTCCGTCTGCAGGAGGGCCCAGGACTGGTGCTCCAGTACTGAACCCCTCACATCCTGGGTCCCGACAGGGGAGCAGACCAAGGCGCTGGTCACCCAACTCACCCTCTTCAACCAGATCCTGGTGGAGCTGCGGGATGATATACGAGACCAGGTTTGGGTGGGCTGGCGAAGGGTGGCACAATTGACTACTAGTCGCGCAGGTCTAGACAACTACTACTACAG	CGCGCAGG
chr1	155173112	G	A	155172987	155173152	155173014	155173096	-	GAGGGCCCAGGACTGGTGCTCCAGTACTGAACCCCTCACATCCTGGGTCCCGACAGGGGAGCAGACCAAGGCGCTGGTCACCCAACTCACCCTCTTCAACCAGATCCTGGTGGAGCTGCGGGATGATATACGAGACCAGGTTTGGGTGGGCTGGCGAAGGGTGGCA	TAGCGTCTGTCCGTCTGCAGGAGGGCCCAGGACTGGTGCTCCAGTACTGAACCCCTCACATCCTGGGTCCCGACAGGGGAGCAGACCAAGGCGCTGGTCACCCAACTCACCCTCTTCAACCAGATCCTGGTGGAGCTGCGGGATGATATACGAGACCAGGTTTGGGTGGGCTGGCGAAGGGTGGCACAATTGACTACTAGTAGTCGAGCTCTAGACAACTACTACTACAG	AGTCGAGC
chr1	155173134	G	A	155172987	155173152	155173014	155173096	-	GAGGGCCCAGGACTGGTGTTCCAGTACTGAACCCCTCACACCCTGGGTCCCGACAGGGGAGCAGACCAAGGCGCTGGTCACCCAACTCACCCTCTTCAACCAGATCCTGGTGGAGCTGCGGGATGATATACGAGACCAGGTTTGGGTGGGCTGGCGAAGGGTGGCA	TAGCGTCTGTCCGTCTGCAGGAGGGCCCAGGACTGGTGTTCCAGTACTGAACCCCTCACACCCTGGGTCCCGACAGGGGAGCAGACCAAGGCGCTGGTCACCCAACTCACCCTCTTCAACCAGATCCTGGTGGAGCTGCGGGATGATATACGAGACCAGGTTTGGGTGGGCTGGCGAAGGGTGGCACAATTGACTACTAGTCCGCATCATCTAGACAACTACTACTACAG	CCGCATCA
chr1	155173134	G	A	155172987	155173152	155173014	155173096	-	GAGGGCCCAGGACTGGTGTTCCAGTACTGAACCCCTCACACCCTGGGTCCCGACAGGGGAGCAGACCAAGGCGCTGGTCACCCAACTCACCCTCTTCAACCAGATCCTGGTGGAGCTGCGGGATGATATACGAGACCAGGTTTGGGTGGGCTGGCGAAGGGTGGCA	TAGCGTCTGTCCGTCTGCAGGAGGGCCCAGGACTGGTGTTCCAGTACTGAACCCCTCACACCCTGGGTCCCGACAGGGGAGCAGACCAAGGCGCTGGTCACCCAACTCACCCTCTTCAACCAGATCCTGGTGGAGCTGCGGGATGATATACGAGACCAGGTTTGGGTGGGCTGGCGAAGGGTGGCACAATTGACTACTAGTTAGTGGGCTCTAGACAACTACTACTACAG	TAGTGGGC
chr1	155173134	G	A	155172987	155173152	155173014	155173096	-	GAGGGCCCAGGACTGGTGTTCCAGTACTGAACCCCTCACACCCTGGGTCCCGACAGGGGAGCAGACCAAGGCGCTGGTCACCCAACTCACCCTCTTCAACCAGATCCTGGTGGAGCTGCGGGATGATATACGAGACCAGGTTTGGGTGGGCTGGCGAAGGGTGGCA	TAGCGTCTGTCCGTCTGCAGGAGGGCCCAGGACTGGTGTTCCAGTACTGAACCCCTCACACCCTGGGTCCCGACAGGGGAGCAGACCAAGGCGCTGGTCACCCAACTCACCCTCTTCAACCAGATCCTGGTGGAGCTGCGGGATGATATACGAGACCAGGTTTGGGTGGGCTGGCGAAGGGTGGCACAATTGACTACTAGTCCGCATCGTCTAGACAACTACTACTACAG	CCGCATCG
chr1	155173142	C	T	155172987	155173152	155173014	155173096	-	GAGGGCCCAGAACTGGTGCTCCAGTACTGAACCCCTCACACCCTGGGTCCCGACAGGGGAGCAGACCAAGGCGCTGGTCACCCAACTCACCCTCTTCAACCAGATCCTGGTGGAGCTGCGGGATGATATACGAGACCAGGTTTGGGTGGGCTGGCGAAGGGTGGCA	TAGCGTCTGTCCGTCTGCAGGAGGGCCCAGAACTGGTGCTCCAGTACTGAACCCCTCACACCCTGGGTCCCGACAGGGGAGCAGACCAAGGCGCTGGTCACCCAACTCACCCTCTTCAACCAGATCCTGGTGGAGCTGCGGGATGATATACGAGACCAGGTTTGGGTGGGCTGGCGAAGGGTGGCACAATTGACTACTAGTTAGTGGGATCTAGACAACTACTACTACAG	TAGTGGGA
chr1	155173142	C	T	155172987	155173152	155173014	155173096	-	GAGGGCCCAGAACTGGTGCTCCAGTACTGAACCCCTCACACCCTGGGTCCCGACAGGGGAGCAGACCAAGGCGCTGGTCACCCAACTCACCCTCTTCAACCAGATCCTGGTGGAGCTGCGGGATGATATACGAGACCAGGTTTGGGTGGGCTGGCGAAGGGTGGCA	TAGCGTCTGTCCGTCTGCAGGAGGGCCCAGAACTGGTGCTCCAGTACTGAACCCCTCACACCCTGGGTCCCGACAGGGGAGCAGACCAAGGCGCTGGTCACCCAACTCACCCTCTTCAACCAGATCCTGGTGGAGCTGCGGGATGATATACGAGACCAGGTTTGGGTGGGCTGGCGAAGGGTGGCACAATTGACTACTAGTGTGTGTTTTCTAGACAACTACTACTACAG	GTGTGTTT
chr1	155173142	C	T	155172987	155173152	155173014	155173096	-	GAGGGCCCAGAACTGGTGCTCCAGTACTGAACCCCTCACACCCTGGGTCCCGACAGGGGAGCAGACCAAGGCGCTGGTCACCCAACTCACCCTCTTCAACCAGATCCTGGTGGAGCTGCGGGATGATATACGAGACCAGGTTTGGGTGGGCTGGCGAAGGGTGGCA	TAGCGTCTGTCCGTCTGCAGGAGGGCCCAGAACTGGTGCTCCAGTACTGAACCCCTCACACCCTGGGTCCCGACAGGGGAGCAGACCAAGGCGCTGGTCACCCAACTCACCCTCTTCAACCAGATCCTGGTGGAGCTGCGGGATGATATACGAGACCAGGTTTGGGTGGGCTGGCGAAGGGTGGCACAATTGACTACTAGTACACTCCCTCTAGACAACTACTACTACAG	ACACTCCC
chr1	161643204	G	C	161643198	161643363	161643254	161643338	+	AGCTTGCAGCCCTCAGGTGATAGGTGACCAGGCTGTTGTTCCACTTTGAAATGCAGGCCCCAGACTAAGGACGGCAGCGAAGCAGAGCTCCCTCGTTGGTGCAGAGGTTCCCTAAGCTCCTGGGCATTCCTAAGAACTGAGGTTTGCCTTTATTCTTCTCATGGCT	TAGCGTCTGTCCGTCTGCAGAGCTTGCAGCCCTCAGGTGATAGGTGACCAGGCTGTTGTTCCACTTTGAAATGCAGGCCCCAGACTAAGGACGGCAGCGAAGCAGAGCTCCCTCGTTGGTGCAGAGGTTCCCTAAGCTCCTGGGCATTCCTAAGAACTGAGGTTTGCCTTTATTCTTCTCATGGCTCAATTGACTACTAGTGTAGGGAATCTAGACAACTACTACTACAG	GTAGGGAA
chr1	161643204	G	C	161643198	161643363	161643254	161643338	+	AGCTTGCAGCCCTCAGGTGATAGGTGACCAGGCTGTTGTTCCACTTTGAAATGCAGGCCCCAGACTAAGGACGGCAGCGAAGCAGAGCTCCCTCGTTGGTGCAGAGGTTCCCTAAGCTCCTGGGCATTCCTAAGAACTGAGGTTTGCCTTTATTCTTCTCATGGCT	TAGCGTCTGTCCGTCTGCAGAGCTTGCAGCCCTCAGGTGATAGGTGACCAGGCTGTTGTTCCACTTTGAAATGCAGGCCCCAGACTAAGGACGGCAGCGAAGCAGAGCTCCCTCGTTGGTGCAGAGGTTCCCTAAGCTCCTGGGCATTCCTAAGAACTGAGGTTTGCCTTTATTCTTCTCATGGCTCAATTGACTACTAGTCTAGCATTTCTAGACAACTACTACTACAG	CTAGCATT
chr1	161643204	G	C	161643198	161643363	161643254	161643338	+	AGCTTGCAGCCCTCAGGTGATAGGTGACCAGGCTGTTGTTCCACTTTGAAATGCAGGCCCCAGACTAAGGACGGCAGCGAAGCAGAGCTCCCTCGTTGGTGCAGAGGTTCCCTAAGCTCCTGGGCATTCCTAAGAACTGAGGTTTGCCTTTATTCTTCTCATGGCT	TAGCGTCTGTCCGTCTGCAGAGCTTGCAGCCCTCAGGTGATAGGTGACCAGGCTGTTGTTCCACTTTGAAATGCAGGCCCCAGACTAAGGACGGCAGCGAAGCAGAGCTCCCTCGTTGGTGCAGAGGTTCCCTAAGCTCCTGGGCATTCCTAAGAACTGAGGTTTGCCTTTATTCTTCTCATGGCTCAATTGACTACTAGTGTGTGTTATCTAGACAACTACTACTACAG	GTGTGTTA
chr1	161643204	Control	Original	161643198	161643363	161643254	161643338	+	AGCTTGGAGCCCTCAGGTGATAGGTGACCAGGCTGTTGTTCCACTTTGAAATGCAGGCCCCAGACTAAGGACGGCAGCGAAGCAGAGCTCCCTCGTTGGTGCAGAGGTTCCCTAAGCTCCTGGGCATTCCTAAGAACTGAGGTTTGCCTTTATTCTTCTCATGGCT	TAGCGTCTGTCCGTCTGCAGAGCTTGGAGCCCTCAGGTGATAGGTGACCAGGCTGTTGTTCCACTTTGAAATGCAGGCCCCAGACTAAGGACGGCAGCGAAGCAGAGCTCCCTCGTTGGTGCAGAGGTTCCCTAAGCTCCTGGGCATTCCTAAGAACTGAGGTTTGCCTTTATTCTTCTCATGGCTCAATTGACTACTAGTGTGTGTTCTCTAGACAACTACTACTACAG	GTGTGTTC
chr1	161643204	Control	Original	161643198	161643363	161643254	161643338	+	AGCTTGGAGCCCTCAGGTGATAGGTGACCAGGCTGTTGTTCCACTTTGAAATGCAGGCCCCAGACTAAGGACGGCAGCGAAGCAGAGCTCCCTCGTTGGTGCAGAGGTTCCCTAAGCTCCTGGGCATTCCTAAGAACTGAGGTTTGCCTTTATTCTTCTCATGGCT	TAGCGTCTGTCCGTCTGCAGAGCTTGGAGCCCTCAGGTGATAGGTGACCAGGCTGTTGTTCCACTTTGAAATGCAGGCCCCAGACTAAGGACGGCAGCGAAGCAGAGCTCCCTCGTTGGTGCAGAGGTTCCCTAAGCTCCTGGGCATTCCTAAGAACTGAGGTTTGCCTTTATTCTTCTCATGGCTCAATTGACTACTAGTTTCTTCTGTCTAGACAACTACTACTACAG	TTCTTCTG
chr1	161643204	Control	Original	161643198	161643363	161643254	161643338	+	AGCTTGGAGCCCTCAGGTGATAGGTGACCAGGCTGTTGTTCCACTTTGAAATGCAGGCCCCAGACTAAGGACGGCAGCGAAGCAGAGCTCCCTCGTTGGTGCAGAGGTTCCCTAAGCTCCTGGGCATTCCTAAGAACTGAGGTTTGCCTTTATTCTTCTCATGGCT	TAGCGTCTGTCCGTCTGCAGAGCTTGGAGCCCTCAGGTGATAGGTGACCAGGCTGTTGTTCCACTTTGAAATGCAGGCCCCAGACTAAGGACGGCAGCGAAGCAGAGCTCCCTCGTTGGTGCAGAGGTTCCCTAAGCTCCTGGGCATTCCTAAGAACTGAGGTTTGCCTTTATTCTTCTCATGGCTCAATTGACTACTAGTCTAGCATATCTAGACAACTACTACTACAG	CTAGCATA
chr1	161643204	Control	Original	161643198	161643363	161643254	161643338	+	AGCTTGGAGCCCTCAGGTGATAGGTGACCAGGCTGTTGTTCCACTTTGAAATGCAGGCCCCAGACTAAGGACGGCAGCGAAGCAGAGCTCCCTCGTTGGTGCAGAGGTTCCCTAAGCTCCTGGGCATTCCTAAGAACTGAGGTTTGCCTTTATTCTTCTCATGGCT	TAGCGTCTGTCCGTCTGCAGAGCTTGGAGCCCTCAGGTGATAGGTGACCAGGCTGTTGTTCCACTTTGAAATGCAGGCCCCAGACTAAGGACGGCAGCGAAGCAGAGCTCCCTCGTTGGTGCAGAGGTTCCCTAAGCTCCTGGGCATTCCTAAGAACTGAGGTTTGCCTTTATTCTTCTCATGGCTCAATTGACTACTAGTAAGTGTTGTCTAGACAACTACTACTACAG	AAGTGTTG
chr1	161643204	Control	Mutated	161643198	161643363	161643254	161643338	+	AGCTTGGAGCCCTCAGGTGATAGGTGACCAGGCTGTTGTTCCACTTTGAAATGCTCGCCCCAGACTAAGGACGGCAGCGAAGCAGAGCTCCCTCGTTGGTGCAGAGGTTCCCTAAGCTCCTGGGCATTCCTAAGAACTGAGCATTGCCTTTATTCTTCTCATGGCT	TAGCGTCTGTCCGTCTGCAGAGCTTGGAGCCCTCAGGTGATAGGTGACCAGGCTGTTGTTCCACTTTGAAATGCTCGCCCCAGACTAAGGACGGCAGCGAAGCAGAGCTCCCTCGTTGGTGCAGAGGTTCCCTAAGCTCCTGGGCATTCCTAAGAACTGAGCATTGCCTTTATTCTTCTCATGGCTCAATTGACTACTAGTGTCACGTATCTAGACAACTACTACTACAG	GTCACGTA
chr1	161643204	Control	Mutated	161643198	161643363	161643254	161643338	+	AGCTTGGAGCCCTCAGGTGATAGGTGACCAGGCTGTTGTTCCACTTTGAAATGCTCGCCCCAGACTAAGGACGGCAGCGAAGCAGAGCTCCCTCGTTGGTGCAGAGGTTCCCTAAGCTCCTGGGCATTCCTAAGAACTGAGCATTGCCTTTATTCTTCTCATGGCT	TAGCGTCTGTCCGTCTGCAGAGCTTGGAGCCCTCAGGTGATAGGTGACCAGGCTGTTGTTCCACTTTGAAATGCTCGCCCCAGACTAAGGACGGCAGCGAAGCAGAGCTCCCTCGTTGGTGCAGAGGTTCCCTAAGCTCCTGGGCATTCCTAAGAACTGAGCATTGCCTTTATTCTTCTCATGGCTCAATTGACTACTAGTCTAGCATGTCTAGACAACTACTACTACAG	CTAGCATG
chr1	161643204	Control	Mutated	161643198	161643363	161643254	161643338	+	AGCTTGGAGCCCTCAGGTGATAGGTGACCAGGCTGTTGTTCCACTTTGAAATGCTCGCCCCAGACTAAGGACGGCAGCGAAGCAGAGCTCCCTCGTTGGTGCAGAGGTTCCCTAAGCTCCTGGGCATTCCTAAGAACTGAGCATTGCCTTTATTCTTCTCATGGCT	TAGCGTCTGTCCGTCTGCAGAGCTTGGAGCCCTCAGGTGATAGGTGACCAGGCTGTTGTTCCACTTTGAAATGCTCGCCCCAGACTAAGGACGGCAGCGAAGCAGAGCTCCCTCGTTGGTGCAGAGGTTCCCTAAGCTCCTGGGCATTCCTAAGAACTGAGCATTGCCTTTATTCTTCTCATGGCTCAATTGACTACTAGTAGCGAAGTTCTAGACAACTACTACTACAG	AGCGAAGT
chr1	161643204	Control	Mutated	161643198	161643363	161643254	161643338	+	AGCTTGGAGCCCTCAGGTGATAGGTGACCAGGCTGTTGTTCCACTTTGAAATGCTCGCCCCAGACTAAGGACGGCAGCGAAGCAGAGCTCCCTCGTTGGTGCAGAGGTTCCCTAAGCTCCTGGGCATTCCTAAGAACTGAGCATTGCCTTTATTCTTCTCATGGCT	TAGCGTCTGTCCGTCTGCAGAGCTTGGAGCCCTCAGGTGATAGGTGACCAGGCTGTTGTTCCACTTTGAAATGCTCGCCCCAGACTAAGGACGGCAGCGAAGCAGAGCTCCCTCGTTGGTGCAGAGGTTCCCTAAGCTCCTGGGCATTCCTAAGAACTGAGCATTGCCTTTATTCTTCTCATGGCTCAATTGACTACTAGTTAGGCGTATCTAGACAACTACTACTACAG	TAGGCGTA
chr1	161643204	Control	Consensus	161643198	161643363	161643254	161643338	+	AGCTTGGAGCCCTCAGGTGATAGGTGACCAGGCTGTTCTTCCTCTTTCTTTTCCAGGCCCCAGACTAAGGACGGCAGCGAAGCAGAGCTCCCTCGTTGGTGCAGAGGTTCCCTAAGCTCCTGGGCATTCCTAAGAACTGAGGTAAGTCTTTATTCTTCTCATGGCT	TAGCGTCTGTCCGTCTGCAGAGCTTGGAGCCCTCAGGTGATAGGTGACCAGGCTGTTCTTCCTCTTTCTTTTCCAGGCCCCAGACTAAGGACGGCAGCGAAGCAGAGCTCCCTCGTTGGTGCAGAGGTTCCCTAAGCTCCTGGGCATTCCTAAGAACTGAGGTAAGTCTTTATTCTTCTCATGGCTCAATTGACTACTAGTTAGGCGTCTCTAGACAACTACTACTACAG	TAGGCGTC
chr1	161643204	Control	Consensus	161643198	161643363	161643254	161643338	+	AGCTTGGAGCCCTCAGGTGATAGGTGACCAGGCTGTTCTTCCTCTTTCTTTTCCAGGCCCCAGACTAAGGACGGCAGCGAAGCAGAGCTCCCTCGTTGGTGCAGAGGTTCCCTAAGCTCCTGGGCATTCCTAAGAACTGAGGTAAGTCTTTATTCTTCTCATGGCT	TAGCGTCTGTCCGTCTGCAGAGCTTGGAGCCCTCAGGTGATAGGTGACCAGGCTGTTCTTCCTCTTTCTTTTCCAGGCCCCAGACTAAGGACGGCAGCGAAGCAGAGCTCCCTCGTTGGTGCAGAGGTTCCCTAAGCTCCTGGGCATTCCTAAGAACTGAGGTAAGTCTTTATTCTTCTCATGGCTCAATTGACTACTAGTGGGATTTCTCTAGACAACTACTACTACAG	GGGATTTC
chr1	161643204	Control	Consensus	161643198	161643363	161643254	161643338	+	AGCTTGGAGCCCTCAGGTGATAGGTGACCAGGCTGTTCTTCCTCTTTCTTTTCCAGGCCCCAGACTAAGGACGGCAGCGAAGCAGAGCTCCCTCGTTGGTGCAGAGGTTCCCTAAGCTCCTGGGCATTCCTAAGAACTGAGGTAAGTCTTTATTCTTCTCATGGCT	TAGCGTCTGTCCGTCTGCAGAGCTTGGAGCCCTCAGGTGATAGGTGACCAGGCTGTTCTTCCTCTTTCTTTTCCAGGCCCCAGACTAAGGACGGCAGCGAAGCAGAGCTCCCTCGTTGGTGCAGAGGTTCCCTAAGCTCCTGGGCATTCCTAAGAACTGAGGTAAGTCTTTATTCTTCTCATGGCTCAATTGACTACTAGTTAGGCGTGTCTAGACAACTACTACTACAG	TAGGCGTG
chr1	161643204	Control	Consensus	161643198	161643363	161643254	161643338	+	AGCTTGGAGCCCTCAGGTGATAGGTGACCAGGCTGTTCTTCCTCTTTCTTTTCCAGGCCCCAGACTAAGGACGGCAGCGAAGCAGAGCTCCCTCGTTGGTGCAGAGGTTCCCTAAGCTCCTGGGCATTCCTAAGAACTGAGGTAAGTCTTTATTCTTCTCATGGCT	TAGCGTCTGTCCGTCTGCAGAGCTTGGAGCCCTCAGGTGATAGGTGACCAGGCTGTTCTTCCTCTTTCTTTTCCAGGCCCCAGACTAAGGACGGCAGCGAAGCAGAGCTCCCTCGTTGGTGCAGAGGTTCCCTAAGCTCCTGGGCATTCCTAAGAACTGAGGTAAGTCTTTATTCTTCTCATGGCTCAATTGACTACTAGTGGGATTTATCTAGACAACTACTACTACAG	GGGATTTA
chr1	161643206	GC	AC	161643198	161643363	161643254	161643338	+	AGCTTGGAACCCTCAGGTGATAGGTGACCAGGCTGTTGTTCCACTTTGAAATGCAGGCCCCAGACTAAGGACGGCAGCGAAGCAGAGCTCCCTCGTTGGTGCAGAGGTTCCCTAAGCTCCTGGGCATTCCTAAGAACTGAGGTTTGCCTTTATTCTTCTCATGGCT	TAGCGTCTGTCCGTCTGCAGAGCTTGGAACCCTCAGGTGATAGGTGACCAGGCTGTTGTTCCACTTTGAAATGCAGGCCCCAGACTAAGGACGGCAGCGAAGCAGAGCTCCCTCGTTGGTGCAGAGGTTCCCTAAGCTCCTGGGCATTCCTAAGAACTGAGGTTTGCCTTTATTCTTCTCATGGCTCAATTGACTACTAGTAGCGAAGATCTAGACAACTACTACTACAG	AGCGAAGA
chr1	161643206	GC	AC	161643198	161643363	161643254	161643338	+	AGCTTGGAACCCTCAGGTGATAGGTGACCAGGCTGTTGTTCCACTTTGAAATGCAGGCCCCAGACTAAGGACGGCAGCGAAGCAGAGCTCCCTCGTTGGTGCAGAGGTTCCCTAAGCTCCTGGGCATTCCTAAGAACTGAGGTTTGCCTTTATTCTTCTCATGGCT	TAGCGTCTGTCCGTCTGCAGAGCTTGGAACCCTCAGGTGATAGGTGACCAGGCTGTTGTTCCACTTTGAAATGCAGGCCCCAGACTAAGGACGGCAGCGAAGCAGAGCTCCCTCGTTGGTGCAGAGGTTCCCTAAGCTCCTGGGCATTCCTAAGAACTGAGGTTTGCCTTTATTCTTCTCATGGCTCAATTGACTACTAGTAGCGAAGGTCTAGACAACTACTACTACAG	AGCGAAGG
chr1	161643206	GC	AC	161643198	161643363	161643254	161643338	+	AGCTTGGAACCCTCAGGTGATAGGTGACCAGGCTGTTGTTCCACTTTGAAATGCAGGCCCCAGACTAAGGACGGCAGCGAAGCAGAGCTCCCTCGTTGGTGCAGAGGTTCCCTAAGCTCCTGGGCATTCCTAAGAACTGAGGTTTGCCTTTATTCTTCTCATGGCT	TAGCGTCTGTCCGTCTGCAGAGCTTGGAACCCTCAGGTGATAGGTGACCAGGCTGTTGTTCCACTTTGAAATGCAGGCCCCAGACTAAGGACGGCAGCGAAGCAGAGCTCCCTCGTTGGTGCAGAGGTTCCCTAAGCTCCTGGGCATTCCTAAGAACTGAGGTTTGCCTTTATTCTTCTCATGGCTCAATTGACTACTAGTCCAGCATCTCTAGACAACTACTACTACAG	CCAGCATC
chr1	161643211	C	T	161643198	161643363	161643254	161643338	+	AGCTTGGAGCCCTTAGGTGATAGGTGACCAGGCTGTTGTTCCACTTTGAAATGCAGGCCCCAGACTAAGGACGGCAGCGAAGCAGAGCTCCCTCGTTGGTGCAGAGGTTCCCTAAGCTCCTGGGCATTCCTAAGAACTGAGGTTTGCCTTTATTCTTCTCATGGCT	TAGCGTCTGTCCGTCTGCAGAGCTTGGAGCCCTTAGGTGATAGGTGACCAGGCTGTTGTTCCACTTTGAAATGCAGGCCCCAGACTAAGGACGGCAGCGAAGCAGAGCTCCCTCGTTGGTGCAGAGGTTCCCTAAGCTCCTGGGCATTCCTAAGAACTGAGGTTTGCCTTTATTCTTCTCATGGCTCAATTGACTACTAGTTGACGCCTTCTAGACAACTACTACTACAG	TGACGCCT
chr1	161643211	C	T	161643198	161643363	161643254	161643338	+	AGCTTGGAGCCCTTAGGTGATAGGTGACCAGGCTGTTGTTCCACTTTGAAATGCAGGCCCCAGACTAAGGACGGCAGCGAAGCAGAGCTCCCTCGTTGGTGCAGAGGTTCCCTAAGCTCCTGGGCATTCCTAAGAACTGAGGTTTGCCTTTATTCTTCTCATGGCT	TAGCGTCTGTCCGTCTGCAGAGCTTGGAGCCCTTAGGTGATAGGTGACCAGGCTGTTGTTCCACTTTGAAATGCAGGCCCCAGACTAAGGACGGCAGCGAAGCAGAGCTCCCTCGTTGGTGCAGAGGTTCCCTAAGCTCCTGGGCATTCCTAAGAACTGAGGTTTGCCTTTATTCTTCTCATGGCTCAATTGACTACTAGTGGGATTTTTCTAGACAACTACTACTACAG	GGGATTTT
chr1	161643211	C	T	161643198	161643363	161643254	161643338	+	AGCTTGGAGCCCTTAGGTGATAGGTGACCAGGCTGTTGTTCCACTTTGAAATGCAGGCCCCAGACTAAGGACGGCAGCGAAGCAGAGCTCCCTCGTTGGTGCAGAGGTTCCCTAAGCTCCTGGGCATTCCTAAGAACTGAGGTTTGCCTTTATTCTTCTCATGGCT	TAGCGTCTGTCCGTCTGCAGAGCTTGGAGCCCTTAGGTGATAGGTGACCAGGCTGTTGTTCCACTTTGAAATGCAGGCCCCAGACTAAGGACGGCAGCGAAGCAGAGCTCCCTCGTTGGTGCAGAGGTTCCCTAAGCTCCTGGGCATTCCTAAGAACTGAGGTTTGCCTTTATTCTTCTCATGGCTCAATTGACTACTAGTACCGGTTTTCTAGACAACTACTACTACAG	ACCGGTTT
chr1	161643216	G	A	161643198	161643363	161643254	161643338	+	AGCTTGGAGCCCTCAGGTAATAGGTGACCAGGCTGTTGTTCCACTTTGAAATGCAGGCCCCAGACTAAGGACGGCAGCGAAGCAGAGCTCCCTCGTTGGTGCAGAGGTTCCCTAAGCTCCTGGGCATTCCTAAGAACTGAGGTTTGCCTTTATTCTTCTCATGGCT	TAGCGTCTGTCCGTCTGCAGAGCTTGGAGCCCTCAGGTAATAGGTGACCAGGCTGTTGTTCCACTTTGAAATGCAGGCCCCAGACTAAGGACGGCAGCGAAGCAGAGCTCCCTCGTTGGTGCAGAGGTTCCCTAAGCTCCTGGGCATTCCTAAGAACTGAGGTTTGCCTTTATTCTTCTCATGGCTCAATTGACTACTAGTTAGGCGTTTCTAGACAACTACTACTACAG	TAGGCGTT
chr1	161643216	G	A	161643198	161643363	161643254	161643338	+	AGCTTGGAGCCCTCAGGTAATAGGTGACCAGGCTGTTGTTCCACTTTGAAATGCAGGCCCCAGACTAAGGACGGCAGCGAAGCAGAGCTCCCTCGTTGGTGCAGAGGTTCCCTAAGCTCCTGGGCATTCCTAAGAACTGAGGTTTGCCTTTATTCTTCTCATGGCT	TAGCGTCTGTCCGTCTGCAGAGCTTGGAGCCCTCAGGTAATAGGTGACCAGGCTGTTGTTCCACTTTGAAATGCAGGCCCCAGACTAAGGACGGCAGCGAAGCAGAGCTCCCTCGTTGGTGCAGAGGTTCCCTAAGCTCCTGGGCATTCCTAAGAACTGAGGTTTGCCTTTATTCTTCTCATGGCTCAATTGACTACTAGTACACTAGGTCTAGACAACTACTACTACAG	ACACTAGG
chr1	161643216	G	A	161643198	161643363	161643254	161643338	+	AGCTTGGAGCCCTCAGGTAATAGGTGACCAGGCTGTTGTTCCACTTTGAAATGCAGGCCCCAGACTAAGGACGGCAGCGAAGCAGAGCTCCCTCGTTGGTGCAGAGGTTCCCTAAGCTCCTGGGCATTCCTAAGAACTGAGGTTTGCCTTTATTCTTCTCATGGCT	TAGCGTCTGTCCGTCTGCAGAGCTTGGAGCCCTCAGGTAATAGGTGACCAGGCTGTTGTTCCACTTTGAAATGCAGGCCCCAGACTAAGGACGGCAGCGAAGCAGAGCTCCCTCGTTGGTGCAGAGGTTCCCTAAGCTCCTGGGCATTCCTAAGAACTGAGGTTTGCCTTTATTCTTCTCATGGCTCAATTGACTACTAGTCGACCCAGTCTAGACAACTACTACTACAG	CGACCCAG
chr1	161643218	T	C	161643198	161643363	161643254	161643338	+	AGCTTGGAGCCCTCAGGTGACAGGTGACCAGGCTGTTGTTCCACTTTGAAATGCAGGCCCCAGACTAAGGACGGCAGCGAAGCAGAGCTCCCTCGTTGGTGCAGAGGTTCCCTAAGCTCCTGGGCATTCCTAAGAACTGAGGTTTGCCTTTATTCTTCTCATGGCT	TAGCGTCTGTCCGTCTGCAGAGCTTGGAGCCCTCAGGTGACAGGTGACCAGGCTGTTGTTCCACTTTGAAATGCAGGCCCCAGACTAAGGACGGCAGCGAAGCAGAGCTCCCTCGTTGGTGCAGAGGTTCCCTAAGCTCCTGGGCATTCCTAAGAACTGAGGTTTGCCTTTATTCTTCTCATGGCTCAATTGACTACTAGTAAGGCTTTTCTAGACAACTACTACTACAG	AAGGCTTT
chr1	161643218	T	C	161643198	161643363	161643254	161643338	+	AGCTTGGAGCCCTCAGGTGACAGGTGACCAGGCTGTTGTTCCACTTTGAAATGCAGGCCCCAGACTAAGGACGGCAGCGAAGCAGAGCTCCCTCGTTGGTGCAGAGGTTCCCTAAGCTCCTGGGCATTCCTAAGAACTGAGGTTTGCCTTTATTCTTCTCATGGCT	TAGCGTCTGTCCGTCTGCAGAGCTTGGAGCCCTCAGGTGACAGGTGACCAGGCTGTTGTTCCACTTTGAAATGCAGGCCCCAGACTAAGGACGGCAGCGAAGCAGAGCTCCCTCGTTGGTGCAGAGGTTCCCTAAGCTCCTGGGCATTCCTAAGAACTGAGGTTTGCCTTTATTCTTCTCATGGCTCAATTGACTACTAGTCCAGCATATCTAGACAACTACTACTACAG	CCAGCATA
chr1	161643218	T	C	161643198	161643363	161643254	161643338	+	AGCTTGGAGCCCTCAGGTGACAGGTGACCAGGCTGTTGTTCCACTTTGAAATGCAGGCCCCAGACTAAGGACGGCAGCGAAGCAGAGCTCCCTCGTTGGTGCAGAGGTTCCCTAAGCTCCTGGGCATTCCTAAGAACTGAGGTTTGCCTTTATTCTTCTCATGGCT	TAGCGTCTGTCCGTCTGCAGAGCTTGGAGCCCTCAGGTGACAGGTGACCAGGCTGTTGTTCCACTTTGAAATGCAGGCCCCAGACTAAGGACGGCAGCGAAGCAGAGCTCCCTCGTTGGTGCAGAGGTTCCCTAAGCTCCTGGGCATTCCTAAGAACTGAGGTTTGCCTTTATTCTTCTCATGGCTCAATTGACTACTAGTCGACCCAATCTAGACAACTACTACTACAG	CGACCCAA
chr1	161643235	G	T	161643198	161643363	161643254	161643338	+	AGCTTGGAGCCCTCAGGTGATAGGTGACCAGGCTGTTTTTCCACTTTGAAATGCAGGCCCCAGACTAAGGACGGCAGCGAAGCAGAGCTCCCTCGTTGGTGCAGAGGTTCCCTAAGCTCCTGGGCATTCCTAAGAACTGAGGTTTGCCTTTATTCTTCTCATGGCT	TAGCGTCTGTCCGTCTGCAGAGCTTGGAGCCCTCAGGTGATAGGTGACCAGGCTGTTTTTCCACTTTGAAATGCAGGCCCCAGACTAAGGACGGCAGCGAAGCAGAGCTCCCTCGTTGGTGCAGAGGTTCCCTAAGCTCCTGGGCATTCCTAAGAACTGAGGTTTGCCTTTATTCTTCTCATGGCTCAATTGACTACTAGTACACAATTTCTAGACAACTACTACTACAG	ACACAATT
chr1	161643235	G	T	161643198	161643363	161643254	161643338	+	AGCTTGGAGCCCTCAGGTGATAGGTGACCAGGCTGTTTTTCCACTTTGAAATGCAGGCCCCAGACTAAGGACGGCAGCGAAGCAGAGCTCCCTCGTTGGTGCAGAGGTTCCCTAAGCTCCTGGGCATTCCTAAGAACTGAGGTTTGCCTTTATTCTTCTCATGGCT	TAGCGTCTGTCCGTCTGCAGAGCTTGGAGCCCTCAGGTGATAGGTGACCAGGCTGTTTTTCCACTTTGAAATGCAGGCCCCAGACTAAGGACGGCAGCGAAGCAGAGCTCCCTCGTTGGTGCAGAGGTTCCCTAAGCTCCTGGGCATTCCTAAGAACTGAGGTTTGCCTTTATTCTTCTCATGGCTCAATTGACTACTAGTAAGGCTTATCTAGACAACTACTACTACAG	AAGGCTTA
chr1	161643235	G	T	161643198	161643363	161643254	161643338	+	AGCTTGGAGCCCTCAGGTGATAGGTGACCAGGCTGTTTTTCCACTTTGAAATGCAGGCCCCAGACTAAGGACGGCAGCGAAGCAGAGCTCCCTCGTTGGTGCAGAGGTTCCCTAAGCTCCTGGGCATTCCTAAGAACTGAGGTTTGCCTTTATTCTTCTCATGGCT	TAGCGTCTGTCCGTCTGCAGAGCTTGGAGCCCTCAGGTGATAGGTGACCAGGCTGTTTTTCCACTTTGAAATGCAGGCCCCAGACTAAGGACGGCAGCGAAGCAGAGCTCCCTCGTTGGTGCAGAGGTTCCCTAAGCTCCTGGGCATTCCTAAGAACTGAGGTTTGCCTTTATTCTTCTCATGGCTCAATTGACTACTAGTACACAATGTCTAGACAACTACTACTACAG	ACACAATG
chr1	161643237	T	G	161643198	161643363	161643254	161643338	+	AGCTTGGAGCCCTCAGGTGATAGGTGACCAGGCTGTTGTGCCACTTTGAAATGCAGGCCCCAGACTAAGGACGGCAGCGAAGCAGAGCTCCCTCGTTGGTGCAGAGGTTCCCTAAGCTCCTGGGCATTCCTAAGAACTGAGGTTTGCCTTTATTCTTCTCATGGCT	TAGCGTCTGTCCGTCTGCAGAGCTTGGAGCCCTCAGGTGATAGGTGACCAGGCTGTTGTGCCACTTTGAAATGCAGGCCCCAGACTAAGGACGGCAGCGAAGCAGAGCTCCCTCGTTGGTGCAGAGGTTCCCTAAGCTCCTGGGCATTCCTAAGAACTGAGGTTTGCCTTTATTCTTCTCATGGCTCAATTGACTACTAGTACACAATCTCTAGACAACTACTACTACAG	ACACAATC
chr1	161643237	T	G	161643198	161643363	161643254	161643338	+	AGCTTGGAGCCCTCAGGTGATAGGTGACCAGGCTGTTGTGCCACTTTGAAATGCAGGCCCCAGACTAAGGACGGCAGCGAAGCAGAGCTCCCTCGTTGGTGCAGAGGTTCCCTAAGCTCCTGGGCATTCCTAAGAACTGAGGTTTGCCTTTATTCTTCTCATGGCT	TAGCGTCTGTCCGTCTGCAGAGCTTGGAGCCCTCAGGTGATAGGTGACCAGGCTGTTGTGCCACTTTGAAATGCAGGCCCCAGACTAAGGACGGCAGCGAAGCAGAGCTCCCTCGTTGGTGCAGAGGTTCCCTAAGCTCCTGGGCATTCCTAAGAACTGAGGTTTGCCTTTATTCTTCTCATGGCTCAATTGACTACTAGTACACAATATCTAGACAACTACTACTACAG	ACACAATA
chr1	161643237	T	G	161643198	161643363	161643254	161643338	+	AGCTTGGAGCCCTCAGGTGATAGGTGACCAGGCTGTTGTGCCACTTTGAAATGCAGGCCCCAGACTAAGGACGGCAGCGAAGCAGAGCTCCCTCGTTGGTGCAGAGGTTCCCTAAGCTCCTGGGCATTCCTAAGAACTGAGGTTTGCCTTTATTCTTCTCATGGCT	TAGCGTCTGTCCGTCTGCAGAGCTTGGAGCCCTCAGGTGATAGGTGACCAGGCTGTTGTGCCACTTTGAAATGCAGGCCCCAGACTAAGGACGGCAGCGAAGCAGAGCTCCCTCGTTGGTGCAGAGGTTCCCTAAGCTCCTGGGCATTCCTAAGAACTGAGGTTTGCCTTTATTCTTCTCATGGCTCAATTGACTACTAGTCGAAACGTTCTAGACAACTACTACTACAG	CGAAACGT
chr1	161643238	C	T	161643198	161643363	161643254	161643338	+	AGCTTGGAGCCCTCAGGTGATAGGTGACCAGGCTGTTGTTTCACTTTGAAATGCAGGCCCCAGACTAAGGACGGCAGCGAAGCAGAGCTCCCTCGTTGGTGCAGAGGTTCCCTAAGCTCCTGGGCATTCCTAAGAACTGAGGTTTGCCTTTATTCTTCTCATGGCT	TAGCGTCTGTCCGTCTGCAGAGCTTGGAGCCCTCAGGTGATAGGTGACCAGGCTGTTGTTTCACTTTGAAATGCAGGCCCCAGACTAAGGACGGCAGCGAAGCAGAGCTCCCTCGTTGGTGCAGAGGTTCCCTAAGCTCCTGGGCATTCCTAAGAACTGAGGTTTGCCTTTATTCTTCTCATGGCTCAATTGACTACTAGTGGAACATTTCTAGACAACTACTACTACAG	GGAACATT
chr1	161643238	C	T	161643198	161643363	161643254	161643338	+	AGCTTGGAGCCCTCAGGTGATAGGTGACCAGGCTGTTGTTTCACTTTGAAATGCAGGCCCCAGACTAAGGACGGCAGCGAAGCAGAGCTCCCTCGTTGGTGCAGAGGTTCCCTAAGCTCCTGGGCATTCCTAAGAACTGAGGTTTGCCTTTATTCTTCTCATGGCT	TAGCGTCTGTCCGTCTGCAGAGCTTGGAGCCCTCAGGTGATAGGTGACCAGGCTGTTGTTTCACTTTGAAATGCAGGCCCCAGACTAAGGACGGCAGCGAAGCAGAGCTCCCTCGTTGGTGCAGAGGTTCCCTAAGCTCCTGGGCATTCCTAAGAACTGAGGTTTGCCTTTATTCTTCTCATGGCTCAATTGACTACTAGTCTTTACCGTCTAGACAACTACTACTACAG	CTTTACCG
chr1	161643238	C	T	161643198	161643363	161643254	161643338	+	AGCTTGGAGCCCTCAGGTGATAGGTGACCAGGCTGTTGTTTCACTTTGAAATGCAGGCCCCAGACTAAGGACGGCAGCGAAGCAGAGCTCCCTCGTTGGTGCAGAGGTTCCCTAAGCTCCTGGGCATTCCTAAGAACTGAGGTTTGCCTTTATTCTTCTCATGGCT	TAGCGTCTGTCCGTCTGCAGAGCTTGGAGCCCTCAGGTGATAGGTGACCAGGCTGTTGTTTCACTTTGAAATGCAGGCCCCAGACTAAGGACGGCAGCGAAGCAGAGCTCCCTCGTTGGTGCAGAGGTTCCCTAAGCTCCTGGGCATTCCTAAGAACTGAGGTTTGCCTTTATTCTTCTCATGGCTCAATTGACTACTAGTGCCCTTTTTCTAGACAACTACTACTACAG	GCCCTTTT
chr1	161643239	C	T	161643198	161643363	161643254	161643338	+	AGCTTGGAGCCCTCAGGTGATAGGTGACCAGGCTGTTGTTCTACTTTGAAATGCAGGCCCCAGACTAAGGACGGCAGCGAAGCAGAGCTCCCTCGTTGGTGCAGAGGTTCCCTAAGCTCCTGGGCATTCCTAAGAACTGAGGTTTGCCTTTATTCTTCTCATGGCT	TAGCGTCTGTCCGTCTGCAGAGCTTGGAGCCCTCAGGTGATAGGTGACCAGGCTGTTGTTCTACTTTGAAATGCAGGCCCCAGACTAAGGACGGCAGCGAAGCAGAGCTCCCTCGTTGGTGCAGAGGTTCCCTAAGCTCCTGGGCATTCCTAAGAACTGAGGTTTGCCTTTATTCTTCTCATGGCTCAATTGACTACTAGTGGAACATATCTAGACAACTACTACTACAG	GGAACATA
[truncated: 6,643 more rows]
